# Supplementary material for: Phospholipase A2 enzymes represent a shared pathogenic pathway in psoriasis and pityriasis rubra pilaris
Source: JCI Insight. 2021 Oct 22;6(20):e151911. doi: 10.1172/jci.insight.151911 (PMC8564909; doi:10.1172/jci.insight.151911)
Supplement: Supplemental table 1 [file jciinsight-6-151911-s009.xlsx]

## Sheet: both
Element	PP	PRP	AD
A2ML1	7.1808	3.22575	1.22
AMPD3	1.8673	1.63355
ARG1	6.50741	3.54637	1.7
ATP12A	6.56598	6.40736
CALML3	2.89256	2.32303
CHI3L2	5.10255	2.31165
CNFN	6.84573	3.15119	1.43
CRABP2	2.62732	1.60295	1.08
CRCT1	5.02326	4.15445	1.3
DEFB4A	10.3516	6.39846
DEFB4B	18.1958	8.51633	2.05
EREG	3.4912	3.01259
GDA	4.04399	3.9041
GJB2	30.3021	8.37899	1.93
GJB6	9.22334	3.17524	1
HAL	7.47376	3.79986	1.72
HEPHL1	15.5779	6.67989
IGFL1	3.10886	1.81821	1
IL36A	2.68579	1.82584
IL36G	10.4135	5.50164
IL36RN	4.58071	2.66502
IVL	6.08705	2.96976	1.54
JUNB	4.48223	2.66128	1.21
KLF16	1.6292	1.41882
KLK13	6.71843	2.8062
KLK9	3.09619	1.84367
KRT16	15.1657	3.30663	2.91
KRT6C	107.168	13.6036	2.15
LCE3A	19.4695	8.17056
LCE3D	30.883	8.61471	5.24
LCE3E	67.0239	25.2617	4.82
LCN2	10.6088	6.22955
LOC101928987	2.99712	1.9967
MPHOSPH6	3.85399	2.03347	1.73
NEURL2	1.70626	1.63735
PAPL	2.96359	2.10553
PET100	2.5826	2.19402
PI3	77.508	19.7392	3.42
PLA2G4D	5.56831	3.15298
PLA2G4E	5.62152	2.46534
PPIF	2.88558	1.84166
RHCG	6.46388	3.24067
RNASE7	4.14218	2.64528	1.65
RNU5E-1	2.36131	1.97182	1.04
S100A12	18.0125	6.14084	1.78
S100A7	32.7561	7.78983	3.88
S100A7A	35.64	11.5113
S100A8	39.2288	7.07486	4.16
S100A9	77.5266	12.0049	4.84
SAA1	3.23188	2.20149	1.86
SERPINB13	13.0139	3.86935
SERPINB3	69.8446	14.6406	4.8
SERPINB4	350.501	37.6259	3.77
SLC39A2	1.82588	1.74733
SLC6A14	3.42281	2.82302
SNHG3	4.17682	2.00291
SNORD29	2.61476	2.14664
SNORD34	6.32039	2.49373
SNORD3C	2.43504	2.21244	2.34
SNORD47	3.29368	2.0889
SPRR1A	7.01297	3.08867	3.2
SPRR1B	7.94868	3.24532	2.38
SPRR2B	49.3194	14.44	2.8
SPRR2C	33.9679	11.6337
SPRR2E	4.3296	2.574	1.19
SPRR2F	54.6547	12.2125
SPRR2G	14.451	4.69064	3.8
STEAP4	4.67345	3.59725	1.27
TCN1	15.1347	4.23754	1.25
TCTEX1D4	1.68459	1.55368
TGM1	6.23222	3.13696
TMPRSS11D	6.74199	2.3208
TOP2A	2.71983	1.61103	1.09

## Sheet: PP_only
Element	PP	PRP
42070	2.49502	-
42249	1.67024	-
42254	1.84906	-
42256	1.64808	-
42262	1.80968	-
AASS	1.48487	-
ABCA12	4.77646	-
ABCC1	2.45542	-
ABCE1	1.72871	-
ABCF1	1.7247	-
ABI1	1.92746	-
ABLIM1	1.67148	-
ABR	1.38389	-
ACAA1	1.36591	-
ACACA	1.46319	-
ACAD9	1.7012	-
ACADVL	2.02284	-
ACAP2	1.59918	-
ACBD3	1.59519	-
ACLY	1.71295	-
ACOX1	1.59954	-
ACPP	2.46642	-
ACTG1	2.81351	-
ACTR3	3.14023	-
ADAM10	1.65232	-
ADAM17	2.00472	-
ADAP2	3.33461	-
ADAR	2.06739	-
ADIPOR1	1.65763	-
ADIPOR2	1.94092	-
ADK	2.11281	-
ADRBK1	2.15932	-
ADRM1	1.47028	-
AEBP2	1.53475	-
AFF1	1.37142	-
AFF4	1.76235	-
AFTPH	1.55272	-
AGFG1	1.92286	-
AGGF1	1.91054	-
AGO2	1.6144	-
AGTRAP	1.50726	-
AHR	1.64341	-
AHSA1	2.37572	-
AIF1	1.42465	-
AIM1	3.24138	-
AIM1L	1.43718	-
AIM2	1.31075	-
AIMP2	1.63482	-
AK2	1.47915	-
AKAP17A	1.81896	-
AKAP8L	1.48592	-
AKIRIN2	2.98526	-
AKR1B10	7.79337	-
AKT1	1.63283	-
AKT2	1.42547	-
AKTIP	1.61593	-
ALAS1	2.04024	-
ALDH18A1	1.35094	-
ALDH2	1.86111	-
ALDH3A1	1.4472	-
ALDH3B2	2.19354	-
ALDH9A1	1.61183	-
ALDOA	1.86025	-
ALG2	1.62866	-
ALG3	1.47633	-
ALG5	1.44971	-
ALOX12B	6.10568	-
ALOX5AP	1.90422	-
ALYREF	1.56166	-
AMD1	2.69702	-
AMMECR1	1.41109	-
AMMECR1L	1.35898	-
ANAPC7	2.16564	-
ANGPT2	1.49218	-
ANKHD1	2.43864	-
ANKLE2	1.77596	-
ANKRD13A	2.46357	-
ANKRD13D	1.48174	-
ANKRD17	1.75575	-
ANKRD22	2.61021	-
ANKRD49	1.45005	-
ANLN	2.32776	-
ANXA1	5.30542	-
ANXA2P2	2.01499	-
ANXA7	1.73408	-
ANXA9	1.37563	-
AP1B1	2.13052	-
AP1G2	1.44526	-
AP2S1	1.30765	-
AP3B1	1.82994	-
AP3D1	1.6007	-
APEX1	1.41615	-
APLP2	1.79317	-
APOA1BP	1.5976	-
APOBEC3G	1.74821	-
APOL1	2.52509	-
APPL2	1.90857	-
APRT	1.39894	-
AQP3	2.67917	-
ARAP2	2.04369	-
AREG	1.49299	-
AREL1	1.55862	-
ARF1	1.77546	-
ARG2	1.36172	-
ARHGAP15	1.58488	-
ARHGAP32	2.30076	-
ARHGAP40	1.3139	-
ARHGAP5	1.68953	-
ARHGDIB	1.7887	-
ARHGEF1	1.39369	-
ARHGEF4	1.97317	-
ARID5B	1.55939	-
ARIH2	1.59629	-
ARL5B	1.73706	-
ARL6IP1	1.57506	-
ARNTL2	3.9783	-
ARPC1A	2.82449	-
ARPC1B	1.87779	-
ARPC2	2.69815	-
ARPC3	2.57344	-
ARPC5	2.17702	-
ARPC5L	1.82445	-
ARPIN	1.74311	-
ARRDC3	2.16854	-
ARRDC4	1.71225	-
ARSF	1.73734	-
ARV1	1.8906	-
ASAP1	1.7105	-
ASCC3	1.78714	-
ASH1L	1.49598	-
ASNSD1	1.50099	-
ASPM	1.48266	-
ASPRV1	1.85723	-
ASUN	1.34926	-
ATF4	1.64938	-
ATF6	1.67422	-
ATF7IP	1.45451	-
ATG7	1.40986	-
ATG9B	1.63484	-
ATIC	2.01411	-
ATN1	1.38478	-
ATOX1	2.76236	-
ATP10B	2.08793	-
ATP10D	2.19223	-
ATP11B	3.03779	-
ATP13A3	2.17861	-
ATP13A4	1.68584	-
ATP1A1	1.85207	-
ATP1B1	4.16374	-
ATP1B3	2.2908	-
ATP2A2	2.28871	-
ATP5A1	1.87403	-
ATP5B	1.77464	-
ATP5C1	2.10996	-
ATP5D	1.459	-
ATP5G3	2.15402	-
ATP5H	1.99971	-
ATP5I	1.66098	-
ATP5J2	2.95198	-
ATP5O	2.82625	-
ATP6V0A1	1.61589	-
ATP6V0D1	2.41881	-
ATP6V0E1	1.98137	-
ATP6V1A	1.70962	-
ATP6V1B2	2.57859	-
ATP6V1C2	2.72895	-
ATP6V1D	2.36248	-
ATP6V1E1	2.27758	-
ATP6V1G1	2.13874	-
ATXN1	1.78848	-
ATXN10	1.62057	-
ATXN7L3	1.74264	-
AUP1	1.83221	-
AVPI1	1.42022	-
AZGP1	2.11848	-
AZI2	1.56991	-
B2M	2.27103	-
B3GNT5	1.72895	-
BACH1	1.51003	-
BAG1	1.60855	-
BAG3	2.15917	-
BAIAP2	1.39112	-
BAK1	1.67172	-
BARX2	1.5707	-
BAZ1A	1.89232	-
BAZ1B	1.55905	-
BCAP31	1.37237	-
BCAS2	2.55499	-
BCCIP	1.82909	-
BCL2L12	1.45344	-
BCL3	1.41169	-
BCL6	1.49043	-
BCR	1.46146	-
BDP1	1.85532	-
BECN1	1.68597	-
BHLHE40	2.78165	-
BIRC2	1.58845	-
BIRC3	2.34697	-
BLNK	1.68529	-
BLOC1S2	2.24817	-
BLZF1	1.56954	-
BMP2K	1.87097	-
BMS1P4	2.1658	-
BNIP3	4.47847	-
BNIPL	1.51986	-
BOD1L1	1.72383	-
BPIFC	2.33027	-
BPNT1	1.27928	-
BPTF	1.73786	-
BRD2	1.61062	-
BRD4	1.7281	-
BRIX1	1.50683	-
BRK1	2.36395	-
BRMS1	1.92921	-
BST2	2.29075	-
BTAF1	1.54541	-
BTBD1	1.75202	-
BTF3	1.67579	-
BTG1	1.79522	-
BTG3	2.64883	-
BUB3	1.83522	-
BZW1	1.65134	-
BZW2	1.68401	-
C10ORF99	5.21002	-
C11ORF24	1.38053	-
C11ORF31	1.55996	-
C11ORF58	1.57308	-
C12ORF29	3.27944	-
C12ORF75	5.2457	-
C14ORF166	2.18095	-
C14ORF2	2.21671	-
C15ORF48	2.30003	-
C16ORF62	1.46895	-
C16ORF70	2.02239	-
C16ORF72	1.85673	-
C16ORF93	1.35429	-
C17ORF85	1.6091	-
C17ORF89	2.05558	-
C19ORF33	1.6467	-
C19ORF43	1.73671	-
C19ORF53	2.00355	-
C19ORF60	1.4739	-
C1ORF21	1.88675	-
C1ORF233	1.28143	-
C1ORF43	1.99541	-
C1QA	2.07746	-
C1QB	1.50204	-
C1QBP	3.26373	-
C1R	1.86247	-
C3ORF38	1.48095	-
C4ORF48	1.65824	-
C6ORF132	1.8919	-
C6ORF136	1.34655	-
C6ORF203	1.81525	-
C6ORF62	1.7179	-
C7ORF49	1.44711	-
C7ORF73	1.6702	-
C8ORF33	1.58018	-
C9ORF84	1.39079	-
CA12	1.47988	-
CAB39	2.17067	-
CACHD1	1.64287	-
CACUL1	1.81371	-
CALM1	2.14296	-
CALM2	2.07938	-
CALM3	1.85487	-
CALML5	2.5111	-
CALR	3.79662	-
CAMSAP2	1.86792	-
CANX	2.63695	-
CAP1	3.16963	-
CAPG	1.7268	-
CAPN1	2.02317	-
CAPNS2	1.60324	-
CAPRIN1	2.70798	-
CAPZA1	1.79837	-
CARD18	2.88929	-
CARHSP1	1.49076	-
CARS	1.56166	-
CASP1	1.92586	-
CASP14	3.24884	-
CASP4	4.07024	-
CAST	1.718	-
CAV2	1.72661	-
CBFB	1.72594	-
CBLC	1.43037	-
CBR3-AS1	2.05913	-
CBR3	2.61308	-
CBX3	2.11551	-
CCAR1	2.03097	-
CCDC109B	2.2626	-
CCDC58	3.80664	-
CCDC59	1.7364	-
CCDC64	1.5274	-
CCL18	2.15903	-
CCL19	2.10529	-
CCL2	5.41691	-
CCNA2	1.70979	-
CCNB1	2.16393	-
CCNC	1.74898	-
CCNL1	2.57782	-
CCNL2	1.53401	-
CCNYL1	1.96167	-
CCR4	1.87496	-
CCT2	2.47858	-
CCT3	2.57219	-
CCT5	2.2694	-
CCT6A	2.29279	-
CCT7	1.60412	-
CD163	1.80427	-
CD36	3.00199	-
CD3D	1.57767	-
CD44	2.26079	-
CD46	1.61396	-
CD47	2.27743	-
CD52	2.53667	-
CD55	1.70151	-
CD74	1.52446	-
CD82	1.62619	-
CDC123	2.38252	-
CDC25B	1.6639	-
CDC27	1.64825	-
CDC37	2.36296	-
CDC42BPB	1.95728	-
CDC42EP1	1.44778	-
CDC42EP5	1.84818	-
CDC42SE1	2.8039	-
CDC42SE2	1.66915	-
CDCA7	1.49299	-
CDCP1	1.81388	-
CDH1	2.41513	-
CDH3	4.39488	-
CDK7	1.83233	-
CDKN1A	1.69057	-
CDKN3	3.42199	-
CDSN	2.14876	-
CDV3	1.36654	-
CEBPB	1.70004	-
CEBPD	1.66343	-
CEP170B	1.69909	-
CEP295	1.60257	-
CEP350	1.71914	-
CERS3-AS1	1.52578	-
CERS3	2.77456	-
CFB	1.88674	-
CFLAR-AS1	1.35308	-
CFLAR	1.5236	-
CH25H	1.66495	-
CHCHD1	1.96825	-
CHCHD2	1.95746	-
CHCHD3	1.70743	-
CHD2	2.10655	-
CHD7	1.7603	-
CHD8	1.71848	-
CHIC2	2.61411	-
CHMP1B	1.74551	-
CHMP2B	1.77251	-
CHMP4A	1.6281	-
CHMP4B	2.3697	-
CHP1	1.82423	-
CIRH1A	1.71399	-
CKAP2	1.59898	-
CKAP4	2.07735	-
CKAP5	1.89828	-
CLCA2	4.7448	-
CLCN3	1.68014	-
CLEC16A	1.41653	-
CLEC2B	1.89494	-
CLEC7A	2.33879	-
CLIC3	1.61161	-
CLINT1	2.56273	-
CLIP1	2.05839	-
CLK1	2.18928	-
CLOCK	1.79465	-
CLPP	1.37373	-
CLPTM1	1.46205	-
CLPX	2.71372	-
CLTA	1.72359	-
CLTB	1.40751	-
CLTC	2.33379	-
CLUH	1.43818	-
CMAS	1.65072	-
CMC4	2.15679	-
CMPK1	2.09638	-
CMTM6	1.84032	-
CNBP	2.20334	-
CNDP2	1.54449	-
CNEP1R1	1.6878	-
CNIH1	1.92338	-
CNN2	1.72689	-
CNNM4	1.72707	-
CNOT1	1.84336	-
CNOT11	1.8393	-
CNPY2	2.23166	-
COA3	1.97705	-
COG3	1.95213	-
COL6A3	2.33357	-
COMMD1	2.21344	-
COMMD4	1.55749	-
COMP	1.72492	-
COPA	1.7218	-
COPB1	1.58326	-
COPB2	1.92791	-
COPE	1.46851	-
COPG1	1.58342	-
COPS2	2.58505	-
COPS3	1.91021	-
COPS6	1.53901	-
COPS8	1.56905	-
CORO1C	1.82572	-
COX17	3.7033	-
COX4I1	1.47837	-
COX5A	2.3949	-
COX5B	1.62419	-
COX6B1	2.20026	-
COX7B	3.25862	-
COX7C	2.21319	-
COX8A	1.51978	-
CPA4	3.50163	-
CPEB4	1.62211	-
CPNE1	1.54015	-
CPSF4	1.28945	-
CREB1	1.74547	-
CREG1	2.48183	-
CRIPAK	1.50642	-
CRISPLD2	1.38576	-
CROCCP2	1.60756	-
CS	1.5873	-
CSDE1	1.7499	-
CSE1L	2.51843	-
CSNK1A1	1.64128	-
CSNK1E	1.62348	-
CSNK2B	1.75878	-
CSTA	4.59129	-
CSTB	3.13959	-
CSTF3	1.47613	-
CTBP1	1.7519	-
CTC-436P18.1	1.51775	-
CTCF	2.05157	-
CTNNA1	2.0723	-
CTNNBIP1	1.44697	-
CTPS1	1.88884	-
CTSA	2.63599	-
CTSB	3.3534	-
CTSC	1.84427	-
CTSD	2.70145	-
CTSL	2.80478	-
CTSS	2.09563	-
CTTN	1.90032	-
CTTNBP2NL	2.01853	-
CUL1	1.99539	-
CUL3	1.85653	-
CUL4B	1.59449	-
CUL5	1.43358	-
CWC15	1.46116	-
CWH43	1.69042	-
CXCL1	8.96197	-
CXCL10	4.18577	-
CXCL16	2.17722	-
CXCL8	4.90722	-
CXCL9	3.97448	-
CXCR4	2.9646	-
CYB5R1	1.969	-
CYC1	1.90314	-
CYFIP1	1.61183	-
CYLD	2.00545	-
CYP4F22	1.53251	-
CYP7B1	2.74632	-
CYTH1	1.65054	-
DAAM1	2.14369	-
DAPL1	2.08441	-
DAPP1	1.49593	-
DARS	1.84325	-
DAZAP1	1.70449	-
DBI	1.6957	-
DBNL	1.78119	-
DCAF13	1.57797	-
DCTN2	2.04526	-
DCTN5	1.79019	-
DCTN6	2.38639	-
DCUN1D1	1.97279	-
DDI2	2.45366	-
DDT	3.04317	-
DDTL	1.52101	-
DDX17	1.66023	-
DDX21	2.51695	-
DDX24	1.78083	-
DDX41	2.03171	-
DDX42	1.62102	-
DDX5	2.48596	-
DDX52	1.87398	-
DDX56	1.4154	-
DDX58	2.44319	-
DDX6	2.00791	-
DDX60L	1.76458	-
DEFB1	2.01344	-
DEK	2.07135	-
DENND1A	1.37502	-
DENND2C	2.32229	-
DENR	2.25256	-
DESI1	1.41844	-
DGKH	1.33288	-
DGUOK-AS1	1.60127	-
DHDDS	1.49088	-
DHRS1	1.80963	-
DHRS7	2.10438	-
DHRS9	1.71716	-
DHX15	1.92596	-
DHX32	2.41667	-
DIAPH1	1.85132	-
DIAPH2	1.98885	-
DICER1	2.33025	-
DIS3	2.12241	-
DKC1	1.61805	-
DKFZP586I1420	1.65153	-
DLEU2	1.39363	-
DLG1	1.49378	-
DLX5	2.38304	-
DMKN	1.74348	-
DMTF1	1.71876	-
DNAJA1	1.82451	-
DNAJA2	1.68616	-
DNAJB1	1.40415	-
DNAJB11	2.14285	-
DNAJB6	1.44419	-
DNAJC11	1.71235	-
DNAJC13	1.40798	-
DNAJC19	2.06904	-
DNAJC2	2.07381	-
DNAJC5	1.4607	-
DNAJC7	2.44077	-
DNM2	1.71969	-
DNMT1	1.42259	-
DOC2B	1.73769	-
DOCK1	1.5356	-
DOCK10	1.67337	-
DOCK6	1.39244	-
DOCK8	1.27172	-
DOCK9	2.27726	-
DONSON	1.5674	-
DPM1	1.85987	-
DPY30	1.8981	-
DR1	1.90677	-
DRAP1	1.76863	-
DRG1	1.66637	-
DSC1	1.7264	-
DSC2	10.5442	-
DSC3	2.03915	-
DSG3	9.00827	-
DTX3L	2.23467	-
DUOX1	2.12757	-
DUOXA1	2.00821	-
DUSP1	2.36385	-
DUSP14	1.9857	-
DUSP3	1.45909	-
DUSP7	2.40764	-
DYNC1H1	1.53113	-
DYNLL1	1.8647	-
DYNLL2	1.77257	-
DYNLT1	2.33631	-
E2F4	1.39499	-
EBLN3	1.68524	-
EBNA1BP2	1.44757	-
ECD	1.67733	-
ECHDC1	1.50928	-
EDF1	2.10055	-
EEA1	1.89381	-
EEF1DP3	3.41049	-
EEFSEC	1.46035	-
EFCAB14-AS1	1.57752	-
EFCAB14	2.10823	-
EFHD2	1.45272	-
EFTUD1	1.93209	-
EGLN1	1.82012	-
EGLN3	1.90089	-
EGR1	2.11943	-
EHBP1L1	1.59343	-
EHF	4.96886	-
EI24	1.81886	-
EIF2B2	1.61135	-
EIF2S2	1.9756	-
EIF3A	2.48054	-
EIF3B	1.62847	-
EIF3D	2.13476	-
EIF3E	1.74692	-
EIF3J	2.89221	-
EIF3K	1.73958	-
EIF3M	2.2133	-
EIF4A3	1.94341	-
EIF4EBP1	2.53974	-
EIF4EBP2	1.98803	-
EIF4G1	1.83611	-
EIF4G2	2.26061	-
EIF4G3	1.69309	-
EIF5	2.45045	-
EIF5B	1.96652	-
EIF6	1.47048	-
ELAVL1	1.58891	-
ELF3	1.55159	-
ELL	1.43326	-
ELL2	3.45281	-
ELOF1	1.3063	-
ELOVL1	1.94056	-
ELOVL4	1.94703	-
ELOVL7	1.94445	-
ELP3	1.85377	-
EMC6	1.2792	-
EMP1	2.25077	-
EMP2	1.69227	-
ENAH	2.00647	-
ENDOU	1.51139	-
ENO1	2.58199	-
ENOSF1	1.52922	-
ENSA	2.16495	-
ENTPD4	1.8424	-
ENTPD7	1.79909	-
ENY2	1.84053	-
EP300	1.53709	-
EPAS1	1.54804	-
EPB41L4A	1.46093	-
EPHA2	2.13147	-
EPHX3	2.55332	-
EPN1	1.35948	-
EPN3	1.80725	-
EPRS	1.88556	-
EPS15L1	1.6387	-
EPS8L2	1.93134	-
EPSTI1	1.79987	-
EPT1	1.65616	-
ERAP2	1.58134	-
ERBB2	1.51945	-
ERBB2IP	1.8537	-
ERICH1	1.52194	-
ERLIN1	1.67298	-
ERO1L	3.13118	-
ERP29	1.59125	-
ERP44	1.61662	-
ESCO1	1.39596	-
ESRP1	2.5495	-
ESRP2	1.63006	-
ESYT1	1.32255	-
ESYT3	1.60583	-
ETF1	1.85486	-
ETHE1	1.86232	-
ETS2	1.55523	-
ETV6	1.46207	-
EVI2A	1.83093	-
EVL	1.83169	-
EWSR1	1.81883	-
EXOC4	1.94835	-
EXOSC4	1.46363	-
EXOSC6	1.44055	-
EXT1	2.56984	-
EZH2	1.83006	-
EZR	2.64324	-
F13A1	2.26517	-
FAM102A	1.59693	-
FAM103A1	1.94931	-
FAM110C	2.78779	-
FAM126B	1.39739	-
FAM129B	2.19333	-
FAM135A	1.778	-
FAM157A	3.57404	-
FAM160A1	2.18668	-
FAM162A	2.66319	-
FAM168B	1.46556	-
FAM182A	4.39812	-
FAM192A	1.57514	-
FAM198B	1.41097	-
FAM208B	1.40805	-
FAM20A	1.46954	-
FAM219A	1.40105	-
FAM25A	2.27346	-
FAM32A	1.84943	-
FAM43A	2.6668	-
FAM49B	1.74673	-
FAM83B	2.63544	-
FAM83C	1.29268	-
FAM83H	1.53212	-
FAM96B	1.46654	-
FANCD2	1.42774	-
FANCL	1.47899	-
FASTKD1	1.81085	-
FASTKD2	1.32042	-
FAT1	1.91076	-
FBXO22-AS1	1.4026	-
FBXO46	1.5797	-
FBXO9	2.26106	-
FCER1G	2.80108	-
FCHSD1	2.34285	-
FERMT1	5.45829	-
FEZ2	1.90753	-
FGFBP1	2.72956	-
FKBP15	1.72884	-
FKBP2	1.54316	-
FKBP3	2.3182	-
FLJ23867	2.01669	-
FMNL2	1.9644	-
FNBP1	2.33654	-
FNBP4	1.78492	-
FOLH1	3.33771	-
FOPNL	1.78454	-
FOSL2	1.41294	-
FOXK2	1.35584	-
FPR1	1.73274	-
FPR3	1.67032	-
FRMD6	1.9165	-
FRRS1	1.39979	-
FRY	1.94928	-
FSCN1	2.21243	-
FTSJ1	1.26251	-
FTSJ2	1.39602	-
FUBP3	2.02141	-
FURIN	1.6508	-
FUS	1.54998	-
FUT2	1.54266	-
FXYD3	1.49869	-
FYTTD1	2.07962	-
G3BP1	1.97083	-
G6PD	1.41863	-
GABARAP	1.84589	-
GABARAPL2	1.81144	-
GABRE	2.25294	-
GADD45B	1.83337	-
GADD45GIP1	1.41984	-
GALNT1	2.44695	-
GALT	1.54523	-
GAPDH	1.64895	-
GAPVD1	1.73969	-
GARS	2.03908	-
GAS5	1.89757	-
GBAP1	4.00559	-
GBF1	1.53058	-
GBP1	3.41116	-
GBP2	2.72821	-
GBP4	1.72436	-
GBP6	1.75155	-
GCC2	1.55844	-
GCNT4	2.33893	-
GDI2	2.03245	-
GDPD3	1.54866	-
GFOD2	1.26397	-
GGCT	2.65635	-
GGH	4.11409	-
GHITM	2.15264	-
GID8	2.15106	-
GIMAP1	2.01904	-
GJA1	2.35512	-
GLMN	1.47764	-
GLTP	4.79159	-
GLUL	2.34113	-
GM2A	5.96093	-
GMPR2	1.90806	-
GMPS	1.59253	-
GNA15	1.69881	-
GNAI3	2.16136	-
GNL3	2.48437	-
GNPNAT1	2.04551	-
GOLGA2	1.76487	-
GOLGA4	2.02148	-
GOLGA5	1.84428	-
GOLGA7	2.38973	-
GOLGA8A	1.50104	-
GOT1	1.77327	-
GOT2	1.91288	-
GPBP1	1.68015	-
GPCPD1	1.73362	-
GPI	2.29916	-
GPN2	1.44733	-
GPR126	1.62185	-
GPR137B	1.71367	-
GPR18	1.85314	-
GPR183	1.91239	-
GPR56	1.41993	-
GPR87	2.89173	-
GPS2	1.46973	-
GPSM2	2.05301	-
GPT2	1.68804	-
GPX2	1.65601	-
GPX3	2.33259	-
GRHL1	2.52789	-
GRHL2	1.5999	-
GRHL3	3.53213	-
GRN	1.69884	-
GSDMA	2.29685	-
GSDMC	4.30245	-
GSK3B	1.81448	-
GSN-AS1	1.31988	-
GSTA4	2.83418	-
GSTK1	1.76353	-
GSTP1	1.91415	-
GTF2F1	1.62461	-
GTF2F2	1.64278	-
GTF2H1	2.40365	-
GTPBP4	1.98886	-
GZMA	1.53346	-
GZMB	2.04048	-
H1F0	1.97736	-
H2AFY	3.45428	-
H2AFZ	2.55723	-
HADHA	1.88055	-
HADHB	1.57231	-
HAS3	1.8043	-
HAT1	2.12991	-
HBEGF	1.72978	-
HCP5	1.41091	-
HDAC1	1.96311	-
HDDC2	1.96167	-
HDLBP	1.63335	-
HEATR1	1.49119	-
HEATR3	1.44682	-
HEBP2	2.00659	-
HECTD1	2.59054	-
HERC2P2	1.8103	-
HERC6	1.62715	-
HEXB	1.95511	-
HIBCH	1.86523	-
HIF1A-AS2	3.46917	-
HIF1A	3.10824	-
HIGD1A	2.40957	-
HIPK1	1.4473	-
HIPK2	1.83243	-
HIST1H2AE	2.73619	-
HIST1H2AK	2.15908	-
HIST1H2BG	2.37613	-
HIST1H3B	1.59716	-
HIST1H3E	1.9999	-
HIST1H3I	2.80333	-
HIST1H4B	3.18433	-
HIST1H4C	3.41725	-
HIST1H4D	2.58831	-
HIST1H4L	2.88792	-
HIVEP2	1.52713	-
HK1	1.46784	-
HK2	1.96798	-
HLA-B	1.58865	-
HLA-C	1.91731	-
HLA-DPA1	1.6369	-
HLA-DPB1	1.7756	-
HLA-DQA1	1.97548	-
HLA-DRA	2.23382	-
HLA-E	1.75758	-
HM13	1.46929	-
HMGCR	2.30695	-
HMGCS1	2.75166	-
HMOX1	3.65743	-
HMOX2	1.89393	-
HN1	1.40845	-
HN1L	1.69768	-
HNRNPA1	4.23595	-
HNRNPA1P10	1.71107	-
HNRNPA2B1	1.76621	-
HNRNPAB	2.31064	-
HNRNPC	3.20423	-
HNRNPD	2.33028	-
HNRNPDL	1.41419	-
HNRNPF	1.7024	-
HNRNPH1	2.0619	-
HNRNPK	1.94482	-
HNRNPL	2.18148	-
HNRNPM	2.49278	-
HNRNPR	1.78507	-
HNRNPU	2.06238	-
HOMER1	2.2849	-
HOMER3	1.37295	-
HOOK3	2.35623	-
HPS6	1.81587	-
HPSE	1.91212	-
HRAS	1.56685	-
HS3ST3B1	1.50359	-
HSBP1	3.29893	-
HSD17B4	2.16373	-
HSDL2	1.55034	-
HSP90AA1	1.75729	-
HSP90AB1	1.56763	-
HSP90B1	2.92286	-
HSPA1A	1.6352	-
HSPA1B	1.50789	-
HSPA4	1.93663	-
HSPA4L	2.27762	-
HSPA5	2.62594	-
HSPA8	2.45245	-
HSPA9	3.07124	-
HSPB1	1.80586	-
HSPH1	1.79724	-
HUWE1	1.63957	-
HYI	1.33629	-
IARS	2.01206	-
ICMT	1.6065	-
ICT1	1.65935	-
ID1	1.32012	-
IDE	2.5876	-
IDH3A	1.93197	-
IDH3B	1.46476	-
IDH3G	1.36254	-
IER2	1.57041	-
IER5	1.32084	-
IFI16	4.18321	-
IFI27	4.45336	-
IFI27L2	1.73943	-
IFI30	1.70732	-
IFI44	3.60581	-
IFI44L	2.99354	-
IFI6	2.26471	-
IFIH1	1.67959	-
IFIT3	1.8745	-
IFITM1	2.68081	-
IFITM10	1.62875	-
IFITM3	2.84465	-
IFNGR1	2.70297	-
IFNGR2	2.69027	-
IGFBP3	1.92842	-
IGSF3	1.59501	-
IK	1.69014	-
IKBKB	1.67689	-
IL10RB	1.42225	-
IL13RA1	3.2518	-
IL19	1.83329	-
IL1RN	3.81561	-
IL22RA1	1.62717	-
IL2RG	1.59205	-
IL4R	2.23226	-
IL7R	1.54212	-
ILF2	1.97585	-
ILF3	1.8342	-
IMMT	1.57358	-
IMP4	1.43695	-
IMPA2	2.62095	-
IMPDH2	2.3545	-
INADL	1.88307	-
INAFM2	2.63682	-
INIP	1.72541	-
INTS5	2.16778	-
IPO7	3.07602	-
IPPK	2.07252	-
IQGAP1	2.20333	-
IRAK3	1.64277	-
IRF1	2.3572	-
IRF7	1.39175	-
IRF9	2.45457	-
ISG15	2.66059	-
ITGA6	2.5717	-
ITGB1BP1	1.40087	-
ITM2B	1.62534	-
ITPR2	1.44027	-
ITPRIP	1.65838	-
ITSN2	2.6557	-
IVNS1ABP	1.92349	-
JAG1	1.88807	-
JAK1	1.6792	-
JHDM1D-AS1	1.85969	-
JMY	1.99141	-
JUP	2.24754	-
KARS	1.68092	-
KAT2B	1.74164	-
KBTBD2	1.90941	-
KCMF1	1.76811	-
KCNAB2	1.21307	-
KCND3-IT1	1.66538	-
KCNJ15	1.31665	-
KCTD1	1.81372	-
KCTD10	1.5682	-
KCTD4	1.75153	-
KDELR2	1.9614	-
KDM1A	1.8886	-
KDM2A	1.83463	-
KDM2B	1.52992	-
KDM5C	2.11953	-
KDM7A	2.29049	-
KEAP1	1.55065	-
KIAA0100	1.65114	-
KIAA0196	1.79267	-
KIAA0391	1.38967	-
KIAA0513	1.33358	-
KIAA1033	1.93431	-
KIAA1217	1.8763	-
KIAA1468	1.85816	-
KIAA1551	1.75955	-
KIF1B	1.57691	-
KIF1C	1.41982	-
KIF5B	3.05969	-
KLC1	1.91897	-
KLF13	1.4422	-
KLF3	2.1637	-
KLF5	1.48612	-
KLHL42	1.93658	-
KLK10	2.2522	-
KLK11	1.57465	-
KLK6	4.27039	-
KLK7	2.59913	-
KLK8	1.95317	-
KNOP1	1.78374	-
KNTC1	1.34587	-
KPNA1	1.51345	-
KPNA2	1.92583	-
KPNB1	2.07462	-
KRAS	1.73681	-
KRI1	1.67753	-
KRR1	2.00499	-
KRT16P2	2.98515	-
KRT23	2.26219	-
KRT5	1.80742	-
KRT6A	2.33368	-
KRT6B	9.33738	-
KRT77	0.222101	-
KRT80	4.66844	-
KRTDAP	1.59016	-
KTN1	2.46617	-
KYNU	2.45855	-
LAD1	1.67736	-
LAIR2	3.43009	-
LAMP1	1.61193	-
LAMP2	2.00108	-
LAMP3	1.41663	-
LAP3	2.48591	-
LAPTM5	2.04498	-
LARP1	2.30036	-
LARP4	1.9247	-
LARP4B	1.95446	-
LARS	1.45277	-
LBR	1.46998	-
LCE1F	1.95491	-
LCE2A	2.56105	-
LCE2C	1.86972	-
LCE2D	3.1912	-
LCE6A	2.13346	-
LCOR	1.52085	-
LCP1	1.58316	-
LDHA	1.94458	-
LDLR	1.71303	-
LEO1	2.77548	-
LEPROTL1	1.80576	-
LGALS2	1.57629	-
LGALS3BP	1.57597	-
LGALS8	1.76241	-
LGALSL	1.87016	-
LIMA1	1.61393	-
LIN7C	1.77641	-
LINC01094	1.34818	-
LINC01527	3.46886	-
LIPA	1.67508	-
LIPG	1.6769	-
LIPK	2.19734	-
LMAN2	1.88086	-
LMNA	1.39545	-
LMNB1	2.07689	-
LMNB2	1.42187	-
LMO7	1.87854	-
LOC100129617	1.60629	-
LOC100133182	1.49729	-
LOC100133331	1.42224	-
LOC100288152	2.57607	-
LOC100506411	2.35546	-
LOC101927127	2.48789	-
LOC101927402	1.56995	-
LOC101927405	1.51859	-
LOC101927696	2.5437	-
LOC101927770	1.47434	-
LOC101927841	2.17095	-
LOC101927999	1.95022	-
LOC101928461	1.74324	-
LOC101929095	1.841	-
LOC101929425	1.54046	-
LOC101929540	1.85418	-
LOC102723313	2.77779	-
LOC102723773	1.53524	-
LOC102724024	1.82771	-
LOC102724129	2.20387	-
LOC102724133	2.12935	-
LOC642934	6.33446	-
LOC728323	1.90629	-
LOC729737	1.74106	-
LPAR3	1.49944	-
LPAR6	1.58937	-
LPCAT1	1.31715	-
LRBA	1.53617	-
LRP10	1.95377	-
LRP11	1.69781	-
LRP8	1.55003	-
LRRC47	1.75411	-
LRRC59	2.13317	-
LRRC75A-AS1	1.68321	-
LRRC8B	1.86771	-
LRRC8E	1.43969	-
LRRFIP1	1.41614	-
LSM2	2.11436	-
LSM6	2.17392	-
LTB	1.52821	-
LTB4R	2.31284	-
LTB4R2	2.23551	-
LTBR	1.84698	-
LTF	3.22698	-
LUC7L	1.65949	-
LUC7L3	1.92478	-
LY6D	2.01368	-
LYN	1.73371	-
LYNX1	1.65712	-
LYPD3	2.49453	-
LYPLA1	2.05897	-
LYZ	3.7787	-
LZIC	1.72102	-
M6PR	2.03197	-
MACF1	1.88915	-
MAF	1.73991	-
MAGOH	1.70941	-
MAL2	2.17188	-
MALAT1	1.85592	-
MAN1A2	1.86423	-
MANF	2.24103	-
MAP2K3	1.57528	-
MAP3K1	1.5303	-
MAP3K5	1.41417	-
MAP3K6	1.34643	-
MAP3K7	1.61892	-
MAP3K8	1.9667	-
MAP4K4	2.21805	-
MAP7	1.80987	-
MAPK13	1.71702	-
MAPK14	1.9149	-
MAPK6	1.74617	-
MAPKAP1	2.17367	-
MAPKAPK2	1.72335	-
MAPKAPK3	1.66751	-
MAPKAPK5	1.68475	-
MAPRE1	2.27946	-
MARCKS	1.3156	-
MARK3	2.92067	-
MARS	1.9566	-
MAST4	1.75905	-
MAT2A	1.54132	-
MAX	1.61369	-
MBD2	2.04536	-
MBD6	1.49848	-
MBNL1	1.67422	-
MCL1	1.79934	-
MCM3	1.34105	-
MCM4	1.95954	-
MCM6	1.48974	-
MCMBP	1.55934	-
MCUR1	1.74768	-
MDH2	1.74035	-
MDM2	1.84803	-
ME1	2.26443	-
MED13	1.57698	-
MED14	1.77754	-
MED8	2.10533	-
METRNL	1.71447	-
METTL23	1.36336	-
METTL8	1.71446	-
MFAP3	1.65667	-
MFHAS1	1.4493	-
MFN1	2.90351	-
MFN2	1.85068	-
MGC57346	1.8123	-
MGMT	1.31226	-
MICALL1	1.49591	-
MICU2	1.67021	-
MIEF1	1.57927	-
MIF	1.93372	-
MINK1	2.00831	-
MIOS	1.61125	-
MIR1206	2.29301	-
MIR1254-1	1.67121	-
MIR1282	1.49241	-
MIR205	3.37248	-
MIR205HG	1.74576	-
MIR21	8.30141	-
MIR421	1.43328	-
MIR4256	1.84471	-
MIR4521	1.8794	-
MIR4770	1.4982	-
MIR4798	2.22974	-
MIR612	6.70237	-
MITD1	1.64466	-
MKI67	2.14156	-
MKKS	1.80596	-
MKNK2	1.71668	-
MLANA	1.45297	-
MLKL	1.47956	-
MLLT10	1.41187	-
MLLT4	1.74244	-
MMP12	1.75062	-
MMP24-AS1	2.18967	-
MNDA	1.4461	-
MOB1A	2.22434	-
MOB3B	1.49541	-
MON2	1.52854	-
MOXD1	1.77084	-
MPDU1	2.08293	-
MPLKIP	1.74447	-
MPP1	1.43723	-
MPP7	2.163	-
MPZL1	2.0301	-
MPZL2	3.10289	-
MPZL3	2.29715	-
MREG	2.58007	-
MRPL14	1.76342	-
MRPL16	1.51938	-
MRPL21	1.90926	-
MRPL24	1.48614	-
MRPL3	2.13544	-
MRPL35	2.22927	-
MRPL36	3.41325	-
MRPL37	1.77873	-
MRPL41	1.43184	-
MRPL42	2.15557	-
MRPL43	1.57928	-
MRPL46	1.49623	-
MRPL47	1.80862	-
MRPL51	2.3469	-
MRPL57	1.33603	-
MRPS15	2.46285	-
MRPS16	1.65363	-
MRPS21	2.25212	-
MRPS22	2.45177	-
MRPS23	1.42156	-
MRPS31	1.89184	-
MRPS36	1.94311	-
MRPS7	1.33659	-
MRTO4	1.36796	-
MS4A7	1.76327	-
MSH6	1.76431	-
MSMP	2.57186	-
MT1F	1.54788	-
MT1G	3.72167	-
MT1L	1.40165	-
MT1M	1.80513	-
MT2A	3.14309	-
MTA2	1.67346	-
MTCH2	2.21047	-
MTDH	1.94604	-
MTF1	2.55897	-
MTG1	1.71679	-
MTHFD1	2.13246	-
MTOR	1.47367	-
MTRF1L	1.3715	-
MVP	1.33567	-
MX1	4.26015	-
MXD1	4.55731	-
MYBBP1A	1.45529	-
MYC	2.53224	-
MYCBP2	1.75601	-
MYD88	1.54006	-
MYH9	2.17332	-
MYL6	1.90689	-
MYL6B	1.5091	-
MYO18A	1.73584	-
MYO1B	2.86917	-
MYO1D	2.19197	-
MYO1E	2.92595	-
MYO5A	2.31815	-
MYO5B	1.72127	-
MYOF	1.77704	-
MYSM1	1.60121	-
NAA15	2.14612	-
NAA50	2.4464	-
NABP1	1.64453	-
NAMPT	2.56148	-
NANS	2.28454	-
NAP1L4	2.32786	-
NAPA	1.54993	-
NAPG	1.49962	-
NARF	1.37821	-
NAV1	1.4183	-
NBEAL2	1.46643	-
NCBP2-AS2	1.31544	-
NCCRP1	1.92183	-
NCK1	1.52698	-
NCKAP1	2.27106	-
NCKAP1L	1.64262	-
NCL	2.59161	-
NCOA3	2.00564	-
NCOA4	1.59797	-
NDC80	1.43492	-
NDEL1	3.36605	-
NDRG1	2.18146	-
NDRG2	2.31811	-
NDUFA1	2.29106	-
NDUFA11	1.21448	-
NDUFA12	2.35851	-
NDUFA2	1.51877	-
NDUFA6	2.98067	-
NDUFA7	1.44823	-
NDUFAB1	2.14562	-
NDUFAF1	1.27268	-
NDUFAF2	2.33942	-
NDUFB1	2.71513	-
NDUFB10	1.67259	-
NDUFB11	1.40944	-
NDUFB2	2.13878	-
NDUFB6	2.05718	-
NDUFS1	1.43979	-
NDUFS3	1.47925	-
NDUFS6	1.94475	-
NDUFV1	1.39122	-
NDUFV2	1.91467	-
NEAT1	2.52138	-
NEDD8	1.7152	-
NELFCD	1.8838	-
NELFE	1.45473	-
NEMF	1.81196	-
NFAT5	1.79569	-
NFATC2IP	1.40493	-
NFE2L1	1.78219	-
NFE2L2	1.90172	-
NFE2L3	1.49089	-
NFIL3	2.07462	-
NFKB1	2.16162	-
NFKBIA	2.05434	-
NFKBIZ	3.64072	-
NIFK	2.14722	-
NIP7	1.57972	-
NIPAL2	2.12628	-
NIPAL4	2.09784	-
NIT2	1.80563	-
NKIRAS1	1.44367	-
NLN	1.48384	-
NLRC5	1.34997	-
NLRX1	1.44144	-
NMI	2.64826	-
NOL11	2.05891	-
NOL12	1.78238	-
NOL6	1.57981	-
NOL7	2.36699	-
NOL8	1.52454	-
NOLC1	2.56192	-
NOP10	3.41774	-
NOP16	1.7053	-
NOP58	1.90138	-
NPAT	1.95727	-
NPC1	1.54338	-
NPEPPS	1.65803	-
NPFF	1.47804	-
NPLOC4	2.15347	-
NPM1	1.73702	-
NRBF2	1.88403	-
NRBP1	1.64224	-
NRD1	1.69221	-
NRIP1	2.11316	-
NSDHL	1.66717	-
NSF	1.87979	-
NSFL1C	1.5972	-
NSG1	1.38899	-
NSMAF	1.55678	-
NSUN2	1.92714	-
NT5C	1.40818	-
NT5C2	1.9284	-
NT5C3A	3.12963	-
NUBP1	1.43676	-
NUDC	1.76177	-
NUDT14	1.31603	-
NUDT19	1.7426	-
NUDT21	2.25558	-
NUDT5	2.4019	-
NUFIP2	2.12769	-
NUMB	2.33313	-
NUP88	1.6906	-
NUSAP1	2.32663	-
NXF1	1.53397	-
OAS1	2.68388	-
OAS2	1.5503	-
OAS3	2.96544	-
OASL	1.65963	-
OAZ1	2.23724	-
OCIAD1	1.53823	-
OCIAD2	2.21132	-
ODF3B	1.44096	-
OFD1	1.62464	-
OGDH	1.67937	-
OGFRL1	2.32941	-
OGT	2.31481	-
OIP5-AS1	1.96325	-
OLMALINC	2.57784	-
ORMDL2	2.67581	-
OSBPL2	2.18767	-
OSBPL3	1.60551	-
OSMR	3.42953	-
OST4	1.75941	-
OSTC	3.38583	-
OTUB2	1.36864	-
OVOL1	1.91037	-
OXA1L	1.85883	-
OXCT1	1.88846	-
OXLD1	2.24597	-
P4HB	2.86588	-
PAF1	2.15753	-
PAFAH1B1	1.89254	-
PAIP2	2.03132	-
PAK1IP1	1.91597	-
PANX1	1.64913	-
PAPSS1	1.54707	-
PARD6G	1.6093	-
PARP12	1.53897	-
PARP14	2.68249	-
PARP4	2.57414	-
PARP6	1.78799	-
PARP9	2.07332	-
PATL1	2.04989	-
PBRM1	1.47484	-
PCBP1	1.86719	-
PCBP2	1.52781	-
PCGF3	1.71674	-
PCMT1	1.84534	-
PCNA	2.00631	-
PCP4L1	2.18843	-
PDCD10	1.78057	-
PDCD11	1.61006	-
PDCD6	3.56565	-
PDE12	1.49326	-
PDE7A	1.48913	-
PDIA6	1.39894	-
PDLIM1	2.73332	-
PDS5A	2.14102	-
PDSS1	1.43173	-
PDXDC2P	2.35016	-
PDXK	1.41403	-
PDZK1IP1	3.8888	-
PEA15	2.33093	-
PELI1	1.87364	-
PERP	1.96592	-
PFDN2	2.63198	-
PFDN4	1.86973	-
PFDN6	1.41512	-
PFKFB2	1.70423	-
PFKFB3	1.52918	-
PFN1	1.4699	-
PGAM5	1.49186	-
PGD	1.8529	-
PGK1	3.45823	-
PGLYRP3	1.72081	-
PGLYRP4	2.00111	-
PGM2	2.99693	-
PGS1	1.56098	-
PHF10	1.62715	-
PHF11	1.87506	-
PHF20L1	1.50259	-
PHF5A	1.65865	-
PHLDA2	1.68196	-
PI15	1.52947	-
PIAS2	1.5576	-
PICALM	1.78296	-
PIEZO1	1.30497	-
PIGC	1.61028	-
PIH1D1	1.31993	-
PIK3C2A	1.55758	-
PIK3C2B	1.35067	-
PIM1	1.86156	-
PINX1	1.70542	-
PIP4K2A	1.53446	-
PITPNA	2.29879	-
PITPNB	2.782	-
PITPNC1	1.55964	-
PKM	2.17052	-
PKP1	1.88281	-
PLA2G2A	1.93802	-
PLA2G2F	3.88263	-
PLAT	2.63482	-
PLBD1	6.34237	-
PLCB3	1.54196	-
PLCXD1	1.39716	-
PLD2	1.52934	-
PLEK	1.51226	-
PLK1	1.39698	-
PLK2	3.06791	-
PLP2	1.58022	-
PLSCR1	3.16961	-
PLTP	1.66497	-
PLXDC2	1.6604	-
PMM2	1.39301	-
PNISR	1.5712	-
PNLIPRP3	1.81287	-
PNN	1.85284	-
PNP	2.38458	-
POF1B	1.89493	-
POLB	1.96833	-
POLD2	1.8827	-
POLD3	1.79984	-
POLDIP2	1.559	-
POLDIP3	1.51531	-
POLR2A	1.63053	-
POLR2H	1.40703	-
POLR2I	1.9489	-
POLR3B	1.56168	-
POLR3C	1.50144	-
POLR3G	1.68675	-
POMP	1.79435	-
PON2	2.09332	-
POR	1.56805	-
PP7080	2.20727	-
PPA1	2.18639	-
PPA2	2.2456	-
PPARD	1.97972	-
PPARGC1B	1.46241	-
PPIB	1.84907	-
PPIC	1.54349	-
PPL	2.01002	-
PPP1CA	2.31324	-
PPP1CC	2.2889	-
PPP1R15B	1.97779	-
PPP1R7	1.59227	-
PPP1R9B	1.61485	-
PPP2CA	3.52769	-
PPP2R2C	2.10888	-
PPP2R2D	1.84656	-
PPP2R5E	2.44686	-
PPP4C	2.28832	-
PPP4R1	2.83944	-
PPP6R3	1.45115	-
PPT2	1.49006	-
PQBP1	1.45322	-
PQLC3	0.509128	-
PRCC	1.38946	-
PRDM1	2.08265	-
PRDM4	1.51412	-
PRDX1	2.08934	-
PRDX3	1.58314	-
PRDX4	1.53466	-
PRDX6	1.81491	-
PRELID1	2.04698	-
PRKACA	1.55252	-
PRKAR2A	1.82938	-
PRKCD	1.555	-
PRKCH	2.66708	-
PRKCI	2.32505	-
PRKDC	2.61283	-
PRKRA	1.72852	-
PRMT5	1.65111	-
PRPF38B	1.36492	-
PRPF40A	2.12638	-
PRPF4B	1.97164	-
PRR13	1.69037	-
PRR14L	1.36726	-
PRR34-AS1	2.11442	-
PRRC2C	2.28705	-
PRRG4	2.73748	-
PRSS22	1.67098	-
PRSS27	2.13965	-
PRSS3	1.99953	-
PSAP	1.59607	-
PSMA2	1.88287	-
PSMA3	2.30915	-
PSMA4	2.03245	-
PSMA5	2.19333	-
PSMA6	1.96395	-
PSMA7	2.31674	-
PSMB1	1.72142	-
PSMB2	1.8175	-
PSMB3	1.69497	-
PSMB4	1.87516	-
PSMB5	1.66691	-
PSMB6	1.8158	-
PSMB7	1.72829	-
PSMB8-AS1	1.53796	-
PSMC3	1.65263	-
PSMC4	2.25249	-
PSMC5	2.16012	-
PSMD1	2.41539	-
PSMD10	2.01428	-
PSMD11	2.86555	-
PSMD12	2.40927	-
PSMD13	1.71843	-
PSMD2	2.17285	-
PSMD6	1.70921	-
PSMD7	2.47782	-
PSMD8	2.37081	-
PSME1	2.27855	-
PSME3	1.5851	-
PSME4	1.72743	-
PSMG1	2.8648	-
PSMG2	1.70171	-
PSORS1C2	1.78852	-
PSPC1	1.42014	-
PSTPIP2	1.62696	-
PTBP1	2.28775	-
PTBP3	2.36553	-
PTCHD3P1	1.76384	-
PTGES2	1.33648	-
PTGFRN	1.88827	-
PTGR1	1.75592	-
PTGS2	1.37356	-
PTK6	1.40966	-
PTP4A1	3.30555	-
PTP4A2	1.51853	-
PTPN1	2.15156	-
PTPN11	2.22069	-
PTPN12	2.64513	-
PTPN13	2.12476	-
PTPN2	1.96127	-
PTPRC	2.14613	-
PTPRCAP	1.78281	-
PTPRE	2.09336	-
PTRH2	1.55211	-
PURB	1.89038	-
PVRL1	1.64331	-
PWP1	2.11621	-
PYCARD	2.42585	-
PYDC1	1.59592	-
PYGL	2.56126	-
PYGO2	1.56212	-
QSOX1	1.87382	-
RAB10	3.5105	-
RAB11A	2.58232	-
RAB11B-AS1	2.61465	-
RAB11B	1.49578	-
RAB13	1.83076	-
RAB18	2.38953	-
RAB1A	2.56737	-
RAB21	2.07462	-
RAB22A	1.88758	-
RAB24	1.41186	-
RAB25	3.20112	-
RAB27B	1.67686	-
RAB2A	1.99241	-
RAB31	3.16453	-
RAB35	1.49773	-
RAB38	2.23709	-
RAB3D	1.61092	-
RAB5A	2.34572	-
RAB5C	2.65027	-
RAB7A	2.43582	-
RAB8A	2.04208	-
RABEP1	1.69372	-
RABGGTA	1.33472	-
RABGGTB	1.76146	-
RAC1	4.41119	-
RAC2	2.31123	-
RAD1	1.53162	-
RAD21	1.67066	-
RAD23B	1.70092	-
RAD50	1.99219	-
RALBP1	1.80075	-
RALGAPA1	1.5624	-
RALGAPB	1.4963	-
RALGPS2	1.68174	-
RAN	3.85764	-
RANBP3	1.546	-
RANBP9	2.36664	-
RANGAP1	1.98746	-
RAP1B	2.28558	-
RAP2B	1.40069	-
RAPGEF6	1.61022	-
RARS	1.76341	-
RARS2	1.82492	-
RASA1	1.82838	-
RASA2	1.56437	-
RASGRP1	3.14828	-
RB1	1.91211	-
RB1CC1	1.68486	-
RBBP4	1.6162	-
RBBP6	1.92739	-
RBBP8	1.81259	-
RBM12	1.53147	-
RBM17	1.65932	-
RBM27	1.46126	-
RBM3	1.68093	-
RBM39	2.12126	-
RBM5-AS1	1.8021	-
RBM6	1.67823	-
RBMS1	2.22369	-
RC3H1	1.69894	-
RCC2	2.17514	-
RCOR1	2.43119	-
REL	2.26548	-
RELL2	1.53816	-
REPS1	1.66648	-
RER1	1.86453	-
REXO4	1.4066	-
RFC1	1.78196	-
RGS1	1.94552	-
RGS10	1.95342	-
RHBDF2	1.33528	-
RHD	1.47955	-
RHOA	2.29963	-
RHOG	1.48849	-
RHOT1	1.64385	-
RIOK1	1.46612	-
RIOK3	2.55494	-
RIPK1	1.49977	-
RIPK4	1.61437	-
RMRP	1.6803	-
RND3	2.15025	-
RNF10	1.4762	-
RNF11	2.5035	-
RNF144B	1.82796	-
RNF167	1.42412	-
RNF168	1.85974	-
RNF181	1.49608	-
RNF187	2.01531	-
RNF19B	2.11044	-
RNF213	1.90145	-
RNF34	1.61331	-
RNF6	2.00153	-
RNH1	1.45788	-
RNPS1	1.63475	-
RNU5B-1	1.51504	-
RNU5F-1	5.5858	-
ROMO1	1.45557	-
RP9	2.13434	-
RPF2	2.00615	-
RPL13AP20	1.50971	-
RPL21P44	1.57279	-
RPL22L1	2.53227	-
RPL23A	1.95164	-
RPL24	1.80573	-
RPL27	1.60189	-
RPL27A	1.77146	-
RPL36	1.47281	-
RPL36A	1.79291	-
RPL41	2.14102	-
RPL6	1.43849	-
RPN1	1.94101	-
RPN2	2.32679	-
RPP38	1.80615	-
RPRD1A	1.5892	-
RPS13	2.76774	-
RPS19	1.37259	-
RPS24	1.29769	-
RPS27L	1.5849	-
RPS6KA1	1.44592	-
RPS6KB1	1.55937	-
RPS6KB2	1.52785	-
RRAGC	1.72824	-
RRM2	1.81618	-
RSC1A1	2.31934	-
RSL1D1	1.70889	-
RSL24D1	1.77927	-
RSRC2	2.55163	-
RSRP1	2.06161	-
RSU1	1.76252	-
RTCB	1.91447	-
RTFDC1	1.55802	-
S100A10	2.34811	-
S100A11	2.16749	-
S100A14	3.85719	-
S100A16	2.69053	-
S100A2	2.41641	-
S100P	5.25607	-
SAFB	1.82241	-
SAMD8	1.87555	-
SAMD9	2.16067	-
SAP18	1.80359	-
SAR1A	2.06878	-
SARS	1.90626	-
SART3	1.55473	-
SAT1	3.46884	-
SBDS	2.32019	-
SBNO2	1.7336	-
SBSN	2.27206	-
SCAF11	1.76495	-
SCAMP1	1.56921	-
SCAPER	2.19412	-
SCARB2	1.85793	-
SCARNA10	1.6724	-
SCARNA12	2.22259	-
SCARNA14	1.87427	-
SCARNA17	2.55085	-
SCARNA2	1.571	-
SCARNA22	2.05043	-
SCD	1.6174	-
SCNN1A	1.85875	-
SCO2	2.68126	-
SCYL2	2.56399	-
SDAD1	1.93196	-
SDC1	2.29441	-
SDHB	2.03624	-
SDR16C5	2.56881	-
SEC11C	2.56053	-
SEC13	1.55217	-
SEC23B	1.93409	-
SEC23IP	1.61217	-
SEC24A	1.79542	-
SEC24B	1.39764	-
SEC24C	1.3649	-
SEC61A1	2.46028	-
SEC61G	2.18384	-
SECISBP2	1.43842	-
SECTM1	1.44523	-
SELT	1.4686	-
SEMA4A	1.52505	-
SEMA4B	1.60539	-
SERBP1	1.62894	-
SERPINA1	1.86487	-
SERPINA3	1.94194	-
SERPINB1	5.19023	-
SERPINB12	3.28634	-
SERPINB2	4.35102	-
SERPINB5	3.50946	-
SERPINB7	3.21862	-
SERPINB8	1.78092	-
SERTAD2	1.45393	-
SETD1B	1.5285	-
SF3B1	1.74641	-
SF3B2	1.63086	-
SF3B3	1.70893	-
SF3B5	1.68321	-
SF3B6	1.98021	-
SFN	2.99714	-
SFPQ	2.00673	-
SFSWAP	1.44493	-
SFXN1	1.63538	-
SGK1	1.35593	-
SGPL1	1.58819	-
SGPP2	1.51411	-
SH3BGRL3	1.90388	-
SH3GLB1	1.45996	-
SH3PXD2A-AS1	2.06237	-
SH3RF2	1.53223	-
SHB	2.2562	-
SHC1	2.80381	-
SHFM1	2.57051	-
SHMT2	1.52027	-
SHROOM2	1.23815	-
SIAH2	1.60693	-
SIGMAR1	1.45329	-
SIRPA	1.93613	-
SKA1	1.31781	-
SKIL	1.51393	-
SKP2	1.52556	-
SLAIN2	1.50946	-
SLBP	2.24229	-
SLC10A6	1.90753	-
SLC15A1	2.48327	-
SLC16A10	1.61982	-
SLC22A23	1.46346	-
SLC23A2	2.88601	-
SLC25A3	1.73565	-
SLC25A33	1.41056	-
SLC25A37	1.84757	-
SLC25A46	1.45704	-
SLC26A9	2.80392	-
SLC27A4	1.42709	-
SLC28A3	2.28251	-
SLC2A1	2.01179	-
SLC31A1	1.91754	-
SLC35A4	1.95159	-
SLC35B1	1.89352	-
SLC35E1	1.54251	-
SLC38A1	1.5905	-
SLC39A6	3.02087	-
SLC39A7	1.65282	-
SLC39A9	1.37164	-
SLC5A1	2.28781	-
SLC6A8	1.685	-
SLC7A1	2.26599	-
SLC7A5	2.97061	-
SLCO2B1	1.66043	-
SLCO4A1-AS1	1.57989	-
SLIRP	1.73328	-
SLK	2.15114	-
SLMAP	1.57585	-
SLPI	5.87018	-
SLTM	2.67217	-
SLURP1	2.76002	-
SMAD2	1.57246	-
SMAGP	1.63434	-
SMAP1	1.58329	-
SMAP2	1.76221	-
SMARCA4	1.55794	-
SMARCC1	1.65755	-
SMARCC2	1.66902	-
SMARCE1	1.73042	-
SMC3	2.19259	-
SMC4	1.84614	-
SMCHD1	2.12045	-
SMEK1	2.03422	-
SMG1	1.62678	-
SMG1P3	2.43458	-
SMG7	1.59198	-
SMIM4	1.78022	-
SMPD3	1.90002	-
SMPDL3A	1.90873	-
SMYD2	2.57392	-
SNAI2	1.9581	-
SND1	1.67099	-
SNHG12	2.14941	-
SNHG16	2.3483	-
SNHG5	2.33964	-
SNHG6	2.08679	-
SNHG7	1.41574	-
SNHG8	1.88047	-
SNHG9	1.62753	-
SNORA13	1.64038	-
SNORA16A	2.04474	-
SNORA18	3.41188	-
SNORA21	1.78831	-
SNORA22	1.60246	-
SNORA24	2.10946	-
SNORA25	1.39739	-
SNORA28	1.84997	-
SNORA32	4.37738	-
SNORA33	2.12033	-
SNORA41	2.46423	-
SNORA44	1.89074	-
SNORA45A	1.42614	-
SNORA47	1.68773	-
SNORA48	1.76214	-
SNORA52	1.50897	-
SNORA61	1.63639	-
SNORA64	1.99273	-
SNORA66	1.85166	-
SNORA68	1.61105	-
SNORA71A	1.72185	-
SNORA71B	1.96205	-
SNORA71D	2.07759	-
SNORA76A	1.68149	-
SNORA79	2.17012	-
SNORA84	2.24372	-
SNORA9	4.72452	-
SNORD10	2.4874	-
SNORD11	1.79669	-
SNORD110	1.77026	-
SNORD11B	2.31637	-
SNORD12	2.82961	-
SNORD12B	1.78601	-
SNORD12C	2.14753	-
SNORD14B	1.95508	-
SNORD14C	2.01332	-
SNORD28	3.94804	-
SNORD30	2.68336	-
SNORD36A	1.69628	-
SNORD36B	2.56327	-
SNORD36C	2.24048	-
SNORD42B	1.96131	-
SNORD44	2.54147	-
SNORD49A	1.92459	-
SNORD49B	2.95023	-
SNORD5	1.52992	-
SNORD50A	1.58687	-
SNORD56B	5.07641	-
SNORD57	1.80672	-
SNORD6	1.76067	-
SNORD70	1.80694	-
SNORD79	2.05243	-
SNORD80	1.85038	-
SNORD81	1.53732	-
SNORD87	1.52414	-
SNORD97	1.41323	-
SNORD99	2.06979	-
SNRNP200	1.63085	-
SNRPA	1.59445	-
SNRPB	1.4269	-
SNRPD1	1.61975	-
SNRPD3	1.75625	-
SNX19	1.58942	-
SNX3	1.91193	-
SNX5	1.44667	-
SNX6	1.8817	-
SNX9	1.39283	-
SOD2	4.02345	-
SON	1.84702	-
SORT1	2.20089	-
SOWAHC	1.54012	-
SOX7	1.78141	-
SP100	1.94675	-
SP110	1.995	-
SP140L	2.05235	-
SPAG9	1.81071	-
SPATA5L1	1.45945	-
SPCS3	2.74742	-
SPDYE18	2.00542	-
SPEN	1.60127	-
SPG11	1.7451	-
SPG21	1.35668	-
SPINK5	2.71024	-
SPINT2	1.82593	-
SPIRE1	1.6079	-
SPPL2A	1.85744	-
SPPL3	1.69292	-
SPTLC2	2.49204	-
SPTLC3	1.79806	-
SPTSSB	2.67296	-
SPTY2D1	1.7799	-
SQLE	2.97222	-
SQRDL	3.33231	-
SRCAP	1.9177	-
SRD5A1	1.63816	-
SREBF2	1.54384	-
SRGN	2.65202	-
SRM	2.00389	-
SRP19	1.49111	-
SRP68	1.79592	-
SRP72	2.54662	-
SRPK1	2.75419	-
SRPR	1.56079	-
SRRM2	1.64439	-
SRRT	1.44058	-
SRSF1	1.56704	-
SRSF2	1.37764	-
SRSF3	1.60806	-
SRSF4	1.61603	-
SRSF5	1.5366	-
SRSF6	1.83222	-
SRSF7	1.93664	-
SRSF9	1.73042	-
SS18	1.9703	-
SSR1	1.95831	-
SSR3	2.00701	-
SSR4	1.92116	-
SSU72	1.57734	-
[truncated: 378 more rows]
