# Supplementary material for: Phospholipase A2 enzymes represent a shared pathogenic pathway in psoriasis and pityriasis rubra pilaris
Source: JCI Insight. 2021 Oct 22;6(20):e151911. doi: 10.1172/jci.insight.151911 (PMC8564909; doi:10.1172/jci.insight.151911)
Supplement: Supplemental table 2 [file jciinsight-6-151911-s010.xlsx]

## Sheet: PLA2G2F+ VS PLA2G2F- KERA in PP
Gene	p_val	avg_log2FC	pct.1	pct.2	p_val_adj	Condition
LOR	7.25e-67	4.9544	0.407	0.026	2.23e-62	Psoriasis PP Keratinocytes PLA2G2F+ vs PLA2G2F-
FLG	5.39e-74	4.93589	0.466	0.019	1.66e-69	Psoriasis PP Keratinocytes PLA2G2F+ vs PLA2G2F-
SPRR2G	2.39e-103	4.82394	0.602	0.048	7.33e-99	Psoriasis PP Keratinocytes PLA2G2F+ vs PLA2G2F-
SLURP1	2.56e-112	4.65596	0.78	0.087	7.88e-108	Psoriasis PP Keratinocytes PLA2G2F+ vs PLA2G2F-
CNFN	1.08e-139	4.46673	0.89	0.196	3.31e-135	Psoriasis PP Keratinocytes PLA2G2F+ vs PLA2G2F-
SPRR2B	7.47e-109	4.37122	0.627	0.063	2.3e-104	Psoriasis PP Keratinocytes PLA2G2F+ vs PLA2G2F-
SPRR2E	6.53e-110	4.23185	0.898	0.424	2.01e-105	Psoriasis PP Keratinocytes PLA2G2F+ vs PLA2G2F-
PI3	9.87e-92	4.0781	0.873	0.328	3.04e-87	Psoriasis PP Keratinocytes PLA2G2F+ vs PLA2G2F-
DEFB4A	1.84e-67	4.03743	0.534	0.116	5.66e-63	Psoriasis PP Keratinocytes PLA2G2F+ vs PLA2G2F-
CALML5	2.82e-113	3.68411	0.941	0.515	8.68e-109	Psoriasis PP Keratinocytes PLA2G2F+ vs PLA2G2F-
CST6	2.64e-90	3.58473	0.754	0.06	8.1e-86	Psoriasis PP Keratinocytes PLA2G2F+ vs PLA2G2F-
CDSN	5.4e-98	3.56905	0.559	0.013	1.66e-93	Psoriasis PP Keratinocytes PLA2G2F+ vs PLA2G2F-
SPRR2F	1.99e-46	3.50071	0.475	0.099	6.13e-42	Psoriasis PP Keratinocytes PLA2G2F+ vs PLA2G2F-
SPRR2D	6.36e-72	3.17078	0.864	0.494	1.95e-67	Psoriasis PP Keratinocytes PLA2G2F+ vs PLA2G2F-
HOPX	3.06e-138	2.9977	0.847	0.739	9.41e-134	Psoriasis PP Keratinocytes PLA2G2F+ vs PLA2G2F-
LY6G6C	2.41e-146	2.99017	0.72	0.137	7.4e-142	Psoriasis PP Keratinocytes PLA2G2F+ vs PLA2G2F-
SPRR2A	8.23e-59	2.90349	0.814	0.52	2.53e-54	Psoriasis PP Keratinocytes PLA2G2F+ vs PLA2G2F-
SPRR1B	2.28e-65	2.89675	0.881	0.397	7e-61	Psoriasis PP Keratinocytes PLA2G2F+ vs PLA2G2F-
CSTA	2.09e-108	2.87817	0.881	0.633	6.43e-104	Psoriasis PP Keratinocytes PLA2G2F+ vs PLA2G2F-
KLK7	2.3e-117	2.79478	0.822	0.082	7.07e-113	Psoriasis PP Keratinocytes PLA2G2F+ vs PLA2G2F-
SBSN	1.56e-81	2.79243	0.949	0.597	4.78e-77	Psoriasis PP Keratinocytes PLA2G2F+ vs PLA2G2F-
S100A7A	1.88e-95	2.76506	0.788	0.244	5.78e-91	Psoriasis PP Keratinocytes PLA2G2F+ vs PLA2G2F-
SPINK5	2.68e-136	2.71173	0.873	0.526	8.25e-132	Psoriasis PP Keratinocytes PLA2G2F+ vs PLA2G2F-
PSORS1C2	1.58e-22	2.68005	0.186	0.013	4.84e-18	Psoriasis PP Keratinocytes PLA2G2F+ vs PLA2G2F-
PLA2G2F	2.28849340246238e-311	2.64768	1	0.029	7.04e-307	Psoriasis PP Keratinocytes PLA2G2F+ vs PLA2G2F-
EREG	2.09e-74	2.54928	0.619	0.044	6.42e-70	Psoriasis PP Keratinocytes PLA2G2F+ vs PLA2G2F-
KRT2	1.03e-20	2.5215	0.508	0.175	3.17e-16	Psoriasis PP Keratinocytes PLA2G2F+ vs PLA2G2F-
C15orf48	2.29e-59	2.4646	0.424	0.039	7.03e-55	Psoriasis PP Keratinocytes PLA2G2F+ vs PLA2G2F-
CYSRT1	4.38e-94	2.43859	0.746	0.16	1.35e-89	Psoriasis PP Keratinocytes PLA2G2F+ vs PLA2G2F-
NCCRP1	1.13e-95	2.41795	0.754	0.113	3.47e-91	Psoriasis PP Keratinocytes PLA2G2F+ vs PLA2G2F-
LCN2	6.63e-55	2.40173	0.534	0.099	2.04e-50	Psoriasis PP Keratinocytes PLA2G2F+ vs PLA2G2F-
CLIC3	1.63e-87	2.32366	0.805	0.116	5e-83	Psoriasis PP Keratinocytes PLA2G2F+ vs PLA2G2F-
FLG2	8.74e-48	2.2687	0.288	0.005	2.69e-43	Psoriasis PP Keratinocytes PLA2G2F+ vs PLA2G2F-
RHCG	1.67e-40	2.24941	0.737	0.311	5.12e-36	Psoriasis PP Keratinocytes PLA2G2F+ vs PLA2G2F-
PLA2G4D	6.77e-85	2.24041	0.686	0.061	2.08e-80	Psoriasis PP Keratinocytes PLA2G2F+ vs PLA2G2F-
KRTDAP	1.3e-51	2.2096	0.983	0.68	4.01e-47	Psoriasis PP Keratinocytes PLA2G2F+ vs PLA2G2F-
ATP1B1	6.25e-76	2.19451	0.661	0.304	1.92e-71	Psoriasis PP Keratinocytes PLA2G2F+ vs PLA2G2F-
LCE3D	3.43e-44	2.19298	0.339	0.013	1.05e-39	Psoriasis PP Keratinocytes PLA2G2F+ vs PLA2G2F-
IL36RN	6.74e-88	2.19165	0.678	0.083	2.07e-83	Psoriasis PP Keratinocytes PLA2G2F+ vs PLA2G2F-
S100A7	8.84e-49	2.18793	0.992	0.914	2.72e-44	Psoriasis PP Keratinocytes PLA2G2F+ vs PLA2G2F-
SERPINB3	2e-54	2.14602	0.788	0.46	6.14e-50	Psoriasis PP Keratinocytes PLA2G2F+ vs PLA2G2F-
TGM1	1.96e-98	2.13545	0.78	0.095	6.03e-94	Psoriasis PP Keratinocytes PLA2G2F+ vs PLA2G2F-
ASPRV1	9.18e-48	2.0772	0.297	0.005	2.82e-43	Psoriasis PP Keratinocytes PLA2G2F+ vs PLA2G2F-
SERPINB7	3.81e-77	2.051	0.534	0.028	1.17e-72	Psoriasis PP Keratinocytes PLA2G2F+ vs PLA2G2F-
CASP14	1.82e-60	2.04665	0.78	0.268	5.6e-56	Psoriasis PP Keratinocytes PLA2G2F+ vs PLA2G2F-
CLDN4	2.99e-51	2.04407	0.856	0.37	9.19e-47	Psoriasis PP Keratinocytes PLA2G2F+ vs PLA2G2F-
TGM3	9.37e-91	2.03878	0.712	0.063	2.88e-86	Psoriasis PP Keratinocytes PLA2G2F+ vs PLA2G2F-
ARG1	1.06e-60	2.01174	0.424	0.016	3.25e-56	Psoriasis PP Keratinocytes PLA2G2F+ vs PLA2G2F-
KRT80	6.55e-82	1.93617	0.72	0.176	2.01e-77	Psoriasis PP Keratinocytes PLA2G2F+ vs PLA2G2F-
PYDC1	4.63e-59	1.91922	0.525	0.066	1.42e-54	Psoriasis PP Keratinocytes PLA2G2F+ vs PLA2G2F-
SULT2B1	1.46e-78	1.88556	0.89	0.331	4.48e-74	Psoriasis PP Keratinocytes PLA2G2F+ vs PLA2G2F-
IVL	6.69e-46	1.88098	0.771	0.237	2.06e-41	Psoriasis PP Keratinocytes PLA2G2F+ vs PLA2G2F-
KLK5	3.47e-51	1.8768	0.534	0.143	1.07e-46	Psoriasis PP Keratinocytes PLA2G2F+ vs PLA2G2F-
ELOVL4	2.22e-80	1.85593	0.763	0.185	6.82e-76	Psoriasis PP Keratinocytes PLA2G2F+ vs PLA2G2F-
TMEM45A	1.29e-67	1.84573	0.915	0.726	3.96e-63	Psoriasis PP Keratinocytes PLA2G2F+ vs PLA2G2F-
ALOX12B	3.09e-83	1.83348	0.695	0.071	9.5e-79	Psoriasis PP Keratinocytes PLA2G2F+ vs PLA2G2F-
KRT23	5.84e-59	1.82383	0.542	0.051	1.8e-54	Psoriasis PP Keratinocytes PLA2G2F+ vs PLA2G2F-
DNASE1L2	2.69e-66	1.81848	0.415	0.009	8.28e-62	Psoriasis PP Keratinocytes PLA2G2F+ vs PLA2G2F-
SERPINB4	3.75e-25	1.81597	0.78	0.531	1.15e-20	Psoriasis PP Keratinocytes PLA2G2F+ vs PLA2G2F-
DSC1	2.26e-54	1.80063	0.72	0.159	6.94e-50	Psoriasis PP Keratinocytes PLA2G2F+ vs PLA2G2F-
SLPI	5.2e-35	1.79406	0.864	0.494	1.6e-30	Psoriasis PP Keratinocytes PLA2G2F+ vs PLA2G2F-
IL36G	4.11e-38	1.76014	0.847	0.489	1.26e-33	Psoriasis PP Keratinocytes PLA2G2F+ vs PLA2G2F-
GPX3	1.19e-52	1.75442	0.627	0.136	3.65e-48	Psoriasis PP Keratinocytes PLA2G2F+ vs PLA2G2F-
CTSD	1.98e-73	1.7	0.89	0.746	6.09e-69	Psoriasis PP Keratinocytes PLA2G2F+ vs PLA2G2F-
KLK10	8.94e-55	1.68552	0.746	0.295	2.75e-50	Psoriasis PP Keratinocytes PLA2G2F+ vs PLA2G2F-
TM7SF2	6.18e-70	1.65799	0.746	0.154	1.9e-65	Psoriasis PP Keratinocytes PLA2G2F+ vs PLA2G2F-
GJB2	1.14e-48	1.64734	0.932	0.82	3.5e-44	Psoriasis PP Keratinocytes PLA2G2F+ vs PLA2G2F-
HEPHL1	1.67e-55	1.64408	0.398	0.017	5.15e-51	Psoriasis PP Keratinocytes PLA2G2F+ vs PLA2G2F-
CD36	2.07e-47	1.64175	0.653	0.145	6.37e-43	Psoriasis PP Keratinocytes PLA2G2F+ vs PLA2G2F-
A2ML1	1.16e-44	1.63813	0.754	0.253	3.56e-40	Psoriasis PP Keratinocytes PLA2G2F+ vs PLA2G2F-
PPL	5.11e-55	1.62168	0.754	0.332	1.57e-50	Psoriasis PP Keratinocytes PLA2G2F+ vs PLA2G2F-
CTNNBIP1	1.82e-87	1.6151	0.822	0.666	5.59e-83	Psoriasis PP Keratinocytes PLA2G2F+ vs PLA2G2F-
SERPINB13	4.81e-54	1.61475	0.72	0.263	1.48e-49	Psoriasis PP Keratinocytes PLA2G2F+ vs PLA2G2F-
POF1B	1.96e-77	1.6042	0.627	0.11	6.02e-73	Psoriasis PP Keratinocytes PLA2G2F+ vs PLA2G2F-
S100A12	5.62e-48	1.59643	0.483	0.102	1.73e-43	Psoriasis PP Keratinocytes PLA2G2F+ vs PLA2G2F-
DMKN	9.11e-32	1.58342	0.975	0.724	2.8e-27	Psoriasis PP Keratinocytes PLA2G2F+ vs PLA2G2F-
SPTSSB	1.93e-64	1.56404	0.644	0.127	5.93e-60	Psoriasis PP Keratinocytes PLA2G2F+ vs PLA2G2F-
ELF3	1.58e-36	1.56245	0.636	0.167	4.85e-32	Psoriasis PP Keratinocytes PLA2G2F+ vs PLA2G2F-
KLK11	1.47e-58	1.54918	0.831	0.496	4.52e-54	Psoriasis PP Keratinocytes PLA2G2F+ vs PLA2G2F-
GLTP	7.88e-58	1.5479	0.814	0.624	2.42e-53	Psoriasis PP Keratinocytes PLA2G2F+ vs PLA2G2F-
KRT78	2.26e-66	1.54158	0.644	0.073	6.94e-62	Psoriasis PP Keratinocytes PLA2G2F+ vs PLA2G2F-
MAP1LC3A	3.63e-44	1.51919	0.602	0.193	1.12e-39	Psoriasis PP Keratinocytes PLA2G2F+ vs PLA2G2F-
H2AFJ	4.91e-74	1.5084	0.898	0.676	1.51e-69	Psoriasis PP Keratinocytes PLA2G2F+ vs PLA2G2F-
SLC5A1	3.04e-69	1.48275	0.576	0.04	9.35e-65	Psoriasis PP Keratinocytes PLA2G2F+ vs PLA2G2F-
KLK6	2.9e-39	1.47939	0.271	0.009	8.92e-35	Psoriasis PP Keratinocytes PLA2G2F+ vs PLA2G2F-
CARD18	8.22e-52	1.47844	0.517	0.128	2.53e-47	Psoriasis PP Keratinocytes PLA2G2F+ vs PLA2G2F-
FAM43A	4.58e-25	1.45503	0.602	0.23	1.41e-20	Psoriasis PP Keratinocytes PLA2G2F+ vs PLA2G2F-
ARC	2.56e-40	1.43706	0.508	0.069	7.89e-36	Psoriasis PP Keratinocytes PLA2G2F+ vs PLA2G2F-
PLA2G4E	1.1e-38	1.436	0.746	0.234	3.37e-34	Psoriasis PP Keratinocytes PLA2G2F+ vs PLA2G2F-
SLC6A14	1.55e-52	1.43175	0.331	0.007	4.77e-48	Psoriasis PP Keratinocytes PLA2G2F+ vs PLA2G2F-
LYPD3	4.32e-30	1.431	0.966	0.792	1.33e-25	Psoriasis PP Keratinocytes PLA2G2F+ vs PLA2G2F-
CRCT1	8.18e-21	1.43065	0.186	0.01	2.51e-16	Psoriasis PP Keratinocytes PLA2G2F+ vs PLA2G2F-
TMEM40	2.45e-51	1.42574	0.788	0.369	7.52e-47	Psoriasis PP Keratinocytes PLA2G2F+ vs PLA2G2F-
SMIM5	1.38e-68	1.42224	0.627	0.08	4.25e-64	Psoriasis PP Keratinocytes PLA2G2F+ vs PLA2G2F-
CHI3L2	1.5e-43	1.40036	0.619	0.157	4.62e-39	Psoriasis PP Keratinocytes PLA2G2F+ vs PLA2G2F-
GJB6	2.16e-46	1.39495	0.839	0.607	6.63e-42	Psoriasis PP Keratinocytes PLA2G2F+ vs PLA2G2F-
MUCL1	8.82e-26	1.38373	0.449	0.091	2.71e-21	Psoriasis PP Keratinocytes PLA2G2F+ vs PLA2G2F-
CMTM6	3.14e-54	1.38173	0.737	0.269	9.65e-50	Psoriasis PP Keratinocytes PLA2G2F+ vs PLA2G2F-
QSOX1	5.71e-45	1.37699	0.585	0.096	1.75e-40	Psoriasis PP Keratinocytes PLA2G2F+ vs PLA2G2F-
ELOVL1	8.91e-65	1.37368	0.746	0.342	2.74e-60	Psoriasis PP Keratinocytes PLA2G2F+ vs PLA2G2F-
HAL	4.38e-55	1.36626	0.492	0.037	1.35e-50	Psoriasis PP Keratinocytes PLA2G2F+ vs PLA2G2F-
GM2A	9.01e-36	1.36327	0.678	0.357	2.77e-31	Psoriasis PP Keratinocytes PLA2G2F+ vs PLA2G2F-
KLK13	4.98e-65	1.36002	0.559	0.072	1.53e-60	Psoriasis PP Keratinocytes PLA2G2F+ vs PLA2G2F-
UGCG	2.16e-50	1.35939	0.737	0.2	6.65e-46	Psoriasis PP Keratinocytes PLA2G2F+ vs PLA2G2F-
SQLE	3.52e-42	1.35755	0.797	0.341	1.08e-37	Psoriasis PP Keratinocytes PLA2G2F+ vs PLA2G2F-
PRSS27	4.3e-67	1.3568	0.551	0.046	1.32e-62	Psoriasis PP Keratinocytes PLA2G2F+ vs PLA2G2F-
RBBP6	7.6e-34	1.3457	0.788	0.502	2.34e-29	Psoriasis PP Keratinocytes PLA2G2F+ vs PLA2G2F-
ABCA12	1.28e-44	1.34476	0.661	0.161	3.93e-40	Psoriasis PP Keratinocytes PLA2G2F+ vs PLA2G2F-
FCHSD1	2.3e-23	1.34452	0.263	0.024	7.06e-19	Psoriasis PP Keratinocytes PLA2G2F+ vs PLA2G2F-
DGAT2	1.4e-64	1.34435	0.669	0.068	4.29e-60	Psoriasis PP Keratinocytes PLA2G2F+ vs PLA2G2F-
KRT17	6.09e-13	1.34079	0.771	0.736	1.87e-08	Psoriasis PP Keratinocytes PLA2G2F+ vs PLA2G2F-
LGALSL	5.78e-34	1.32943	0.763	0.402	1.78e-29	Psoriasis PP Keratinocytes PLA2G2F+ vs PLA2G2F-
METRNL	3.39e-33	1.32764	0.669	0.236	1.04e-28	Psoriasis PP Keratinocytes PLA2G2F+ vs PLA2G2F-
DEGS2	3.09e-60	1.31444	0.661	0.083	9.51e-56	Psoriasis PP Keratinocytes PLA2G2F+ vs PLA2G2F-
TPRG1	1.5e-58	1.31345	0.568	0.069	4.63e-54	Psoriasis PP Keratinocytes PLA2G2F+ vs PLA2G2F-
CALML3	6.55e-26	1.30466	0.915	0.766	2.01e-21	Psoriasis PP Keratinocytes PLA2G2F+ vs PLA2G2F-
WFDC5	4.81e-55	1.29457	0.636	0.201	1.48e-50	Psoriasis PP Keratinocytes PLA2G2F+ vs PLA2G2F-
NEAT1	4.88e-09	1.2887	0.983	0.976	0.000149945	Psoriasis PP Keratinocytes PLA2G2F+ vs PLA2G2F-
PRSS3	5.8e-39	1.28847	0.703	0.441	1.78e-34	Psoriasis PP Keratinocytes PLA2G2F+ vs PLA2G2F-
CPEB4	1.27e-37	1.28423	0.644	0.171	3.91e-33	Psoriasis PP Keratinocytes PLA2G2F+ vs PLA2G2F-
LYPD5	1.14e-57	1.27228	0.458	0.029	3.5e-53	Psoriasis PP Keratinocytes PLA2G2F+ vs PLA2G2F-
LMO7	1.63e-66	1.26115	0.542	0.032	5.01e-62	Psoriasis PP Keratinocytes PLA2G2F+ vs PLA2G2F-
ARL5A	1.07e-49	1.25999	0.627	0.186	3.28e-45	Psoriasis PP Keratinocytes PLA2G2F+ vs PLA2G2F-
S100A9	2.85e-20	1.24989	0.983	0.982	8.77e-16	Psoriasis PP Keratinocytes PLA2G2F+ vs PLA2G2F-
SCEL	2.4e-48	1.24933	0.61	0.091	7.39e-44	Psoriasis PP Keratinocytes PLA2G2F+ vs PLA2G2F-
CYP4F22	5.31e-56	1.24468	0.644	0.085	1.63e-51	Psoriasis PP Keratinocytes PLA2G2F+ vs PLA2G2F-
BICDL2	2.06e-43	1.24124	0.695	0.189	6.32e-39	Psoriasis PP Keratinocytes PLA2G2F+ vs PLA2G2F-
BLMH	1.11e-38	1.23786	0.466	0.149	3.41e-34	Psoriasis PP Keratinocytes PLA2G2F+ vs PLA2G2F-
DSG1	4.37e-26	1.23274	0.771	0.507	1.34e-21	Psoriasis PP Keratinocytes PLA2G2F+ vs PLA2G2F-
EPS8L1	8.69e-39	1.23155	0.441	0.046	2.67e-34	Psoriasis PP Keratinocytes PLA2G2F+ vs PLA2G2F-
AC108215.1	7.47e-38	1.22693	0.356	0.023	2.3e-33	Psoriasis PP Keratinocytes PLA2G2F+ vs PLA2G2F-
KRT1	3.17e-17	1.22637	0.932	0.69	9.75e-13	Psoriasis PP Keratinocytes PLA2G2F+ vs PLA2G2F-
ATP6V1C2	1.17e-67	1.2259	0.466	0.013	3.59e-63	Psoriasis PP Keratinocytes PLA2G2F+ vs PLA2G2F-
C10orf99	3.67e-21	1.21622	0.763	0.401	1.13e-16	Psoriasis PP Keratinocytes PLA2G2F+ vs PLA2G2F-
GSN	2.44e-35	1.21338	0.746	0.461	7.49e-31	Psoriasis PP Keratinocytes PLA2G2F+ vs PLA2G2F-
MALL	7.55e-49	1.20063	0.669	0.205	2.32e-44	Psoriasis PP Keratinocytes PLA2G2F+ vs PLA2G2F-
ELOVL7	1.64e-40	1.19735	0.627	0.134	5.05e-36	Psoriasis PP Keratinocytes PLA2G2F+ vs PLA2G2F-
LINC02560	1.69e-55	1.19577	0.483	0.032	5.21e-51	Psoriasis PP Keratinocytes PLA2G2F+ vs PLA2G2F-
SDR9C7	2.96e-63	1.19039	0.661	0.096	9.1e-59	Psoriasis PP Keratinocytes PLA2G2F+ vs PLA2G2F-
EPHX3	1.97e-36	1.19029	0.746	0.309	6.05e-32	Psoriasis PP Keratinocytes PLA2G2F+ vs PLA2G2F-
SDR16C5	1.85e-32	1.18861	0.669	0.272	5.69e-28	Psoriasis PP Keratinocytes PLA2G2F+ vs PLA2G2F-
MPZL3	8.3e-47	1.18779	0.559	0.093	2.55e-42	Psoriasis PP Keratinocytes PLA2G2F+ vs PLA2G2F-
ST14	1.79e-15	1.17736	0.695	0.426	5.5e-11	Psoriasis PP Keratinocytes PLA2G2F+ vs PLA2G2F-
ABHD5	1.05e-19	1.17661	0.763	0.46	3.22e-15	Psoriasis PP Keratinocytes PLA2G2F+ vs PLA2G2F-
WFDC21P	4.51e-21	1.1628	0.61	0.252	1.39e-16	Psoriasis PP Keratinocytes PLA2G2F+ vs PLA2G2F-
HMGCS1	1.74e-19	1.15989	0.746	0.423	5.36e-15	Psoriasis PP Keratinocytes PLA2G2F+ vs PLA2G2F-
CSTB	4.06e-18	1.15298	0.915	0.891	1.25e-13	Psoriasis PP Keratinocytes PLA2G2F+ vs PLA2G2F-
GGH	1.26e-33	1.15297	0.737	0.338	3.88e-29	Psoriasis PP Keratinocytes PLA2G2F+ vs PLA2G2F-
CCL20	5.04e-06	1.15182	0.585	0.443	0.154841	Psoriasis PP Keratinocytes PLA2G2F+ vs PLA2G2F-
KLK8	4.38e-32	1.14814	0.695	0.328	1.35e-27	Psoriasis PP Keratinocytes PLA2G2F+ vs PLA2G2F-
S100A8	8.32e-18	1.14717	0.992	0.98	2.56e-13	Psoriasis PP Keratinocytes PLA2G2F+ vs PLA2G2F-
RNF39	8.6e-33	1.14554	0.585	0.154	2.65e-28	Psoriasis PP Keratinocytes PLA2G2F+ vs PLA2G2F-
MBOAT2	3.98e-56	1.14258	0.627	0.071	1.22e-51	Psoriasis PP Keratinocytes PLA2G2F+ vs PLA2G2F-
VASN	9.73e-45	1.13615	0.398	0.024	2.99e-40	Psoriasis PP Keratinocytes PLA2G2F+ vs PLA2G2F-
KCTD11	2.36e-34	1.13532	0.517	0.093	7.27e-30	Psoriasis PP Keratinocytes PLA2G2F+ vs PLA2G2F-
ALDH3B2	1.93e-34	1.13108	0.737	0.343	5.93e-30	Psoriasis PP Keratinocytes PLA2G2F+ vs PLA2G2F-
HMGCR	5.56e-32	1.1305	0.644	0.202	1.71e-27	Psoriasis PP Keratinocytes PLA2G2F+ vs PLA2G2F-
EMB	5.45e-44	1.13008	0.449	0.062	1.67e-39	Psoriasis PP Keratinocytes PLA2G2F+ vs PLA2G2F-
ENDOU	7.93e-36	1.12978	0.492	0.077	2.44e-31	Psoriasis PP Keratinocytes PLA2G2F+ vs PLA2G2F-
GSDMA	8.74e-66	1.12899	0.483	0.018	2.69e-61	Psoriasis PP Keratinocytes PLA2G2F+ vs PLA2G2F-
TMEM79	3.78e-37	1.12854	0.839	0.512	1.16e-32	Psoriasis PP Keratinocytes PLA2G2F+ vs PLA2G2F-
FURIN	1.02e-40	1.12143	0.669	0.167	3.15e-36	Psoriasis PP Keratinocytes PLA2G2F+ vs PLA2G2F-
VSIG8	0.000301388	1.11812	0.144	0.084	1	Psoriasis PP Keratinocytes PLA2G2F+ vs PLA2G2F-
KCNJ12	1.61e-51	1.11466	0.398	0.016	4.96e-47	Psoriasis PP Keratinocytes PLA2G2F+ vs PLA2G2F-
DEFB1	2.62e-23	1.11305	0.72	0.398	8.05e-19	Psoriasis PP Keratinocytes PLA2G2F+ vs PLA2G2F-
TNFAIP2	1.11e-10	1.10648	0.525	0.251	3.43e-06	Psoriasis PP Keratinocytes PLA2G2F+ vs PLA2G2F-
AL355312.3	3.53e-52	1.09613	0.39	0.019	1.09e-47	Psoriasis PP Keratinocytes PLA2G2F+ vs PLA2G2F-
HSDL2	1.09e-34	1.08611	0.508	0.17	3.36e-30	Psoriasis PP Keratinocytes PLA2G2F+ vs PLA2G2F-
EGLN3	2.07e-35	1.08483	0.5	0.113	6.36e-31	Psoriasis PP Keratinocytes PLA2G2F+ vs PLA2G2F-
SLC15A1	9.39e-49	1.07972	0.356	0.011	2.89e-44	Psoriasis PP Keratinocytes PLA2G2F+ vs PLA2G2F-
LRG1	9.96e-29	1.07398	0.483	0.113	3.06e-24	Psoriasis PP Keratinocytes PLA2G2F+ vs PLA2G2F-
TMEM54	2.65e-36	1.06485	0.746	0.537	8.14e-32	Psoriasis PP Keratinocytes PLA2G2F+ vs PLA2G2F-
C4orf3	3.47e-50	1.05292	0.712	0.678	1.07e-45	Psoriasis PP Keratinocytes PLA2G2F+ vs PLA2G2F-
IL22RA1	2.16e-33	1.04714	0.373	0.044	6.63e-29	Psoriasis PP Keratinocytes PLA2G2F+ vs PLA2G2F-
CLCN3	3.18e-34	1.03779	0.678	0.182	9.77e-30	Psoriasis PP Keratinocytes PLA2G2F+ vs PLA2G2F-
TACSTD2	2.71e-24	1.03426	0.966	0.896	8.33e-20	Psoriasis PP Keratinocytes PLA2G2F+ vs PLA2G2F-
GJA1	4.47e-14	1.03104	0.814	0.673	1.37e-09	Psoriasis PP Keratinocytes PLA2G2F+ vs PLA2G2F-
EVPL	1.78e-19	1.02821	0.678	0.292	5.48e-15	Psoriasis PP Keratinocytes PLA2G2F+ vs PLA2G2F-
PDZK1IP1	1.73e-35	1.02805	0.831	0.733	5.31e-31	Psoriasis PP Keratinocytes PLA2G2F+ vs PLA2G2F-
HPSE	3.53e-43	1.02515	0.441	0.061	1.09e-38	Psoriasis PP Keratinocytes PLA2G2F+ vs PLA2G2F-
PDLIM2	4.09e-28	1.01971	0.669	0.389	1.26e-23	Psoriasis PP Keratinocytes PLA2G2F+ vs PLA2G2F-
CERS3	9.68e-30	1.01609	0.695	0.335	2.98e-25	Psoriasis PP Keratinocytes PLA2G2F+ vs PLA2G2F-
NDUFA4L2	4.14e-13	1.0063	0.61	0.329	1.27e-08	Psoriasis PP Keratinocytes PLA2G2F+ vs PLA2G2F-
PPIF	2.66e-12	1.00037	0.712	0.488	8.18e-08	Psoriasis PP Keratinocytes PLA2G2F+ vs PLA2G2F-
SMPD1	3.11e-34	0.999536	0.559	0.123	9.56e-30	Psoriasis PP Keratinocytes PLA2G2F+ vs PLA2G2F-
VSIG10L	6.91e-61	0.992131	0.466	0.019	2.12e-56	Psoriasis PP Keratinocytes PLA2G2F+ vs PLA2G2F-
RDH12	2.96e-22	0.990406	0.644	0.274	9.1e-18	Psoriasis PP Keratinocytes PLA2G2F+ vs PLA2G2F-
HIGD1A	1.91e-38	0.985946	0.729	0.506	5.86e-34	Psoriasis PP Keratinocytes PLA2G2F+ vs PLA2G2F-
BPIFC	1.14e-50	0.983769	0.517	0.043	3.52e-46	Psoriasis PP Keratinocytes PLA2G2F+ vs PLA2G2F-
GDPD3	1.25e-47	0.983022	0.466	0.036	3.85e-43	Psoriasis PP Keratinocytes PLA2G2F+ vs PLA2G2F-
GGCT	1.07e-22	0.981996	0.644	0.593	3.3e-18	Psoriasis PP Keratinocytes PLA2G2F+ vs PLA2G2F-
NBEAL2	8.64e-20	0.981579	0.424	0.108	2.66e-15	Psoriasis PP Keratinocytes PLA2G2F+ vs PLA2G2F-
KRT10	6.77e-12	0.981315	0.949	0.904	2.08e-07	Psoriasis PP Keratinocytes PLA2G2F+ vs PLA2G2F-
JUP	5.1e-28	0.981235	0.924	0.834	1.57e-23	Psoriasis PP Keratinocytes PLA2G2F+ vs PLA2G2F-
IDE	1.48e-37	0.978595	0.483	0.106	4.54e-33	Psoriasis PP Keratinocytes PLA2G2F+ vs PLA2G2F-
CTSA	4.37e-28	0.978369	0.703	0.317	1.34e-23	Psoriasis PP Keratinocytes PLA2G2F+ vs PLA2G2F-
DAPL1	5.8e-09	0.976444	0.424	0.684	0.000178452	Psoriasis PP Keratinocytes PLA2G2F+ vs PLA2G2F-
ALOXE3	1.84e-47	0.973932	0.5	0.049	5.66e-43	Psoriasis PP Keratinocytes PLA2G2F+ vs PLA2G2F-
PLIN5	6.03e-35	0.973541	0.288	0.012	1.85e-30	Psoriasis PP Keratinocytes PLA2G2F+ vs PLA2G2F-
DUOX1	5.24e-24	0.968731	0.644	0.222	1.61e-19	Psoriasis PP Keratinocytes PLA2G2F+ vs PLA2G2F-
FAM83G	2.11e-09	0.96539	0.593	0.352	6.5e-05	Psoriasis PP Keratinocytes PLA2G2F+ vs PLA2G2F-
TTC39B	1.38e-30	0.962675	0.568	0.135	4.26e-26	Psoriasis PP Keratinocytes PLA2G2F+ vs PLA2G2F-
ACP5	9.06e-33	0.961482	0.627	0.182	2.79e-28	Psoriasis PP Keratinocytes PLA2G2F+ vs PLA2G2F-
IER5	3.65e-15	0.960854	0.754	0.524	1.12e-10	Psoriasis PP Keratinocytes PLA2G2F+ vs PLA2G2F-
P4HB	9.17e-17	0.956527	0.915	0.842	2.82e-12	Psoriasis PP Keratinocytes PLA2G2F+ vs PLA2G2F-
CREG1	4.78e-27	0.956302	0.669	0.37	1.47e-22	Psoriasis PP Keratinocytes PLA2G2F+ vs PLA2G2F-
ACPP	2.13e-31	0.954334	0.432	0.072	6.56e-27	Psoriasis PP Keratinocytes PLA2G2F+ vs PLA2G2F-
CARD14	7.35e-16	0.948832	0.339	0.076	2.26e-11	Psoriasis PP Keratinocytes PLA2G2F+ vs PLA2G2F-
KIF13B	3.61e-27	0.946765	0.356	0.044	1.11e-22	Psoriasis PP Keratinocytes PLA2G2F+ vs PLA2G2F-
KCNK6	1.86e-19	0.94427	0.737	0.38	5.71e-15	Psoriasis PP Keratinocytes PLA2G2F+ vs PLA2G2F-
CARHSP1	1.69e-27	0.942842	0.686	0.564	5.2e-23	Psoriasis PP Keratinocytes PLA2G2F+ vs PLA2G2F-
ITPKC	6.31e-08	0.940151	0.661	0.484	0.00193885	Psoriasis PP Keratinocytes PLA2G2F+ vs PLA2G2F-
SLC31A1	1.2e-34	0.925562	0.559	0.13	3.68e-30	Psoriasis PP Keratinocytes PLA2G2F+ vs PLA2G2F-
EIF4A3	2.82e-09	0.923476	0.805	0.699	8.68e-05	Psoriasis PP Keratinocytes PLA2G2F+ vs PLA2G2F-
ACER1	1.07e-45	0.915415	0.475	0.043	3.29e-41	Psoriasis PP Keratinocytes PLA2G2F+ vs PLA2G2F-
DHCR7	9.95e-38	0.914423	0.585	0.111	3.06e-33	Psoriasis PP Keratinocytes PLA2G2F+ vs PLA2G2F-
CXCL8	3.55e-05	0.91184	0.339	0.238	1	Psoriasis PP Keratinocytes PLA2G2F+ vs PLA2G2F-
NDRG2	1.9e-17	0.91169	0.576	0.238	5.83e-13	Psoriasis PP Keratinocytes PLA2G2F+ vs PLA2G2F-
TMEM154	2.34e-19	0.908982	0.695	0.392	7.19e-15	Psoriasis PP Keratinocytes PLA2G2F+ vs PLA2G2F-
S100P	4.38e-22	0.904352	0.297	0.045	1.35e-17	Psoriasis PP Keratinocytes PLA2G2F+ vs PLA2G2F-
PSAPL1	1.71e-36	0.900487	0.22	0.003	5.25e-32	Psoriasis PP Keratinocytes PLA2G2F+ vs PLA2G2F-
DNAJA4	1.09e-06	0.895515	0.458	0.239	0.0335908	Psoriasis PP Keratinocytes PLA2G2F+ vs PLA2G2F-
ME1	2.6e-34	0.894337	0.5	0.117	8.01e-30	Psoriasis PP Keratinocytes PLA2G2F+ vs PLA2G2F-
MSMO1	7.78e-19	0.892226	0.661	0.308	2.39e-14	Psoriasis PP Keratinocytes PLA2G2F+ vs PLA2G2F-
ZDHHC21	1.79e-22	0.883986	0.415	0.093	5.51e-18	Psoriasis PP Keratinocytes PLA2G2F+ vs PLA2G2F-
UNC93A	6.45e-55	0.883413	0.5	0.037	1.98e-50	Psoriasis PP Keratinocytes PLA2G2F+ vs PLA2G2F-
PLBD1	1.29e-25	0.88156	0.61	0.261	3.97e-21	Psoriasis PP Keratinocytes PLA2G2F+ vs PLA2G2F-
IFRD1	0.000352015	0.879267	0.585	0.492	1	Psoriasis PP Keratinocytes PLA2G2F+ vs PLA2G2F-
PRSS22	2.14e-13	0.878659	0.407	0.178	6.59e-09	Psoriasis PP Keratinocytes PLA2G2F+ vs PLA2G2F-
AVPI1	1.7e-14	0.874528	0.602	0.343	5.22e-10	Psoriasis PP Keratinocytes PLA2G2F+ vs PLA2G2F-
EPPK1	4.55e-13	0.872815	0.432	0.168	1.4e-08	Psoriasis PP Keratinocytes PLA2G2F+ vs PLA2G2F-
MCUR1	3.73e-28	0.868761	0.686	0.328	1.15e-23	Psoriasis PP Keratinocytes PLA2G2F+ vs PLA2G2F-
HSPA5	0.000117086	0.865805	0.864	0.765	1	Psoriasis PP Keratinocytes PLA2G2F+ vs PLA2G2F-
HIP1R	1.55e-13	0.85792	0.424	0.144	4.77e-09	Psoriasis PP Keratinocytes PLA2G2F+ vs PLA2G2F-
GRHL1	4.24e-25	0.857037	0.746	0.294	1.3e-20	Psoriasis PP Keratinocytes PLA2G2F+ vs PLA2G2F-
IFFO2	1.8e-14	0.851965	0.619	0.304	5.54e-10	Psoriasis PP Keratinocytes PLA2G2F+ vs PLA2G2F-
DHCR24	8.8e-13	0.850853	0.627	0.411	2.7e-08	Psoriasis PP Keratinocytes PLA2G2F+ vs PLA2G2F-
ATP6AP2	6.75e-14	0.847444	0.712	0.426	2.07e-09	Psoriasis PP Keratinocytes PLA2G2F+ vs PLA2G2F-
PPARD	5.19e-21	0.844515	0.432	0.097	1.6e-16	Psoriasis PP Keratinocytes PLA2G2F+ vs PLA2G2F-
CSNK1E	2.53e-18	0.843108	0.644	0.262	7.78e-14	Psoriasis PP Keratinocytes PLA2G2F+ vs PLA2G2F-
MKNK2	1.22e-07	0.843103	0.644	0.443	0.00375018	Psoriasis PP Keratinocytes PLA2G2F+ vs PLA2G2F-
SERINC2	4.05e-06	0.841326	0.551	0.333	0.124529	Psoriasis PP Keratinocytes PLA2G2F+ vs PLA2G2F-
NRARP	7.48e-06	0.840452	0.568	0.383	0.230012	Psoriasis PP Keratinocytes PLA2G2F+ vs PLA2G2F-
AADACL2	1.84e-37	0.83892	0.458	0.053	5.66e-33	Psoriasis PP Keratinocytes PLA2G2F+ vs PLA2G2F-
FBXO45	1.81e-23	0.838354	0.441	0.116	5.55e-19	Psoriasis PP Keratinocytes PLA2G2F+ vs PLA2G2F-
CBARP	4.85e-11	0.83809	0.144	0.016	1.49e-06	Psoriasis PP Keratinocytes PLA2G2F+ vs PLA2G2F-
DAAM1	5.49e-13	0.836562	0.754	0.47	1.69e-08	Psoriasis PP Keratinocytes PLA2G2F+ vs PLA2G2F-
PTGER3	3.83e-35	0.836559	0.458	0.065	1.18e-30	Psoriasis PP Keratinocytes PLA2G2F+ vs PLA2G2F-
DDIT4	1.89e-07	0.836017	0.644	0.48	0.00579747	Psoriasis PP Keratinocytes PLA2G2F+ vs PLA2G2F-
RORA	7.32e-15	0.834947	0.737	0.457	2.25e-10	Psoriasis PP Keratinocytes PLA2G2F+ vs PLA2G2F-
DUOXA1	1.74e-21	0.834807	0.627	0.24	5.35e-17	Psoriasis PP Keratinocytes PLA2G2F+ vs PLA2G2F-
SCNN1A	1.04e-42	0.82696	0.534	0.064	3.2e-38	Psoriasis PP Keratinocytes PLA2G2F+ vs PLA2G2F-
INSIG1	3.89e-15	0.826736	0.525	0.212	1.2e-10	Psoriasis PP Keratinocytes PLA2G2F+ vs PLA2G2F-
BNIP3L	5.33e-20	0.826644	0.585	0.276	1.64e-15	Psoriasis PP Keratinocytes PLA2G2F+ vs PLA2G2F-
CKAP4	1.67e-15	0.824088	0.678	0.446	5.14e-11	Psoriasis PP Keratinocytes PLA2G2F+ vs PLA2G2F-
IL1RN	4.78e-12	0.820336	0.737	0.503	1.47e-07	Psoriasis PP Keratinocytes PLA2G2F+ vs PLA2G2F-
NECTIN4	4.13e-14	0.819972	0.72	0.409	1.27e-09	Psoriasis PP Keratinocytes PLA2G2F+ vs PLA2G2F-
ADM	9.39e-10	0.819837	0.644	0.405	2.89e-05	Psoriasis PP Keratinocytes PLA2G2F+ vs PLA2G2F-
SPRR1A	9.28e-31	0.81757	0.364	0.037	2.85e-26	Psoriasis PP Keratinocytes PLA2G2F+ vs PLA2G2F-
DOCK9	2.57e-22	0.814486	0.449	0.103	7.91e-18	Psoriasis PP Keratinocytes PLA2G2F+ vs PLA2G2F-
CASZ1	3.12e-15	0.812847	0.559	0.216	9.59e-11	Psoriasis PP Keratinocytes PLA2G2F+ vs PLA2G2F-
CPEB2	1.26e-11	0.811138	0.475	0.212	3.87e-07	Psoriasis PP Keratinocytes PLA2G2F+ vs PLA2G2F-
ATP12A	4.18e-43	0.809973	0.22	0.002	1.29e-38	Psoriasis PP Keratinocytes PLA2G2F+ vs PLA2G2F-
BNIPL	1.97e-21	0.806438	0.619	0.223	6.05e-17	Psoriasis PP Keratinocytes PLA2G2F+ vs PLA2G2F-
VAT1	6.31e-30	0.806039	0.517	0.138	1.94e-25	Psoriasis PP Keratinocytes PLA2G2F+ vs PLA2G2F-
TMEM45B	3.87e-33	0.80516	0.593	0.137	1.19e-28	Psoriasis PP Keratinocytes PLA2G2F+ vs PLA2G2F-
NDEL1	2.27e-12	0.803395	0.644	0.365	6.97e-08	Psoriasis PP Keratinocytes PLA2G2F+ vs PLA2G2F-
LAP3	0.0244647	0.802168	0.322	0.324	1	Psoriasis PP Keratinocytes PLA2G2F+ vs PLA2G2F-
BICD2	4.16e-18	0.796432	0.686	0.296	1.28e-13	Psoriasis PP Keratinocytes PLA2G2F+ vs PLA2G2F-
PIM1	3.97e-15	0.796178	0.678	0.387	1.22e-10	Psoriasis PP Keratinocytes PLA2G2F+ vs PLA2G2F-
GRHL3	7.87e-15	0.795756	0.678	0.322	2.42e-10	Psoriasis PP Keratinocytes PLA2G2F+ vs PLA2G2F-
H1F0	1.01e-16	0.795249	0.712	0.408	3.09e-12	Psoriasis PP Keratinocytes PLA2G2F+ vs PLA2G2F-
ISG15	8.85e-05	0.795168	0.39	0.348	1	Psoriasis PP Keratinocytes PLA2G2F+ vs PLA2G2F-
EPHA2	1.18e-09	0.793886	0.763	0.497	3.63e-05	Psoriasis PP Keratinocytes PLA2G2F+ vs PLA2G2F-
SFT2D2	5.28e-28	0.789928	0.525	0.111	1.62e-23	Psoriasis PP Keratinocytes PLA2G2F+ vs PLA2G2F-
BDH1	5.08e-22	0.787255	0.568	0.202	1.56e-17	Psoriasis PP Keratinocytes PLA2G2F+ vs PLA2G2F-
SPINT1	2.83e-16	0.785587	0.695	0.504	8.71e-12	Psoriasis PP Keratinocytes PLA2G2F+ vs PLA2G2F-
ELL2	6.89e-14	0.779121	0.627	0.302	2.12e-09	Psoriasis PP Keratinocytes PLA2G2F+ vs PLA2G2F-
MVD	0.000474279	0.778708	0.475	0.306	1	Psoriasis PP Keratinocytes PLA2G2F+ vs PLA2G2F-
PKP3	3.38e-11	0.77558	0.864	0.752	1.04e-06	Psoriasis PP Keratinocytes PLA2G2F+ vs PLA2G2F-
AFDN	7.54e-22	0.770274	0.568	0.176	2.32e-17	Psoriasis PP Keratinocytes PLA2G2F+ vs PLA2G2F-
SEMA3F	5.3e-06	0.769134	0.297	0.126	0.163097	Psoriasis PP Keratinocytes PLA2G2F+ vs PLA2G2F-
RAB11A	5.92e-21	0.767502	0.847	0.709	1.82e-16	Psoriasis PP Keratinocytes PLA2G2F+ vs PLA2G2F-
HDAC5	2.32e-13	0.76517	0.483	0.182	7.14e-09	Psoriasis PP Keratinocytes PLA2G2F+ vs PLA2G2F-
AHCYL1	5.45e-11	0.761454	0.585	0.302	1.68e-06	Psoriasis PP Keratinocytes PLA2G2F+ vs PLA2G2F-
OCLN	9.77e-31	0.760186	0.432	0.06	3e-26	Psoriasis PP Keratinocytes PLA2G2F+ vs PLA2G2F-
RNF222	1.68e-47	0.759355	0.339	0.012	5.15e-43	Psoriasis PP Keratinocytes PLA2G2F+ vs PLA2G2F-
EIF4G1	5.96e-10	0.758739	0.703	0.47	1.83e-05	Psoriasis PP Keratinocytes PLA2G2F+ vs PLA2G2F-
LRP10	9.48e-21	0.756502	0.729	0.381	2.91e-16	Psoriasis PP Keratinocytes PLA2G2F+ vs PLA2G2F-
TGFA	3.39e-22	0.756369	0.381	0.071	1.04e-17	Psoriasis PP Keratinocytes PLA2G2F+ vs PLA2G2F-
SLC39A2	7.96e-27	0.751986	0.449	0.088	2.45e-22	Psoriasis PP Keratinocytes PLA2G2F+ vs PLA2G2F-
LGALS7B	9.38e-07	0.748976	0.864	0.777	0.0288472	Psoriasis PP Keratinocytes PLA2G2F+ vs PLA2G2F-
FASN	1.75e-10	0.745281	0.449	0.201	5.37e-06	Psoriasis PP Keratinocytes PLA2G2F+ vs PLA2G2F-
ARRDC4	1.09e-16	0.742976	0.415	0.119	3.35e-12	Psoriasis PP Keratinocytes PLA2G2F+ vs PLA2G2F-
DNM2	1.78e-14	0.736991	0.517	0.203	5.47e-10	Psoriasis PP Keratinocytes PLA2G2F+ vs PLA2G2F-
MYCBP2	2.98e-10	0.732646	0.669	0.413	9.17e-06	Psoriasis PP Keratinocytes PLA2G2F+ vs PLA2G2F-
GOLGA4	2.81e-10	0.730313	0.686	0.43	8.64e-06	Psoriasis PP Keratinocytes PLA2G2F+ vs PLA2G2F-
GGT6	1.35e-28	0.72844	0.61	0.156	4.14e-24	Psoriasis PP Keratinocytes PLA2G2F+ vs PLA2G2F-
SORT1	2.93e-39	0.726842	0.415	0.034	9e-35	Psoriasis PP Keratinocytes PLA2G2F+ vs PLA2G2F-
ANO9	7.08e-20	0.725929	0.381	0.075	2.18e-15	Psoriasis PP Keratinocytes PLA2G2F+ vs PLA2G2F-
PCDH1	5.75e-42	0.725891	0.415	0.031	1.77e-37	Psoriasis PP Keratinocytes PLA2G2F+ vs PLA2G2F-
ERBB2	5.06e-14	0.725146	0.517	0.198	1.56e-09	Psoriasis PP Keratinocytes PLA2G2F+ vs PLA2G2F-
RPS6KB2	3.7e-20	0.723911	0.746	0.582	1.14e-15	Psoriasis PP Keratinocytes PLA2G2F+ vs PLA2G2F-
KIF1C	1.82e-22	0.72305	0.593	0.196	5.59e-18	Psoriasis PP Keratinocytes PLA2G2F+ vs PLA2G2F-
SLC44A2	4.6e-27	0.719699	0.585	0.149	1.41e-22	Psoriasis PP Keratinocytes PLA2G2F+ vs PLA2G2F-
RAB11FIP1	1.12e-18	0.717242	0.492	0.14	3.46e-14	Psoriasis PP Keratinocytes PLA2G2F+ vs PLA2G2F-
MIDN	9.49e-09	0.714749	0.737	0.531	0.000291836	Psoriasis PP Keratinocytes PLA2G2F+ vs PLA2G2F-
MAL2	1.17e-13	0.714655	0.729	0.47	3.58e-09	Psoriasis PP Keratinocytes PLA2G2F+ vs PLA2G2F-
MAB21L4	6.53e-17	0.714267	0.398	0.109	2.01e-12	Psoriasis PP Keratinocytes PLA2G2F+ vs PLA2G2F-
HSPB8	7.93e-12	0.713581	0.508	0.23	2.44e-07	Psoriasis PP Keratinocytes PLA2G2F+ vs PLA2G2F-
CRB3	7.81e-15	0.712915	0.602	0.344	2.4e-10	Psoriasis PP Keratinocytes PLA2G2F+ vs PLA2G2F-
LEPROTL1	1.13e-13	0.712599	0.619	0.298	3.49e-09	Psoriasis PP Keratinocytes PLA2G2F+ vs PLA2G2F-
KCNQ1OT1	3.55e-06	0.708018	0.356	0.165	0.1092	Psoriasis PP Keratinocytes PLA2G2F+ vs PLA2G2F-
NFE2L3	2.18e-43	0.707671	0.475	0.044	6.71e-39	Psoriasis PP Keratinocytes PLA2G2F+ vs PLA2G2F-
C9orf16	9.48e-21	0.706784	0.771	0.781	2.91e-16	Psoriasis PP Keratinocytes PLA2G2F+ vs PLA2G2F-
PPDPF	7.8e-26	0.704066	0.788	0.855	2.4e-21	Psoriasis PP Keratinocytes PLA2G2F+ vs PLA2G2F-
GLRX	3.17e-21	0.70257	0.466	0.135	9.73e-17	Psoriasis PP Keratinocytes PLA2G2F+ vs PLA2G2F-
RAB25	3.68e-14	0.701582	0.78	0.643	1.13e-09	Psoriasis PP Keratinocytes PLA2G2F+ vs PLA2G2F-
ERN1	5.6e-16	0.698355	0.449	0.142	1.72e-11	Psoriasis PP Keratinocytes PLA2G2F+ vs PLA2G2F-
MAPK3	1.68e-28	0.695036	0.61	0.169	5.18e-24	Psoriasis PP Keratinocytes PLA2G2F+ vs PLA2G2F-
ACADVL	1.61e-10	0.694551	0.72	0.49	4.96e-06	Psoriasis PP Keratinocytes PLA2G2F+ vs PLA2G2F-
MXD1	8.49e-12	0.693948	0.627	0.311	2.61e-07	Psoriasis PP Keratinocytes PLA2G2F+ vs PLA2G2F-
CTSV	3.73e-09	0.691137	0.212	0.053	0.00011456	Psoriasis PP Keratinocytes PLA2G2F+ vs PLA2G2F-
AC011473.4	4.3e-23	0.690731	0.314	0.057	1.32e-18	Psoriasis PP Keratinocytes PLA2G2F+ vs PLA2G2F-
GADD45G	3.36e-14	0.689632	0.458	0.151	1.03e-09	Psoriasis PP Keratinocytes PLA2G2F+ vs PLA2G2F-
SLC25A25	1.82e-11	0.686581	0.492	0.219	5.6e-07	Psoriasis PP Keratinocytes PLA2G2F+ vs PLA2G2F-
MFSD6	4.43e-22	0.684037	0.466	0.11	1.36e-17	Psoriasis PP Keratinocytes PLA2G2F+ vs PLA2G2F-
ATP2A2	2.84e-09	0.681501	0.636	0.376	8.72e-05	Psoriasis PP Keratinocytes PLA2G2F+ vs PLA2G2F-
FRMD8	3.07e-12	0.681039	0.517	0.242	9.44e-08	Psoriasis PP Keratinocytes PLA2G2F+ vs PLA2G2F-
KRT16	1.38e-05	0.680681	0.839	0.793	0.422839	Psoriasis PP Keratinocytes PLA2G2F+ vs PLA2G2F-
RDH13	2.58e-10	0.680208	0.347	0.12	7.94e-06	Psoriasis PP Keratinocytes PLA2G2F+ vs PLA2G2F-
NOL3	4.63e-17	0.679225	0.534	0.198	1.42e-12	Psoriasis PP Keratinocytes PLA2G2F+ vs PLA2G2F-
MUC15	5.98e-30	0.676408	0.483	0.082	1.84e-25	Psoriasis PP Keratinocytes PLA2G2F+ vs PLA2G2F-
SDCBP2	1.34e-12	0.67154	0.585	0.273	4.13e-08	Psoriasis PP Keratinocytes PLA2G2F+ vs PLA2G2F-
LYPD2	1.98e-44	0.670847	0.271	0.004	6.1e-40	Psoriasis PP Keratinocytes PLA2G2F+ vs PLA2G2F-
ATOX1	7.07e-17	0.67013	0.72	0.566	2.17e-12	Psoriasis PP Keratinocytes PLA2G2F+ vs PLA2G2F-
2021-09-08	1.78e-15	0.66906	0.458	0.159	5.48e-11	Psoriasis PP Keratinocytes PLA2G2F+ vs PLA2G2F-
AQP5	9.44e-39	0.668849	0.254	0.005	2.9e-34	Psoriasis PP Keratinocytes PLA2G2F+ vs PLA2G2F-
STAT3	2.26e-09	0.668779	0.636	0.382	6.95e-05	Psoriasis PP Keratinocytes PLA2G2F+ vs PLA2G2F-
NT5C3A	1.73e-11	0.668451	0.492	0.272	5.32e-07	Psoriasis PP Keratinocytes PLA2G2F+ vs PLA2G2F-
POR	5.97e-16	0.66722	0.593	0.236	1.84e-11	Psoriasis PP Keratinocytes PLA2G2F+ vs PLA2G2F-
CLCN7	2.04e-09	0.66688	0.305	0.102	6.28e-05	Psoriasis PP Keratinocytes PLA2G2F+ vs PLA2G2F-
ADGRL2	3.28e-25	0.666758	0.288	0.026	1.01e-20	Psoriasis PP Keratinocytes PLA2G2F+ vs PLA2G2F-
TUT7	5.18e-17	0.663967	0.576	0.211	1.59e-12	Psoriasis PP Keratinocytes PLA2G2F+ vs PLA2G2F-
GFOD2	3.51e-14	0.661912	0.432	0.152	1.08e-09	Psoriasis PP Keratinocytes PLA2G2F+ vs PLA2G2F-
KRT79	1.26e-15	0.657351	0.127	0.005	3.88e-11	Psoriasis PP Keratinocytes PLA2G2F+ vs PLA2G2F-
CLDN1	4.97e-17	0.657267	0.695	0.305	1.53e-12	Psoriasis PP Keratinocytes PLA2G2F+ vs PLA2G2F-
TRPV3	1.5e-11	0.655097	0.347	0.105	4.62e-07	Psoriasis PP Keratinocytes PLA2G2F+ vs PLA2G2F-
GALNT1	9.14e-16	0.653488	0.542	0.234	2.81e-11	Psoriasis PP Keratinocytes PLA2G2F+ vs PLA2G2F-
RCC2	6.42e-09	0.650755	0.466	0.224	0.000197467	Psoriasis PP Keratinocytes PLA2G2F+ vs PLA2G2F-
TEAD3	1.11e-11	0.649913	0.407	0.14	3.41e-07	Psoriasis PP Keratinocytes PLA2G2F+ vs PLA2G2F-
THEM5	3.03e-16	0.64954	0.458	0.149	9.33e-12	Psoriasis PP Keratinocytes PLA2G2F+ vs PLA2G2F-
ADAP2	5.76e-16	0.645433	0.458	0.143	1.77e-11	Psoriasis PP Keratinocytes PLA2G2F+ vs PLA2G2F-
PGLYRP4	5.89e-27	0.645315	0.475	0.09	1.81e-22	Psoriasis PP Keratinocytes PLA2G2F+ vs PLA2G2F-
STEAP4	3.42e-09	0.645308	0.415	0.178	0.000105104	Psoriasis PP Keratinocytes PLA2G2F+ vs PLA2G2F-
PRDM1	5.13e-18	0.645154	0.517	0.163	1.58e-13	Psoriasis PP Keratinocytes PLA2G2F+ vs PLA2G2F-
TUG1	4.38e-05	0.641757	0.407	0.226	1	Psoriasis PP Keratinocytes PLA2G2F+ vs PLA2G2F-
TUFT1	2.06e-09	0.641185	0.517	0.249	6.33e-05	Psoriasis PP Keratinocytes PLA2G2F+ vs PLA2G2F-
TSPAN5	6.29e-15	0.640707	0.534	0.202	1.93e-10	Psoriasis PP Keratinocytes PLA2G2F+ vs PLA2G2F-
SRPK1	2.78e-15	0.638889	0.483	0.233	8.54e-11	Psoriasis PP Keratinocytes PLA2G2F+ vs PLA2G2F-
ERBB3	2.79e-16	0.638713	0.568	0.212	8.58e-12	Psoriasis PP Keratinocytes PLA2G2F+ vs PLA2G2F-
MTATP6P1	0.00379935	0.635632	0.805	0.904	1	Psoriasis PP Keratinocytes PLA2G2F+ vs PLA2G2F-
APOL1	4.84e-07	0.635179	0.212	0.103	0.0148704	Psoriasis PP Keratinocytes PLA2G2F+ vs PLA2G2F-
TJP2	9.58e-10	0.63311	0.525	0.265	2.94e-05	Psoriasis PP Keratinocytes PLA2G2F+ vs PLA2G2F-
SLC28A3	2.63e-20	0.630177	0.331	0.051	8.09e-16	Psoriasis PP Keratinocytes PLA2G2F+ vs PLA2G2F-
GPT2	8e-11	0.629857	0.534	0.247	2.46e-06	Psoriasis PP Keratinocytes PLA2G2F+ vs PLA2G2F-
SEMA4D	1.97e-16	0.629345	0.305	0.059	6.06e-12	Psoriasis PP Keratinocytes PLA2G2F+ vs PLA2G2F-
EFNA3	1.81e-13	0.629131	0.678	0.355	5.56e-09	Psoriasis PP Keratinocytes PLA2G2F+ vs PLA2G2F-
C1orf116	2.62e-12	0.626688	0.432	0.154	8.07e-08	Psoriasis PP Keratinocytes PLA2G2F+ vs PLA2G2F-
BSPRY	2.6e-30	0.626624	0.508	0.091	7.98e-26	Psoriasis PP Keratinocytes PLA2G2F+ vs PLA2G2F-
MACF1	1.18e-11	0.626362	0.644	0.342	3.61e-07	Psoriasis PP Keratinocytes PLA2G2F+ vs PLA2G2F-
CDH1	3.52e-06	0.623842	0.559	0.377	0.108141	Psoriasis PP Keratinocytes PLA2G2F+ vs PLA2G2F-
DDX3X	6.93e-09	0.62314	0.712	0.449	0.000213019	Psoriasis PP Keratinocytes PLA2G2F+ vs PLA2G2F-
RASD1	4.01e-09	0.62186	0.492	0.24	0.000123145	Psoriasis PP Keratinocytes PLA2G2F+ vs PLA2G2F-
FRY	2.22e-33	0.621124	0.322	0.02	6.83e-29	Psoriasis PP Keratinocytes PLA2G2F+ vs PLA2G2F-
AC015912.3	3.69e-12	0.620577	0.347	0.1	1.14e-07	Psoriasis PP Keratinocytes PLA2G2F+ vs PLA2G2F-
CPM	8.91e-25	0.618471	0.331	0.041	2.74e-20	Psoriasis PP Keratinocytes PLA2G2F+ vs PLA2G2F-
TTC39A	9e-13	0.610392	0.339	0.099	2.77e-08	Psoriasis PP Keratinocytes PLA2G2F+ vs PLA2G2F-
AC010503.4	1.46e-10	0.608036	0.246	0.057	4.48e-06	Psoriasis PP Keratinocytes PLA2G2F+ vs PLA2G2F-
TST	1.35e-12	0.607295	0.305	0.085	4.14e-08	Psoriasis PP Keratinocytes PLA2G2F+ vs PLA2G2F-
NOTCH2	2.91e-17	0.603901	0.508	0.161	8.96e-13	Psoriasis PP Keratinocytes PLA2G2F+ vs PLA2G2F-
TMEM184A	7.68e-21	0.602872	0.475	0.117	2.36e-16	Psoriasis PP Keratinocytes PLA2G2F+ vs PLA2G2F-
CHD4	1.55e-07	0.601587	0.525	0.285	0.00478058	Psoriasis PP Keratinocytes PLA2G2F+ vs PLA2G2F-
CHI3L1	2.3e-16	0.601183	0.5	0.163	7.08e-12	Psoriasis PP Keratinocytes PLA2G2F+ vs PLA2G2F-
SUCO	5.81e-17	0.597494	0.483	0.146	1.79e-12	Psoriasis PP Keratinocytes PLA2G2F+ vs PLA2G2F-
IGFL3	2.44e-26	0.596564	0.331	0.034	7.5e-22	Psoriasis PP Keratinocytes PLA2G2F+ vs PLA2G2F-
DSP	3.12e-07	0.594763	0.941	0.891	0.00960667	Psoriasis PP Keratinocytes PLA2G2F+ vs PLA2G2F-
SAMD9	1.22e-16	0.594717	0.373	0.092	3.74e-12	Psoriasis PP Keratinocytes PLA2G2F+ vs PLA2G2F-
GDA	5.24e-25	0.593012	0.356	0.047	1.61e-20	Psoriasis PP Keratinocytes PLA2G2F+ vs PLA2G2F-
ATP13A4	2.2e-20	0.592291	0.246	0.023	6.78e-16	Psoriasis PP Keratinocytes PLA2G2F+ vs PLA2G2F-
C15orf62	1.55e-26	0.590472	0.246	0.013	4.76e-22	Psoriasis PP Keratinocytes PLA2G2F+ vs PLA2G2F-
TRIM25	3.49e-08	0.590279	0.288	0.103	0.00107376	Psoriasis PP Keratinocytes PLA2G2F+ vs PLA2G2F-
PERP	9.89e-09	0.589813	0.975	0.973	0.000304108	Psoriasis PP Keratinocytes PLA2G2F+ vs PLA2G2F-
TOM1	3.28e-17	0.588475	0.551	0.189	1.01e-12	Psoriasis PP Keratinocytes PLA2G2F+ vs PLA2G2F-
PRSS8	2.47e-12	0.587336	0.576	0.267	7.58e-08	Psoriasis PP Keratinocytes PLA2G2F+ vs PLA2G2F-
CFLAR	1.04e-09	0.58702	0.602	0.316	3.19e-05	Psoriasis PP Keratinocytes PLA2G2F+ vs PLA2G2F-
CITED4	1.27e-07	0.585017	0.602	0.385	0.00389726	Psoriasis PP Keratinocytes PLA2G2F+ vs PLA2G2F-
LYNX1-SLURP2	2.32e-40	0.584246	0.297	0.01	7.12e-36	Psoriasis PP Keratinocytes PLA2G2F+ vs PLA2G2F-
PKP1	1.06e-05	0.582926	0.864	0.717	0.327037	Psoriasis PP Keratinocytes PLA2G2F+ vs PLA2G2F-
TMEM123	4.64e-07	0.582589	0.72	0.594	0.0142623	Psoriasis PP Keratinocytes PLA2G2F+ vs PLA2G2F-
MYO1E	1.38e-19	0.58253	0.424	0.096	4.24e-15	Psoriasis PP Keratinocytes PLA2G2F+ vs PLA2G2F-
RALGDS	2.13e-06	0.580302	0.483	0.27	0.0655363	Psoriasis PP Keratinocytes PLA2G2F+ vs PLA2G2F-
CENPT	3.97e-06	0.575926	0.305	0.129	0.121993	Psoriasis PP Keratinocytes PLA2G2F+ vs PLA2G2F-
MAP7D1	6.31e-08	0.573508	0.712	0.542	0.00194147	Psoriasis PP Keratinocytes PLA2G2F+ vs PLA2G2F-
XLOC-004881	3.08e-42	0.573409	0.432	0.032	9.47e-38	Psoriasis PP Keratinocytes PLA2G2F+ vs PLA2G2F-
CEACAM19	3.76e-22	0.571203	0.424	0.086	1.16e-17	Psoriasis PP Keratinocytes PLA2G2F+ vs PLA2G2F-
WDR26	2.69e-10	0.569339	0.492	0.217	8.27e-06	Psoriasis PP Keratinocytes PLA2G2F+ vs PLA2G2F-
FAM219B	9.64e-20	0.568632	0.449	0.108	2.96e-15	Psoriasis PP Keratinocytes PLA2G2F+ vs PLA2G2F-
TM9SF3	1.57e-08	0.566818	0.576	0.323	0.000483049	Psoriasis PP Keratinocytes PLA2G2F+ vs PLA2G2F-
ZNF800	4.19e-13	0.566801	0.475	0.174	1.29e-08	Psoriasis PP Keratinocytes PLA2G2F+ vs PLA2G2F-
LMTK2	1.4e-08	0.565933	0.186	0.044	0.000429776	Psoriasis PP Keratinocytes PLA2G2F+ vs PLA2G2F-
ESRP1	5.33e-10	0.56582	0.61	0.327	1.64e-05	Psoriasis PP Keratinocytes PLA2G2F+ vs PLA2G2F-
ZDHHC13	2.86e-11	0.565257	0.364	0.118	8.8e-07	Psoriasis PP Keratinocytes PLA2G2F+ vs PLA2G2F-
EPHB6	5.76e-05	0.564965	0.517	0.365	1	Psoriasis PP Keratinocytes PLA2G2F+ vs PLA2G2F-
WBP1L	5.22e-18	0.564843	0.39	0.086	1.6e-13	Psoriasis PP Keratinocytes PLA2G2F+ vs PLA2G2F-
ATP6V0A1	5.08e-08	0.563601	0.322	0.126	0.00156199	Psoriasis PP Keratinocytes PLA2G2F+ vs PLA2G2F-
GSE1	1.89e-11	0.563452	0.331	0.095	5.82e-07	Psoriasis PP Keratinocytes PLA2G2F+ vs PLA2G2F-
FAM135A	1.14e-20	0.56345	0.407	0.083	3.5e-16	Psoriasis PP Keratinocytes PLA2G2F+ vs PLA2G2F-
CYP1B1	0.32876	0.562906	0.093	0.117	1	Psoriasis PP Keratinocytes PLA2G2F+ vs PLA2G2F-
LDLR	0.00794804	0.562729	0.585	0.452	1	Psoriasis PP Keratinocytes PLA2G2F+ vs PLA2G2F-
ACSL1	8.94e-11	0.561997	0.5	0.221	2.75e-06	Psoriasis PP Keratinocytes PLA2G2F+ vs PLA2G2F-
SLC27A4	1.69e-15	0.559829	0.5	0.178	5.21e-11	Psoriasis PP Keratinocytes PLA2G2F+ vs PLA2G2F-
SGPL1	2.4e-12	0.559325	0.381	0.13	7.39e-08	Psoriasis PP Keratinocytes PLA2G2F+ vs PLA2G2F-
LIPE-AS1	7.08e-29	0.559193	0.331	0.029	2.18e-24	Psoriasis PP Keratinocytes PLA2G2F+ vs PLA2G2F-
CD55	0.000108738	0.558895	0.627	0.474	1	Psoriasis PP Keratinocytes PLA2G2F+ vs PLA2G2F-
SPTBN2	5.03e-09	0.55792	0.339	0.127	0.000154727	Psoriasis PP Keratinocytes PLA2G2F+ vs PLA2G2F-
AL161431.1	3.15e-05	0.556183	0.229	0.095	0.968248	Psoriasis PP Keratinocytes PLA2G2F+ vs PLA2G2F-
SERPINB2	6.7e-08	0.555548	0.508	0.259	0.00206015	Psoriasis PP Keratinocytes PLA2G2F+ vs PLA2G2F-
RRAD	4.47e-16	0.555431	0.186	0.016	1.38e-11	Psoriasis PP Keratinocytes PLA2G2F+ vs PLA2G2F-
SPTLC2	4.22e-09	0.553	0.373	0.172	0.000129612	Psoriasis PP Keratinocytes PLA2G2F+ vs PLA2G2F-
DNAJB6	6.79e-10	0.55232	0.864	0.821	2.09e-05	Psoriasis PP Keratinocytes PLA2G2F+ vs PLA2G2F-
KDM7A-DT	1.74e-06	0.550949	0.322	0.148	0.0536249	Psoriasis PP Keratinocytes PLA2G2F+ vs PLA2G2F-
CST3	6.27e-10	0.55014	0.847	0.819	1.93e-05	Psoriasis PP Keratinocytes PLA2G2F+ vs PLA2G2F-
TGM5	5.89e-28	0.549472	0.305	0.025	1.81e-23	Psoriasis PP Keratinocytes PLA2G2F+ vs PLA2G2F-
XG	1.96e-16	0.549459	0.432	0.128	6.01e-12	Psoriasis PP Keratinocytes PLA2G2F+ vs PLA2G2F-
MAPKAPK3	3.36e-13	0.548835	0.61	0.316	1.03e-08	Psoriasis PP Keratinocytes PLA2G2F+ vs PLA2G2F-
AL118516.1	1.79e-09	0.548661	0.551	0.282	5.5e-05	Psoriasis PP Keratinocytes PLA2G2F+ vs PLA2G2F-
DEDD2	2.31e-06	0.5477	0.593	0.391	0.0711279	Psoriasis PP Keratinocytes PLA2G2F+ vs PLA2G2F-
DUSP5	5.36e-10	0.547696	0.39	0.145	1.65e-05	Psoriasis PP Keratinocytes PLA2G2F+ vs PLA2G2F-
CRYAB	1.13e-11	0.544272	0.492	0.198	3.47e-07	Psoriasis PP Keratinocytes PLA2G2F+ vs PLA2G2F-
NEU1	2.42e-05	0.544087	0.492	0.29	0.744199	Psoriasis PP Keratinocytes PLA2G2F+ vs PLA2G2F-
LLGL2	2.35e-07	0.542216	0.331	0.139	0.0072277	Psoriasis PP Keratinocytes PLA2G2F+ vs PLA2G2F-
MAP2K3	4.78e-05	0.541183	0.568	0.371	1	Psoriasis PP Keratinocytes PLA2G2F+ vs PLA2G2F-
MYO6	4.84e-12	0.541067	0.381	0.12	1.49e-07	Psoriasis PP Keratinocytes PLA2G2F+ vs PLA2G2F-
RAB10	7.63e-09	0.540572	0.754	0.64	0.000234468	Psoriasis PP Keratinocytes PLA2G2F+ vs PLA2G2F-
SLURP2	1.38e-37	0.5374	0.288	0.01	4.26e-33	Psoriasis PP Keratinocytes PLA2G2F+ vs PLA2G2F-
AL365436.1	1.43e-05	0.537156	0.186	0.062	0.439367	Psoriasis PP Keratinocytes PLA2G2F+ vs PLA2G2F-
OSBPL2	5.39e-09	0.535329	0.441	0.196	0.000165748	Psoriasis PP Keratinocytes PLA2G2F+ vs PLA2G2F-
SLC37A2	5.42e-07	0.535162	0.102	0.014	0.0166726	Psoriasis PP Keratinocytes PLA2G2F+ vs PLA2G2F-
SLC11A2	2.94e-19	0.534465	0.39	0.082	9.04e-15	Psoriasis PP Keratinocytes PLA2G2F+ vs PLA2G2F-
RANGAP1	9.12e-07	0.533304	0.534	0.301	0.0280545	Psoriasis PP Keratinocytes PLA2G2F+ vs PLA2G2F-
PLXDC2	1.22e-18	0.532007	0.568	0.189	3.75e-14	Psoriasis PP Keratinocytes PLA2G2F+ vs PLA2G2F-
ULK3	1.03e-12	0.530854	0.458	0.169	3.15e-08	Psoriasis PP Keratinocytes PLA2G2F+ vs PLA2G2F-
RELT	0.00184732	0.530198	0.178	0.105	1	Psoriasis PP Keratinocytes PLA2G2F+ vs PLA2G2F-
BNIP3	4.89e-12	0.529621	0.517	0.219	1.5e-07	Psoriasis PP Keratinocytes PLA2G2F+ vs PLA2G2F-
MVK	7.45e-08	0.526652	0.398	0.184	0.00229066	Psoriasis PP Keratinocytes PLA2G2F+ vs PLA2G2F-
AC092809.4	2.5e-16	0.525962	0.381	0.097	7.67e-12	Psoriasis PP Keratinocytes PLA2G2F+ vs PLA2G2F-
ABHD17A	1.7e-12	0.525861	0.602	0.293	5.24e-08	Psoriasis PP Keratinocytes PLA2G2F+ vs PLA2G2F-
MYO5B	2.38e-41	0.525784	0.398	0.026	7.31e-37	Psoriasis PP Keratinocytes PLA2G2F+ vs PLA2G2F-
KLF10	0.000472301	0.525671	0.669	0.52	1	Psoriasis PP Keratinocytes PLA2G2F+ vs PLA2G2F-
SLC6A8	0.0710292	0.52432	0.263	0.188	1	Psoriasis PP Keratinocytes PLA2G2F+ vs PLA2G2F-
CSNK2A2	5.09e-12	0.524082	0.381	0.133	1.57e-07	Psoriasis PP Keratinocytes PLA2G2F+ vs PLA2G2F-
SNX21	4.13e-20	0.522352	0.5	0.136	1.27e-15	Psoriasis PP Keratinocytes PLA2G2F+ vs PLA2G2F-
FLVCR2	5.09e-27	0.522297	0.229	0.01	1.57e-22	Psoriasis PP Keratinocytes PLA2G2F+ vs PLA2G2F-
CERS4	1.54e-10	0.521194	0.534	0.262	4.73e-06	Psoriasis PP Keratinocytes PLA2G2F+ vs PLA2G2F-
AL034376.1	4.46e-39	0.521047	0.271	0.007	1.37e-34	Psoriasis PP Keratinocytes PLA2G2F+ vs PLA2G2F-
ADGRG1	9.52e-15	0.519255	0.568	0.224	2.93e-10	Psoriasis PP Keratinocytes PLA2G2F+ vs PLA2G2F-
CES4A	0.000261718	0.518716	0.186	0.077	1	Psoriasis PP Keratinocytes PLA2G2F+ vs PLA2G2F-
MBD1	0.00551708	0.516992	0.288	0.175	1	Psoriasis PP Keratinocytes PLA2G2F+ vs PLA2G2F-
PLCXD1	1.4e-11	0.516917	0.263	0.063	4.29e-07	Psoriasis PP Keratinocytes PLA2G2F+ vs PLA2G2F-
AHNAK	2.6e-09	0.515992	0.839	0.702	7.98e-05	Psoriasis PP Keratinocytes PLA2G2F+ vs PLA2G2F-
TUBB2A	0.00107124	0.514495	0.771	0.672	1	Psoriasis PP Keratinocytes PLA2G2F+ vs PLA2G2F-
SMPDL3A	4.96e-08	0.513942	0.576	0.318	0.00152467	Psoriasis PP Keratinocytes PLA2G2F+ vs PLA2G2F-
DUSP2	0.000365524	0.513395	0.551	0.386	1	Psoriasis PP Keratinocytes PLA2G2F+ vs PLA2G2F-
PLD2	0.000509424	0.512897	0.297	0.157	1	Psoriasis PP Keratinocytes PLA2G2F+ vs PLA2G2F-
C5orf46	4.92e-20	0.509853	0.254	0.026	1.51e-15	Psoriasis PP Keratinocytes PLA2G2F+ vs PLA2G2F-
PQLC1	6.67e-10	0.50985	0.492	0.218	2.05e-05	Psoriasis PP Keratinocytes PLA2G2F+ vs PLA2G2F-
ATP10B	4.18e-14	0.509513	0.364	0.096	1.29e-09	Psoriasis PP Keratinocytes PLA2G2F+ vs PLA2G2F-
PLA2G3	5.14e-13	0.509415	0.364	0.111	1.58e-08	Psoriasis PP Keratinocytes PLA2G2F+ vs PLA2G2F-
PER1	8.89e-05	0.509235	0.373	0.2	1	Psoriasis PP Keratinocytes PLA2G2F+ vs PLA2G2F-
ARHGAP40	5.05e-39	0.508709	0.322	0.013	1.55e-34	Psoriasis PP Keratinocytes PLA2G2F+ vs PLA2G2F-
RANBP9	4.26e-16	0.50859	0.458	0.141	1.31e-11	Psoriasis PP Keratinocytes PLA2G2F+ vs PLA2G2F-
MMP24OS	7.91e-10	0.508027	0.61	0.359	2.43e-05	Psoriasis PP Keratinocytes PLA2G2F+ vs PLA2G2F-
UACA	6.76e-15	0.507972	0.331	0.074	2.08e-10	Psoriasis PP Keratinocytes PLA2G2F+ vs PLA2G2F-
NUAK2	7.48e-21	0.507675	0.373	0.066	2.3e-16	Psoriasis PP Keratinocytes PLA2G2F+ vs PLA2G2F-
USP32	0.00010886	0.507239	0.22	0.089	1	Psoriasis PP Keratinocytes PLA2G2F+ vs PLA2G2F-
MIGA2	2.07e-12	0.505043	0.28	0.063	6.36e-08	Psoriasis PP Keratinocytes PLA2G2F+ vs PLA2G2F-
RHBG	2.33e-36	0.503894	0.246	0.006	7.18e-32	Psoriasis PP Keratinocytes PLA2G2F+ vs PLA2G2F-
EGR3	1.23e-11	0.503718	0.585	0.272	3.78e-07	Psoriasis PP Keratinocytes PLA2G2F+ vs PLA2G2F-
EHD1	7.46e-05	0.501385	0.441	0.257	1	Psoriasis PP Keratinocytes PLA2G2F+ vs PLA2G2F-
TLE3	3.22e-08	0.500212	0.508	0.255	0.000988899	Psoriasis PP Keratinocytes PLA2G2F+ vs PLA2G2F-
CDS1	4.64e-11	0.499317	0.449	0.175	1.43e-06	Psoriasis PP Keratinocytes PLA2G2F+ vs PLA2G2F-
ERO1A	1.18e-05	0.49844	0.305	0.155	0.362122	Psoriasis PP Keratinocytes PLA2G2F+ vs PLA2G2F-
BSDC1	0.020336	0.49792	0.339	0.226	1	Psoriasis PP Keratinocytes PLA2G2F+ vs PLA2G2F-
RALGAPA2	2.83e-14	0.496655	0.297	0.061	8.7e-10	Psoriasis PP Keratinocytes PLA2G2F+ vs PLA2G2F-
NAMPT	4.24e-07	0.495006	0.627	0.392	0.013048	Psoriasis PP Keratinocytes PLA2G2F+ vs PLA2G2F-
SF3B3	1.14e-11	0.494647	0.483	0.205	3.49e-07	Psoriasis PP Keratinocytes PLA2G2F+ vs PLA2G2F-
SLC35E1	2.55e-08	0.491489	0.364	0.144	0.000783689	Psoriasis PP Keratinocytes PLA2G2F+ vs PLA2G2F-
CCDC186	4.13e-06	0.491308	0.466	0.256	0.12684	Psoriasis PP Keratinocytes PLA2G2F+ vs PLA2G2F-
HOMER2	2.13e-19	0.490378	0.432	0.107	6.56e-15	Psoriasis PP Keratinocytes PLA2G2F+ vs PLA2G2F-
PROM2	1.02e-12	0.490255	0.517	0.206	3.15e-08	Psoriasis PP Keratinocytes PLA2G2F+ vs PLA2G2F-
FAM3D	2.14e-28	0.489763	0.229	0.009	6.58e-24	Psoriasis PP Keratinocytes PLA2G2F+ vs PLA2G2F-
SMG5	5.18e-06	0.489635	0.254	0.108	0.159383	Psoriasis PP Keratinocytes PLA2G2F+ vs PLA2G2F-
SP6	3.98e-20	0.488281	0.254	0.026	1.23e-15	Psoriasis PP Keratinocytes PLA2G2F+ vs PLA2G2F-
SH3GL1	1.12e-08	0.487561	0.542	0.308	0.000343723	Psoriasis PP Keratinocytes PLA2G2F+ vs PLA2G2F-
ABLIM1	5.7e-08	0.487102	0.568	0.326	0.00175179	Psoriasis PP Keratinocytes PLA2G2F+ vs PLA2G2F-
AL033384.1	2.73e-15	0.486822	0.466	0.153	8.4e-11	Psoriasis PP Keratinocytes PLA2G2F+ vs PLA2G2F-
ZFAND6	3.36e-06	0.486783	0.508	0.305	0.103255	Psoriasis PP Keratinocytes PLA2G2F+ vs PLA2G2F-
MAP4K3	1.22e-07	0.486745	0.203	0.066	0.00373931	Psoriasis PP Keratinocytes PLA2G2F+ vs PLA2G2F-
IDI1	7.56e-05	0.485947	0.712	0.552	1	Psoriasis PP Keratinocytes PLA2G2F+ vs PLA2G2F-
KRT6B	0.0395425	0.48434	0.678	0.597	1	Psoriasis PP Keratinocytes PLA2G2F+ vs PLA2G2F-
LIPG	3.96e-09	0.482847	0.28	0.083	0.000121757	Psoriasis PP Keratinocytes PLA2G2F+ vs PLA2G2F-
CD164L2	1.47e-07	0.482735	0.339	0.149	0.00450426	Psoriasis PP Keratinocytes PLA2G2F+ vs PLA2G2F-
EPS8L2	0.000108371	0.48235	0.508	0.326	1	Psoriasis PP Keratinocytes PLA2G2F+ vs PLA2G2F-
GPR107	3.33e-09	0.482247	0.28	0.083	0.000102339	Psoriasis PP Keratinocytes PLA2G2F+ vs PLA2G2F-
LMTK3	5.82e-29	0.482197	0.314	0.025	1.79e-24	Psoriasis PP Keratinocytes PLA2G2F+ vs PLA2G2F-
PDCD6IP	5.4e-08	0.481685	0.551	0.294	0.0016597	Psoriasis PP Keratinocytes PLA2G2F+ vs PLA2G2F-
PAQR7	4.35e-07	0.481105	0.263	0.091	0.0133863	Psoriasis PP Keratinocytes PLA2G2F+ vs PLA2G2F-
LENG8	0.00453881	0.477187	0.314	0.187	1	Psoriasis PP Keratinocytes PLA2G2F+ vs PLA2G2F-
AC004816.1	1.08e-24	0.477166	0.331	0.038	3.31e-20	Psoriasis PP Keratinocytes PLA2G2F+ vs PLA2G2F-
RAB3D	4.2e-08	0.474518	0.534	0.284	0.00129078	Psoriasis PP Keratinocytes PLA2G2F+ vs PLA2G2F-
NIPAL4	9.56e-10	0.474167	0.559	0.276	2.94e-05	Psoriasis PP Keratinocytes PLA2G2F+ vs PLA2G2F-
BTAF1	0.000288273	0.473412	0.136	0.076	1	Psoriasis PP Keratinocytes PLA2G2F+ vs PLA2G2F-
KIFC2	4.02e-05	0.47321	0.246	0.106	1	Psoriasis PP Keratinocytes PLA2G2F+ vs PLA2G2F-
RCAN1	0.00574975	0.472901	0.254	0.215	1	Psoriasis PP Keratinocytes PLA2G2F+ vs PLA2G2F-
ARNTL2	2.26e-14	0.472418	0.398	0.113	6.95e-10	Psoriasis PP Keratinocytes PLA2G2F+ vs PLA2G2F-
ANKRD22	3.27e-17	0.472316	0.508	0.16	1e-12	Psoriasis PP Keratinocytes PLA2G2F+ vs PLA2G2F-
SPRR5	1.67e-19	0.47073	0.127	0.002	5.13e-15	Psoriasis PP Keratinocytes PLA2G2F+ vs PLA2G2F-
ZMIZ1	1.3e-09	0.470591	0.305	0.094	3.99e-05	Psoriasis PP Keratinocytes PLA2G2F+ vs PLA2G2F-
CLPTM1	4.19e-05	0.470207	0.542	0.354	1	Psoriasis PP Keratinocytes PLA2G2F+ vs PLA2G2F-
ALAS1	1.91e-09	0.46945	0.364	0.136	5.89e-05	Psoriasis PP Keratinocytes PLA2G2F+ vs PLA2G2F-
USP6NL	3.16e-23	0.468291	0.373	0.057	9.7e-19	Psoriasis PP Keratinocytes PLA2G2F+ vs PLA2G2F-
SLC26A9	3.85e-46	0.468241	0.305	0.007	1.18e-41	Psoriasis PP Keratinocytes PLA2G2F+ vs PLA2G2F-
SLC16A10	1.03e-09	0.468145	0.449	0.19	3.16e-05	Psoriasis PP Keratinocytes PLA2G2F+ vs PLA2G2F-
ATP6V1A	3.19e-09	0.467904	0.432	0.182	9.82e-05	Psoriasis PP Keratinocytes PLA2G2F+ vs PLA2G2F-
KDM3A	2.86e-09	0.467519	0.347	0.123	8.79e-05	Psoriasis PP Keratinocytes PLA2G2F+ vs PLA2G2F-
ATP2C2	5.91e-28	0.467346	0.314	0.026	1.82e-23	Psoriasis PP Keratinocytes PLA2G2F+ vs PLA2G2F-
DYNLL1	2.61e-11	0.466088	0.898	0.933	8.01e-07	Psoriasis PP Keratinocytes PLA2G2F+ vs PLA2G2F-
MAP2K2	1.34e-05	0.465875	0.653	0.46	0.412159	Psoriasis PP Keratinocytes PLA2G2F+ vs PLA2G2F-
ASAP3	1.36e-22	0.465146	0.39	0.066	4.19e-18	Psoriasis PP Keratinocytes PLA2G2F+ vs PLA2G2F-
NLRX1	1.33e-14	0.464567	0.398	0.113	4.1e-10	Psoriasis PP Keratinocytes PLA2G2F+ vs PLA2G2F-
CPA4	6.64e-05	0.464512	0.169	0.067	1	Psoriasis PP Keratinocytes PLA2G2F+ vs PLA2G2F-
FAM25A	1.12e-22	0.464411	0.305	0.035	3.46e-18	Psoriasis PP Keratinocytes PLA2G2F+ vs PLA2G2F-
ATP7A	2.89e-17	0.464236	0.288	0.045	8.88e-13	Psoriasis PP Keratinocytes PLA2G2F+ vs PLA2G2F-
ALDH1A3	1.47e-05	0.464223	0.144	0.043	0.452835	Psoriasis PP Keratinocytes PLA2G2F+ vs PLA2G2F-
HSBP1L1	6.19e-06	0.462927	0.542	0.328	0.190193	Psoriasis PP Keratinocytes PLA2G2F+ vs PLA2G2F-
TRIM29	0.000285089	0.461844	0.864	0.792	1	Psoriasis PP Keratinocytes PLA2G2F+ vs PLA2G2F-
HM13	0.000214133	0.460348	0.525	0.361	1	Psoriasis PP Keratinocytes PLA2G2F+ vs PLA2G2F-
MYH14	8.67e-12	0.460327	0.195	0.03	2.66e-07	Psoriasis PP Keratinocytes PLA2G2F+ vs PLA2G2F-
USP38	4.62e-06	0.460008	0.331	0.148	0.141935	Psoriasis PP Keratinocytes PLA2G2F+ vs PLA2G2F-
CYP3A5	2.69e-05	0.45949	0.237	0.095	0.827695	Psoriasis PP Keratinocytes PLA2G2F+ vs PLA2G2F-
TSPAN31	4.58e-07	0.458928	0.314	0.123	0.0140817	Psoriasis PP Keratinocytes PLA2G2F+ vs PLA2G2F-
GTPBP1	1.26e-06	0.458744	0.246	0.088	0.0387824	Psoriasis PP Keratinocytes PLA2G2F+ vs PLA2G2F-
PCSK6	2.99e-27	0.458376	0.254	0.015	9.2e-23	Psoriasis PP Keratinocytes PLA2G2F+ vs PLA2G2F-
OTUB2	3.83e-23	0.456877	0.28	0.026	1.18e-18	Psoriasis PP Keratinocytes PLA2G2F+ vs PLA2G2F-
SCD	2.36e-09	0.455305	0.339	0.125	7.25e-05	Psoriasis PP Keratinocytes PLA2G2F+ vs PLA2G2F-
KIF1B	1.08e-12	0.454769	0.407	0.131	3.31e-08	Psoriasis PP Keratinocytes PLA2G2F+ vs PLA2G2F-
B4GALNT3	6.05e-09	0.4544	0.186	0.038	0.000186024	Psoriasis PP Keratinocytes PLA2G2F+ vs PLA2G2F-
TMEM99	6.75e-05	0.454154	0.288	0.148	1	Psoriasis PP Keratinocytes PLA2G2F+ vs PLA2G2F-
UBE4A	5.4e-05	0.45282	0.246	0.107	1	Psoriasis PP Keratinocytes PLA2G2F+ vs PLA2G2F-
CEP170B	1.6e-08	0.452804	0.407	0.173	0.000490574	Psoriasis PP Keratinocytes PLA2G2F+ vs PLA2G2F-
RANBP10	6.22e-12	0.4524	0.263	0.057	1.91e-07	Psoriasis PP Keratinocytes PLA2G2F+ vs PLA2G2F-
PLCD1	7.59e-11	0.449314	0.314	0.09	2.33e-06	Psoriasis PP Keratinocytes PLA2G2F+ vs PLA2G2F-
KCTD5	0.208021	0.448773	0.246	0.191	1	Psoriasis PP Keratinocytes PLA2G2F+ vs PLA2G2F-
QPCT	2.35e-10	0.448332	0.305	0.091	7.22e-06	Psoriasis PP Keratinocytes PLA2G2F+ vs PLA2G2F-
CEBPB	6.21e-09	0.448036	0.839	0.85	0.000191063	Psoriasis PP Keratinocytes PLA2G2F+ vs PLA2G2F-
CSNK2B	4.42e-06	0.446947	0.703	0.631	0.13599	Psoriasis PP Keratinocytes PLA2G2F+ vs PLA2G2F-
AC113410.2	4.75e-32	0.44618	0.203	0.004	1.46e-27	Psoriasis PP Keratinocytes PLA2G2F+ vs PLA2G2F-
SUN2	2.15e-05	0.445827	0.288	0.131	0.660163	Psoriasis PP Keratinocytes PLA2G2F+ vs PLA2G2F-
SERTAD1	0.00236916	0.445059	0.78	0.704	1	Psoriasis PP Keratinocytes PLA2G2F+ vs PLA2G2F-
GAS7	3.71e-13	0.444661	0.254	0.049	1.14e-08	Psoriasis PP Keratinocytes PLA2G2F+ vs PLA2G2F-
SEMA4A	4.98e-09	0.444224	0.415	0.173	0.000153074	Psoriasis PP Keratinocytes PLA2G2F+ vs PLA2G2F-
BORCS5	1.78e-12	0.444065	0.407	0.132	5.46e-08	Psoriasis PP Keratinocytes PLA2G2F+ vs PLA2G2F-
KRT6A	3.65e-05	0.443922	0.805	0.886	1	Psoriasis PP Keratinocytes PLA2G2F+ vs PLA2G2F-
GAK	0.000967879	0.442961	0.28	0.152	1	Psoriasis PP Keratinocytes PLA2G2F+ vs PLA2G2F-
APLP2	6.26e-06	0.442106	0.619	0.395	0.192492	Psoriasis PP Keratinocytes PLA2G2F+ vs PLA2G2F-
TMEM259	0.0461618	0.440677	0.483	0.371	1	Psoriasis PP Keratinocytes PLA2G2F+ vs PLA2G2F-
BCL6	0.00020706	0.439909	0.254	0.118	1	Psoriasis PP Keratinocytes PLA2G2F+ vs PLA2G2F-
MFSD14B	9.36e-14	0.439499	0.508	0.189	2.88e-09	Psoriasis PP Keratinocytes PLA2G2F+ vs PLA2G2F-
RAET1E	1.43e-20	0.438736	0.339	0.054	4.4e-16	Psoriasis PP Keratinocytes PLA2G2F+ vs PLA2G2F-
MEF2D	2.37e-06	0.438584	0.237	0.088	0.0729513	Psoriasis PP Keratinocytes PLA2G2F+ vs PLA2G2F-
AL445524.1	0.00153008	0.438531	0.678	0.594	1	Psoriasis PP Keratinocytes PLA2G2F+ vs PLA2G2F-
CLPX	1.88e-13	0.438475	0.5	0.186	5.79e-09	Psoriasis PP Keratinocytes PLA2G2F+ vs PLA2G2F-
SEC24C	8.77e-11	0.438086	0.339	0.106	2.7e-06	Psoriasis PP Keratinocytes PLA2G2F+ vs PLA2G2F-
SLC19A2	1.48e-05	0.437546	0.297	0.131	0.454289	Psoriasis PP Keratinocytes PLA2G2F+ vs PLA2G2F-
TRIM16	3.42e-07	0.436607	0.517	0.278	0.0105108	Psoriasis PP Keratinocytes PLA2G2F+ vs PLA2G2F-
SEL1L	2.45e-05	0.436331	0.237	0.093	0.754374	Psoriasis PP Keratinocytes PLA2G2F+ vs PLA2G2F-
PTPN12	2.37e-11	0.435915	0.492	0.203	7.27e-07	Psoriasis PP Keratinocytes PLA2G2F+ vs PLA2G2F-
TRPC4AP	0.000723484	0.435793	0.288	0.15	1	Psoriasis PP Keratinocytes PLA2G2F+ vs PLA2G2F-
SIPA1L2	0.000406673	0.435539	0.186	0.105	1	Psoriasis PP Keratinocytes PLA2G2F+ vs PLA2G2F-
ITSN2	4.64e-12	0.434719	0.5	0.201	1.43e-07	Psoriasis PP Keratinocytes PLA2G2F+ vs PLA2G2F-
TP53INP2	1.41e-11	0.434134	0.229	0.044	4.32e-07	Psoriasis PP Keratinocytes PLA2G2F+ vs PLA2G2F-
HMOX2	2.03e-06	0.433833	0.525	0.35	0.0623168	Psoriasis PP Keratinocytes PLA2G2F+ vs PLA2G2F-
OASL	8.93e-15	0.433719	0.331	0.074	2.74e-10	Psoriasis PP Keratinocytes PLA2G2F+ vs PLA2G2F-
MAFG	0.00548452	0.432079	0.381	0.247	1	Psoriasis PP Keratinocytes PLA2G2F+ vs PLA2G2F-
RAPGEFL1	2.71e-05	0.431421	0.483	0.287	0.833551	Psoriasis PP Keratinocytes PLA2G2F+ vs PLA2G2F-
GAREM1	3.77e-09	0.430176	0.297	0.093	0.000115824	Psoriasis PP Keratinocytes PLA2G2F+ vs PLA2G2F-
CXCR2	9.77e-09	0.430112	0.178	0.038	0.000300299	Psoriasis PP Keratinocytes PLA2G2F+ vs PLA2G2F-
SCNN1B	1.11e-21	0.429821	0.288	0.032	3.41e-17	Psoriasis PP Keratinocytes PLA2G2F+ vs PLA2G2F-
SERINC3	0.000190388	0.429746	0.441	0.267	1	Psoriasis PP Keratinocytes PLA2G2F+ vs PLA2G2F-
NIPAL2	3.98e-10	0.429649	0.381	0.14	1.22e-05	Psoriasis PP Keratinocytes PLA2G2F+ vs PLA2G2F-
LPIN3	6.19e-12	0.428119	0.339	0.096	1.9e-07	Psoriasis PP Keratinocytes PLA2G2F+ vs PLA2G2F-
PPP2R2C	2.71e-10	0.427826	0.373	0.13	8.33e-06	Psoriasis PP Keratinocytes PLA2G2F+ vs PLA2G2F-
SDC1	3.21e-05	0.426892	0.661	0.723	0.985522	Psoriasis PP Keratinocytes PLA2G2F+ vs PLA2G2F-
C6orf106	1.68e-05	0.426877	0.331	0.16	0.516711	Psoriasis PP Keratinocytes PLA2G2F+ vs PLA2G2F-
TET3	0.000841884	0.426762	0.195	0.104	1	Psoriasis PP Keratinocytes PLA2G2F+ vs PLA2G2F-
INPP5K	0.0781892	0.426398	0.229	0.172	1	Psoriasis PP Keratinocytes PLA2G2F+ vs PLA2G2F-
PPP2R2A	0.0675386	0.425997	0.508	0.403	1	Psoriasis PP Keratinocytes PLA2G2F+ vs PLA2G2F-
PLCG1	3.51e-07	0.425798	0.186	0.047	0.0107782	Psoriasis PP Keratinocytes PLA2G2F+ vs PLA2G2F-
LAMP1	6.66e-05	0.425546	0.729	0.641	1	Psoriasis PP Keratinocytes PLA2G2F+ vs PLA2G2F-
YOD1	3.24e-07	0.425305	0.254	0.084	0.00994762	Psoriasis PP Keratinocytes PLA2G2F+ vs PLA2G2F-
GID8	6.33e-06	0.425228	0.559	0.389	0.194632	Psoriasis PP Keratinocytes PLA2G2F+ vs PLA2G2F-
NDST1	1.52e-07	0.423629	0.305	0.113	0.00466938	Psoriasis PP Keratinocytes PLA2G2F+ vs PLA2G2F-
TRAPPC8	1.97e-08	0.423472	0.28	0.089	0.000605569	Psoriasis PP Keratinocytes PLA2G2F+ vs PLA2G2F-
AACS	0.0131624	0.423306	0.254	0.152	1	Psoriasis PP Keratinocytes PLA2G2F+ vs PLA2G2F-
RMND5B	1.35e-07	0.422221	0.347	0.141	0.00416134	Psoriasis PP Keratinocytes PLA2G2F+ vs PLA2G2F-
CLIP1	2.31e-11	0.422151	0.627	0.314	7.11e-07	Psoriasis PP Keratinocytes PLA2G2F+ vs PLA2G2F-
MFSD5	3.76e-12	0.421911	0.39	0.127	1.15e-07	Psoriasis PP Keratinocytes PLA2G2F+ vs PLA2G2F-
IER3	7.18e-06	0.42178	0.771	0.854	0.220797	Psoriasis PP Keratinocytes PLA2G2F+ vs PLA2G2F-
CCDC9B	2.62e-15	0.421749	0.161	0.011	8.05e-11	Psoriasis PP Keratinocytes PLA2G2F+ vs PLA2G2F-
EIF2B4	0.000108021	0.421704	0.314	0.157	1	Psoriasis PP Keratinocytes PLA2G2F+ vs PLA2G2F-
PROCR	0.536774	0.421645	0.136	0.135	1	Psoriasis PP Keratinocytes PLA2G2F+ vs PLA2G2F-
STRN3	1.47e-07	0.421363	0.398	0.191	0.00452718	Psoriasis PP Keratinocytes PLA2G2F+ vs PLA2G2F-
ZBTB7B	0.000105558	0.421264	0.508	0.318	1	Psoriasis PP Keratinocytes PLA2G2F+ vs PLA2G2F-
MAFF	0.000117601	0.420176	0.627	0.433	1	Psoriasis PP Keratinocytes PLA2G2F+ vs PLA2G2F-
GGA1	0.00577747	0.419967	0.373	0.24	1	Psoriasis PP Keratinocytes PLA2G2F+ vs PLA2G2F-
KDM4B	0.000182952	0.419686	0.203	0.083	1	Psoriasis PP Keratinocytes PLA2G2F+ vs PLA2G2F-
SLCO4A1	6.81e-23	0.419373	0.271	0.025	2.09e-18	Psoriasis PP Keratinocytes PLA2G2F+ vs PLA2G2F-
ZSWIM4	1.39e-10	0.418449	0.22	0.045	4.26e-06	Psoriasis PP Keratinocytes PLA2G2F+ vs PLA2G2F-
CCDC85C	5.27e-18	0.418391	0.407	0.096	1.62e-13	Psoriasis PP Keratinocytes PLA2G2F+ vs PLA2G2F-
LCE3E	2.23e-31	0.416943	0.186	0.003	6.86e-27	Psoriasis PP Keratinocytes PLA2G2F+ vs PLA2G2F-
VNN3	6.93e-15	0.416381	0.22	0.029	2.13e-10	Psoriasis PP Keratinocytes PLA2G2F+ vs PLA2G2F-
SCNN1D	0.0181726	0.414886	0.136	0.066	1	Psoriasis PP Keratinocytes PLA2G2F+ vs PLA2G2F-
RPS6KA4	3.47e-05	0.414396	0.373	0.193	1	Psoriasis PP Keratinocytes PLA2G2F+ vs PLA2G2F-
DLX3	1.04e-19	0.414023	0.398	0.085	3.2e-15	Psoriasis PP Keratinocytes PLA2G2F+ vs PLA2G2F-
SERINC5	0.00254448	0.413104	0.373	0.247	1	Psoriasis PP Keratinocytes PLA2G2F+ vs PLA2G2F-
PTK6	4.42e-10	0.412951	0.458	0.191	1.36e-05	Psoriasis PP Keratinocytes PLA2G2F+ vs PLA2G2F-
FBRS	1.67e-06	0.411678	0.441	0.225	0.051459	Psoriasis PP Keratinocytes PLA2G2F+ vs PLA2G2F-
SPTLC3	4.16e-19	0.411468	0.331	0.056	1.28e-14	Psoriasis PP Keratinocytes PLA2G2F+ vs PLA2G2F-
DLGAP4	1.11e-10	0.411433	0.483	0.206	3.43e-06	Psoriasis PP Keratinocytes PLA2G2F+ vs PLA2G2F-
RAET1L	0.00275704	0.40997	0.119	0.067	1	Psoriasis PP Keratinocytes PLA2G2F+ vs PLA2G2F-
C6orf132	0.00015305	0.40945	0.627	0.471	1	Psoriasis PP Keratinocytes PLA2G2F+ vs PLA2G2F-
VTRNA1-3	9.28e-12	0.408835	0.203	0.033	2.85e-07	Psoriasis PP Keratinocytes PLA2G2F+ vs PLA2G2F-
TMPRSS13	3.79e-13	0.40784	0.398	0.122	1.17e-08	Psoriasis PP Keratinocytes PLA2G2F+ vs PLA2G2F-
CLTC	1.01e-09	0.406398	0.559	0.276	3.12e-05	Psoriasis PP Keratinocytes PLA2G2F+ vs PLA2G2F-
NOTCH2NLA	2.82e-10	0.406249	0.458	0.19	8.68e-06	Psoriasis PP Keratinocytes PLA2G2F+ vs PLA2G2F-
IDS	3.2e-18	0.405721	0.483	0.138	9.84e-14	Psoriasis PP Keratinocytes PLA2G2F+ vs PLA2G2F-
APOL2	2.65e-05	0.40481	0.237	0.097	0.813892	Psoriasis PP Keratinocytes PLA2G2F+ vs PLA2G2F-
ARHGEF10L	1.65e-13	0.40381	0.254	0.046	5.08e-09	Psoriasis PP Keratinocytes PLA2G2F+ vs PLA2G2F-
HES4	0.0823716	0.402772	0.271	0.214	1	Psoriasis PP Keratinocytes PLA2G2F+ vs PLA2G2F-
FAM129B	0.00046617	0.402511	0.517	0.347	1	Psoriasis PP Keratinocytes PLA2G2F+ vs PLA2G2F-
GAN	0.000128623	0.401267	0.347	0.183	1	Psoriasis PP Keratinocytes PLA2G2F+ vs PLA2G2F-
DBNL	0.00254766	0.400815	0.525	0.386	1	Psoriasis PP Keratinocytes PLA2G2F+ vs PLA2G2F-
TRIM28	0.00835429	0.399688	0.551	0.442	1	Psoriasis PP Keratinocytes PLA2G2F+ vs PLA2G2F-
SURF4	0.00446055	0.397848	0.492	0.356	1	Psoriasis PP Keratinocytes PLA2G2F+ vs PLA2G2F-
ENGASE	0.00826009	0.397416	0.119	0.063	1	Psoriasis PP Keratinocytes PLA2G2F+ vs PLA2G2F-
ZNF750	1.21e-05	0.396522	0.737	0.525	0.37159	Psoriasis PP Keratinocytes PLA2G2F+ vs PLA2G2F-
RER1	6.77e-05	0.395727	0.72	0.587	1	Psoriasis PP Keratinocytes PLA2G2F+ vs PLA2G2F-
SLC31A2	1.03e-10	0.394995	0.449	0.177	3.17e-06	Psoriasis PP Keratinocytes PLA2G2F+ vs PLA2G2F-
MAP2K4	2.91e-06	0.394895	0.305	0.127	0.0893214	Psoriasis PP Keratinocytes PLA2G2F+ vs PLA2G2F-
HIST3H2A	0.000460007	0.394548	0.415	0.254	1	Psoriasis PP Keratinocytes PLA2G2F+ vs PLA2G2F-
CALCOCO1	3.7e-13	0.394399	0.398	0.122	1.14e-08	Psoriasis PP Keratinocytes PLA2G2F+ vs PLA2G2F-
EFCAB14	7.79e-06	0.393923	0.373	0.182	0.239482	Psoriasis PP Keratinocytes PLA2G2F+ vs PLA2G2F-
EHBP1L1	0.0158673	0.39382	0.229	0.148	1	Psoriasis PP Keratinocytes PLA2G2F+ vs PLA2G2F-
GCOM1	2.15e-35	0.392695	0.254	0.007	6.61e-31	Psoriasis PP Keratinocytes PLA2G2F+ vs PLA2G2F-
ZNF589	2.68e-11	0.392158	0.161	0.022	8.25e-07	Psoriasis PP Keratinocytes PLA2G2F+ vs PLA2G2F-
ATP2C1	2.02e-05	0.390849	0.356	0.178	0.620387	Psoriasis PP Keratinocytes PLA2G2F+ vs PLA2G2F-
CSK	3.36e-08	0.390593	0.254	0.077	0.00103415	Psoriasis PP Keratinocytes PLA2G2F+ vs PLA2G2F-
AKAP13	2.13e-06	0.389656	0.314	0.143	0.0656187	Psoriasis PP Keratinocytes PLA2G2F+ vs PLA2G2F-
RAF1	0.000568705	0.389565	0.39	0.241	1	Psoriasis PP Keratinocytes PLA2G2F+ vs PLA2G2F-
IGFL2	7.82e-05	0.389403	0.11	0.033	1	Psoriasis PP Keratinocytes PLA2G2F+ vs PLA2G2F-
ATP11B	7.85e-06	0.38893	0.373	0.185	0.241414	Psoriasis PP Keratinocytes PLA2G2F+ vs PLA2G2F-
FOXO3	1.26e-09	0.387832	0.39	0.149	3.87e-05	Psoriasis PP Keratinocytes PLA2G2F+ vs PLA2G2F-
KDM5B	0.0115506	0.387382	0.466	0.333	1	Psoriasis PP Keratinocytes PLA2G2F+ vs PLA2G2F-
PUSL1	0.000252278	0.38696	0.373	0.211	1	Psoriasis PP Keratinocytes PLA2G2F+ vs PLA2G2F-
ARFGAP2	0.0659876	0.38692	0.373	0.282	1	Psoriasis PP Keratinocytes PLA2G2F+ vs PLA2G2F-
SUSD2	7.61e-12	0.386837	0.169	0.024	2.34e-07	Psoriasis PP Keratinocytes PLA2G2F+ vs PLA2G2F-
RBMS1	6.73e-05	0.386601	0.483	0.291	1	Psoriasis PP Keratinocytes PLA2G2F+ vs PLA2G2F-
GOLGA2	6.79e-09	0.386148	0.517	0.253	0.000208712	Psoriasis PP Keratinocytes PLA2G2F+ vs PLA2G2F-
MAP4K5	0.00469967	0.383789	0.28	0.169	1	Psoriasis PP Keratinocytes PLA2G2F+ vs PLA2G2F-
TMPRSS11D	1.67e-13	0.383707	0.373	0.104	5.14e-09	Psoriasis PP Keratinocytes PLA2G2F+ vs PLA2G2F-
EPN3	1.56e-09	0.383214	0.314	0.1	4.78e-05	Psoriasis PP Keratinocytes PLA2G2F+ vs PLA2G2F-
KDM2B	2.15e-09	0.38266	0.347	0.123	6.62e-05	Psoriasis PP Keratinocytes PLA2G2F+ vs PLA2G2F-
RETREG3	5.33e-06	0.382367	0.288	0.122	0.163732	Psoriasis PP Keratinocytes PLA2G2F+ vs PLA2G2F-
SH3GLB2	8.53e-11	0.38227	0.534	0.241	2.62e-06	Psoriasis PP Keratinocytes PLA2G2F+ vs PLA2G2F-
TJP1	3.52e-06	0.381885	0.475	0.259	0.108093	Psoriasis PP Keratinocytes PLA2G2F+ vs PLA2G2F-
CHP1	3.99e-06	0.381176	0.593	0.378	0.12281	Psoriasis PP Keratinocytes PLA2G2F+ vs PLA2G2F-
VMP1	0.136869	0.380565	0.661	0.571	1	Psoriasis PP Keratinocytes PLA2G2F+ vs PLA2G2F-
ATP11A	1.11e-05	0.380265	0.119	0.045	0.341922	Psoriasis PP Keratinocytes PLA2G2F+ vs PLA2G2F-
GPR157	1.19e-11	0.38026	0.364	0.113	3.66e-07	Psoriasis PP Keratinocytes PLA2G2F+ vs PLA2G2F-
UBE4B	1.45e-05	0.37968	0.263	0.11	0.444702	Psoriasis PP Keratinocytes PLA2G2F+ vs PLA2G2F-
CLTB	8.74e-08	0.379675	0.856	0.862	0.00268819	Psoriasis PP Keratinocytes PLA2G2F+ vs PLA2G2F-
GRB7	1.11e-08	0.379234	0.441	0.2	0.000342327	Psoriasis PP Keratinocytes PLA2G2F+ vs PLA2G2F-
LINC01089	0.0154581	0.378629	0.102	0.057	1	Psoriasis PP Keratinocytes PLA2G2F+ vs PLA2G2F-
SRSF5	0.00406862	0.377051	0.831	0.79	1	Psoriasis PP Keratinocytes PLA2G2F+ vs PLA2G2F-
C1orf68	3.84e-15	0.376864	0.153	0.011	1.18e-10	Psoriasis PP Keratinocytes PLA2G2F+ vs PLA2G2F-
PPP4R3A	0.0251537	0.376233	0.331	0.228	1	Psoriasis PP Keratinocytes PLA2G2F+ vs PLA2G2F-
WRNIP1	0.288768	0.375739	0.093	0.114	1	Psoriasis PP Keratinocytes PLA2G2F+ vs PLA2G2F-
EZR	0.040315	0.375468	0.839	0.778	1	Psoriasis PP Keratinocytes PLA2G2F+ vs PLA2G2F-
RNF223	7.91e-13	0.374472	0.314	0.077	2.43e-08	Psoriasis PP Keratinocytes PLA2G2F+ vs PLA2G2F-
ARAP2	3.57e-11	0.374453	0.449	0.174	1.1e-06	Psoriasis PP Keratinocytes PLA2G2F+ vs PLA2G2F-
TMEM86A	7.45e-22	0.372703	0.203	0.012	2.29e-17	Psoriasis PP Keratinocytes PLA2G2F+ vs PLA2G2F-
PLEKHN1	2.63e-13	0.372329	0.356	0.097	8.09e-09	Psoriasis PP Keratinocytes PLA2G2F+ vs PLA2G2F-
EXPH5	1.62e-06	0.372259	0.441	0.226	0.0498577	Psoriasis PP Keratinocytes PLA2G2F+ vs PLA2G2F-
TRPM4	2.69e-05	0.371898	0.153	0.132	0.825517	Psoriasis PP Keratinocytes PLA2G2F+ vs PLA2G2F-
TENT5B	0.00134348	0.371514	0.636	0.477	1	Psoriasis PP Keratinocytes PLA2G2F+ vs PLA2G2F-
DHRS1	1.43e-05	0.370956	0.551	0.341	0.438199	Psoriasis PP Keratinocytes PLA2G2F+ vs PLA2G2F-
IRF7	0.012098	0.369802	0.466	0.355	1	Psoriasis PP Keratinocytes PLA2G2F+ vs PLA2G2F-
HBEGF	0.00165921	0.369643	0.712	0.563	1	Psoriasis PP Keratinocytes PLA2G2F+ vs PLA2G2F-
TMEM167A	2.43e-05	0.369458	0.61	0.403	0.745614	Psoriasis PP Keratinocytes PLA2G2F+ vs PLA2G2F-
LGMN	5.19e-06	0.368909	0.381	0.186	0.15954	Psoriasis PP Keratinocytes PLA2G2F+ vs PLA2G2F-
2021-03-03	1.93e-29	0.368514	0.246	0.01	5.92e-25	Psoriasis PP Keratinocytes PLA2G2F+ vs PLA2G2F-
MAPK6	0.0450388	0.3684	0.551	0.441	1	Psoriasis PP Keratinocytes PLA2G2F+ vs PLA2G2F-
SLC4A11	4.99e-06	0.367772	0.144	0.036	0.153523	Psoriasis PP Keratinocytes PLA2G2F+ vs PLA2G2F-
UBTD1	7.95e-09	0.367506	0.424	0.184	0.000244305	Psoriasis PP Keratinocytes PLA2G2F+ vs PLA2G2F-
CUL3	8.95e-06	0.366936	0.364	0.177	0.275017	Psoriasis PP Keratinocytes PLA2G2F+ vs PLA2G2F-
CD2BP2	0.0547256	0.366511	0.407	0.302	1	Psoriasis PP Keratinocytes PLA2G2F+ vs PLA2G2F-
EPHA1	5.33e-08	0.366426	0.288	0.098	0.00163842	Psoriasis PP Keratinocytes PLA2G2F+ vs PLA2G2F-
PEA15	3.28e-05	0.365415	0.475	0.278	1	Psoriasis PP Keratinocytes PLA2G2F+ vs PLA2G2F-
ADIRF	0.430747	0.365411	0.373	0.337	1	Psoriasis PP Keratinocytes PLA2G2F+ vs PLA2G2F-
ADAM15	0.0111252	0.36521	0.525	0.389	1	Psoriasis PP Keratinocytes PLA2G2F+ vs PLA2G2F-
DUSP22	6.92e-10	0.364669	0.525	0.246	2.13e-05	Psoriasis PP Keratinocytes PLA2G2F+ vs PLA2G2F-
RNF139	0.00792996	0.364577	0.381	0.252	1	Psoriasis PP Keratinocytes PLA2G2F+ vs PLA2G2F-
LAMTOR3	0.001189	0.364569	0.449	0.303	1	Psoriasis PP Keratinocytes PLA2G2F+ vs PLA2G2F-
ACP7	1.82e-26	0.364159	0.144	0.001	5.6e-22	Psoriasis PP Keratinocytes PLA2G2F+ vs PLA2G2F-
ANO10	1.59e-12	0.364104	0.297	0.07	4.88e-08	Psoriasis PP Keratinocytes PLA2G2F+ vs PLA2G2F-
IST1	1.46e-05	0.364064	0.449	0.25	0.447935	Psoriasis PP Keratinocytes PLA2G2F+ vs PLA2G2F-
FAM84A	1.25e-07	0.363803	0.534	0.286	0.00384595	Psoriasis PP Keratinocytes PLA2G2F+ vs PLA2G2F-
BCKDK	1.32e-06	0.363721	0.525	0.314	0.0407171	Psoriasis PP Keratinocytes PLA2G2F+ vs PLA2G2F-
ENDOD1	2.51e-09	0.363707	0.314	0.102	7.72e-05	Psoriasis PP Keratinocytes PLA2G2F+ vs PLA2G2F-
TEX101	6.7e-26	0.363439	0.229	0.011	2.06e-21	Psoriasis PP Keratinocytes PLA2G2F+ vs PLA2G2F-
TOB1	3.55e-05	0.363211	0.695	0.488	1	Psoriasis PP Keratinocytes PLA2G2F+ vs PLA2G2F-
ZNF770	3.15e-09	0.3628	0.534	0.262	9.68e-05	Psoriasis PP Keratinocytes PLA2G2F+ vs PLA2G2F-
ESRP2	3.41e-05	0.362721	0.356	0.18	1	Psoriasis PP Keratinocytes PLA2G2F+ vs PLA2G2F-
SLC44A5	1.51e-06	0.362644	0.11	0.022	0.0465415	Psoriasis PP Keratinocytes PLA2G2F+ vs PLA2G2F-
HK2	3.39e-10	0.361754	0.347	0.115	1.04e-05	Psoriasis PP Keratinocytes PLA2G2F+ vs PLA2G2F-
RAB31	3.48e-13	0.360999	0.39	0.116	1.07e-08	Psoriasis PP Keratinocytes PLA2G2F+ vs PLA2G2F-
STARD4	0.000759387	0.360945	0.153	0.061	1	Psoriasis PP Keratinocytes PLA2G2F+ vs PLA2G2F-
PPP1R2	0.00277411	0.36093	0.466	0.317	1	Psoriasis PP Keratinocytes PLA2G2F+ vs PLA2G2F-
C16orf70	8.8e-13	0.359971	0.373	0.11	2.71e-08	Psoriasis PP Keratinocytes PLA2G2F+ vs PLA2G2F-
PPP1CB	4.51e-05	0.358934	0.737	0.547	1	Psoriasis PP Keratinocytes PLA2G2F+ vs PLA2G2F-
YPEL3	1.27e-09	0.358928	0.525	0.25	3.89e-05	Psoriasis PP Keratinocytes PLA2G2F+ vs PLA2G2F-
ATP6V1G1	1.86e-09	0.358649	0.78	0.829	5.7e-05	Psoriasis PP Keratinocytes PLA2G2F+ vs PLA2G2F-
AKAP17A	0.0252813	0.358412	0.314	0.208	1	Psoriasis PP Keratinocytes PLA2G2F+ vs PLA2G2F-
PON2	0.000292699	0.358375	0.542	0.362	1	Psoriasis PP Keratinocytes PLA2G2F+ vs PLA2G2F-
HMOX1	6.56e-17	0.358231	0.364	0.087	2.02e-12	Psoriasis PP Keratinocytes PLA2G2F+ vs PLA2G2F-
OVOL1	0.0297214	0.358211	0.822	0.717	1	Psoriasis PP Keratinocytes PLA2G2F+ vs PLA2G2F-
E4F1	0.000173409	0.35821	0.237	0.104	1	Psoriasis PP Keratinocytes PLA2G2F+ vs PLA2G2F-
ASPG	3.56e-08	0.357939	0.424	0.189	0.00109448	Psoriasis PP Keratinocytes PLA2G2F+ vs PLA2G2F-
ARL5B	0.00668753	0.357191	0.61	0.465	1	Psoriasis PP Keratinocytes PLA2G2F+ vs PLA2G2F-
TPRA1	0.000428815	0.357034	0.322	0.172	1	Psoriasis PP Keratinocytes PLA2G2F+ vs PLA2G2F-
ITPRID2	2.31e-06	0.356774	0.475	0.256	0.0709407	Psoriasis PP Keratinocytes PLA2G2F+ vs PLA2G2F-
EIF4G2	0.00192356	0.356586	0.864	0.787	1	Psoriasis PP Keratinocytes PLA2G2F+ vs PLA2G2F-
PHACTR4	1.28e-05	0.356087	0.432	0.233	0.392846	Psoriasis PP Keratinocytes PLA2G2F+ vs PLA2G2F-
SCRIB	1.48e-05	0.355955	0.305	0.136	0.455895	Psoriasis PP Keratinocytes PLA2G2F+ vs PLA2G2F-
ZNF662	4.91e-31	0.355941	0.322	0.023	1.51e-26	Psoriasis PP Keratinocytes PLA2G2F+ vs PLA2G2F-
SERPINA12	1.33e-22	0.355863	0.144	0.003	4.09e-18	Psoriasis PP Keratinocytes PLA2G2F+ vs PLA2G2F-
PLEKHA2	9.31e-22	0.355813	0.246	0.02	2.86e-17	Psoriasis PP Keratinocytes PLA2G2F+ vs PLA2G2F-
PCGF3	7.32e-07	0.355209	0.415	0.201	0.0225183	Psoriasis PP Keratinocytes PLA2G2F+ vs PLA2G2F-
THAP9-AS1	0.519305	0.354737	0.322	0.348	1	Psoriasis PP Keratinocytes PLA2G2F+ vs PLA2G2F-
FAM83A	1.13e-09	0.354076	0.356	0.125	3.47e-05	Psoriasis PP Keratinocytes PLA2G2F+ vs PLA2G2F-
G29073	1.68e-15	0.353804	0.169	0.016	5.18e-11	Psoriasis PP Keratinocytes PLA2G2F+ vs PLA2G2F-
C1orf198	1.03e-14	0.35334	0.398	0.112	3.16e-10	Psoriasis PP Keratinocytes PLA2G2F+ vs PLA2G2F-
ATP6AP1	8.99e-07	0.352569	0.466	0.242	0.0276275	Psoriasis PP Keratinocytes PLA2G2F+ vs PLA2G2F-
EPHB3	0.0461498	0.35228	0.364	0.284	1	Psoriasis PP Keratinocytes PLA2G2F+ vs PLA2G2F-
IRF6	0.944662	0.351815	0.585	0.592	1	Psoriasis PP Keratinocytes PLA2G2F+ vs PLA2G2F-
DLX5	7.98e-08	0.351003	0.364	0.15	0.00245432	Psoriasis PP Keratinocytes PLA2G2F+ vs PLA2G2F-
ANKH	2.04e-05	0.35054	0.271	0.115	0.625905	Psoriasis PP Keratinocytes PLA2G2F+ vs PLA2G2F-
CLN8	1.29e-12	0.350188	0.5	0.196	3.97e-08	Psoriasis PP Keratinocytes PLA2G2F+ vs PLA2G2F-
TNIP1	2.79e-07	0.350033	0.475	0.245	0.00857886	Psoriasis PP Keratinocytes PLA2G2F+ vs PLA2G2F-
ZNF292	0.165188	0.349932	0.229	0.168	1	Psoriasis PP Keratinocytes PLA2G2F+ vs PLA2G2F-
ZNF117	8.23e-17	0.348565	0.28	0.043	2.53e-12	Psoriasis PP Keratinocytes PLA2G2F+ vs PLA2G2F-
RNF185	0.000394363	0.347264	0.237	0.109	1	Psoriasis PP Keratinocytes PLA2G2F+ vs PLA2G2F-
TRIM7	0.000291167	0.346935	0.525	0.395	1	Psoriasis PP Keratinocytes PLA2G2F+ vs PLA2G2F-
SUPT7L	0.40974	0.346351	0.136	0.097	1	Psoriasis PP Keratinocytes PLA2G2F+ vs PLA2G2F-
DDX5	0.159304	0.34599	0.932	0.931	1	Psoriasis PP Keratinocytes PLA2G2F+ vs PLA2G2F-
ZNF654	0.00225635	0.344985	0.153	0.078	1	Psoriasis PP Keratinocytes PLA2G2F+ vs PLA2G2F-
PPP1R12C	0.00190304	0.344744	0.169	0.075	1	Psoriasis PP Keratinocytes PLA2G2F+ vs PLA2G2F-
KLHL18	8.78e-16	0.344345	0.475	0.152	2.7e-11	Psoriasis PP Keratinocytes PLA2G2F+ vs PLA2G2F-
RPS6KA5	0.0517405	0.344273	0.136	0.099	1	Psoriasis PP Keratinocytes PLA2G2F+ vs PLA2G2F-
PSMD2	0.298224	0.344084	0.475	0.407	1	Psoriasis PP Keratinocytes PLA2G2F+ vs PLA2G2F-
METTL9	0.000340649	0.343314	0.695	0.55	1	Psoriasis PP Keratinocytes PLA2G2F+ vs PLA2G2F-
GCNT4	8.61e-15	0.343019	0.254	0.041	2.65e-10	Psoriasis PP Keratinocytes PLA2G2F+ vs PLA2G2F-
BX324167.1	4.22e-15	0.342405	0.11	0.003	1.3e-10	Psoriasis PP Keratinocytes PLA2G2F+ vs PLA2G2F-
RARRES1	3.93e-10	0.342092	0.102	0.007	1.21e-05	Psoriasis PP Keratinocytes PLA2G2F+ vs PLA2G2F-
CHMP5	0.000310671	0.342045	0.619	0.483	1	Psoriasis PP Keratinocytes PLA2G2F+ vs PLA2G2F-
NOTCH3	0.486581	0.341986	0.314	0.264	1	Psoriasis PP Keratinocytes PLA2G2F+ vs PLA2G2F-
FUT2	1.68e-07	0.341303	0.271	0.093	0.00517836	Psoriasis PP Keratinocytes PLA2G2F+ vs PLA2G2F-
PNP	0.0217237	0.341249	0.534	0.411	1	Psoriasis PP Keratinocytes PLA2G2F+ vs PLA2G2F-
SMOX	1.58e-20	0.340926	0.339	0.055	4.85e-16	Psoriasis PP Keratinocytes PLA2G2F+ vs PLA2G2F-
SYVN1	0.00218709	0.340704	0.195	0.09	1	Psoriasis PP Keratinocytes PLA2G2F+ vs PLA2G2F-
TMEM185A	5.46e-18	0.340701	0.415	0.104	1.68e-13	Psoriasis PP Keratinocytes PLA2G2F+ vs PLA2G2F-
USO1	0.000387812	0.340306	0.356	0.198	1	Psoriasis PP Keratinocytes PLA2G2F+ vs PLA2G2F-
ANXA9	2.23e-33	0.339367	0.195	0.002	6.85e-29	Psoriasis PP Keratinocytes PLA2G2F+ vs PLA2G2F-
KLF3	0.0175799	0.339235	0.712	0.586	1	Psoriasis PP Keratinocytes PLA2G2F+ vs PLA2G2F-
TYRO3	2.52e-13	0.338937	0.28	0.058	7.73e-09	Psoriasis PP Keratinocytes PLA2G2F+ vs PLA2G2F-
CDA	2.53e-22	0.338821	0.263	0.025	7.76e-18	Psoriasis PP Keratinocytes PLA2G2F+ vs PLA2G2F-
FOSL2	0.00296866	0.338722	0.424	0.277	1	Psoriasis PP Keratinocytes PLA2G2F+ vs PLA2G2F-
ABHD17C	3.31e-12	0.338515	0.322	0.086	1.02e-07	Psoriasis PP Keratinocytes PLA2G2F+ vs PLA2G2F-
PLD3	0.00742737	0.338403	0.415	0.286	1	Psoriasis PP Keratinocytes PLA2G2F+ vs PLA2G2F-
INAFM1	1.32e-09	0.337762	0.407	0.164	4.05e-05	Psoriasis PP Keratinocytes PLA2G2F+ vs PLA2G2F-
SPNS2	8.17e-39	0.337718	0.22	0.003	2.51e-34	Psoriasis PP Keratinocytes PLA2G2F+ vs PLA2G2F-
DNAJB2	0.00597479	0.337696	0.475	0.332	1	Psoriasis PP Keratinocytes PLA2G2F+ vs PLA2G2F-
FRMD6	8.76e-09	0.337641	0.475	0.221	0.000269221	Psoriasis PP Keratinocytes PLA2G2F+ vs PLA2G2F-
DNAJC5	3.41e-08	0.33756	0.424	0.189	0.00104985	Psoriasis PP Keratinocytes PLA2G2F+ vs PLA2G2F-
AP3D1	0.027386	0.33683	0.356	0.249	1	Psoriasis PP Keratinocytes PLA2G2F+ vs PLA2G2F-
TMED3	0.0072587	0.336801	0.695	0.587	1	Psoriasis PP Keratinocytes PLA2G2F+ vs PLA2G2F-
RHOD	0.00806306	0.335916	0.534	0.458	1	Psoriasis PP Keratinocytes PLA2G2F+ vs PLA2G2F-
YES1	0.1932	0.335526	0.237	0.225	1	Psoriasis PP Keratinocytes PLA2G2F+ vs PLA2G2F-
DENND2C	0.190013	0.335244	0.517	0.433	1	Psoriasis PP Keratinocytes PLA2G2F+ vs PLA2G2F-
CMIP	3.74e-06	0.334706	0.356	0.167	0.114878	Psoriasis PP Keratinocytes PLA2G2F+ vs PLA2G2F-
RASAL1	1.18e-17	0.334502	0.195	0.015	3.62e-13	Psoriasis PP Keratinocytes PLA2G2F+ vs PLA2G2F-
POLR2A	0.000253968	0.334091	0.432	0.261	1	Psoriasis PP Keratinocytes PLA2G2F+ vs PLA2G2F-
INTS6	0.166678	0.333989	0.483	0.398	1	Psoriasis PP Keratinocytes PLA2G2F+ vs PLA2G2F-
AFF4	0.118724	0.3338	0.415	0.324	1	Psoriasis PP Keratinocytes PLA2G2F+ vs PLA2G2F-
NPC1	1.23e-05	0.332863	0.186	0.06	0.379356	Psoriasis PP Keratinocytes PLA2G2F+ vs PLA2G2F-
C12orf29	2.29e-07	0.332773	0.483	0.248	0.00703145	Psoriasis PP Keratinocytes PLA2G2F+ vs PLA2G2F-
NCOA2	0.000623567	0.33273	0.169	0.066	1	Psoriasis PP Keratinocytes PLA2G2F+ vs PLA2G2F-
FAM83H	0.00654393	0.332709	0.407	0.277	1	Psoriasis PP Keratinocytes PLA2G2F+ vs PLA2G2F-
SH3BP2	0.00506225	0.331786	0.288	0.167	1	Psoriasis PP Keratinocytes PLA2G2F+ vs PLA2G2F-
RBM47	0.000686108	0.33167	0.297	0.162	1	Psoriasis PP Keratinocytes PLA2G2F+ vs PLA2G2F-
DCUN1D3	6.23e-14	0.331559	0.297	0.065	1.92e-09	Psoriasis PP Keratinocytes PLA2G2F+ vs PLA2G2F-
PGRMC2	0.00258832	0.330812	0.466	0.313	1	Psoriasis PP Keratinocytes PLA2G2F+ vs PLA2G2F-
MED26	5.23e-05	0.330428	0.254	0.11	1	Psoriasis PP Keratinocytes PLA2G2F+ vs PLA2G2F-
BCL2L2	6.4e-14	0.329352	0.39	0.114	1.97e-09	Psoriasis PP Keratinocytes PLA2G2F+ vs PLA2G2F-
ZDHHC5	4.88e-06	0.329126	0.356	0.166	0.149974	Psoriasis PP Keratinocytes PLA2G2F+ vs PLA2G2F-
STAT6	1.06e-05	0.32816	0.475	0.274	0.327064	Psoriasis PP Keratinocytes PLA2G2F+ vs PLA2G2F-
IL4R	3e-06	0.32783	0.373	0.176	0.0922241	Psoriasis PP Keratinocytes PLA2G2F+ vs PLA2G2F-
RHBDL2	4.65e-06	0.327814	0.364	0.172	0.142877	Psoriasis PP Keratinocytes PLA2G2F+ vs PLA2G2F-
SGK1	0.0512509	0.327045	0.678	0.576	1	Psoriasis PP Keratinocytes PLA2G2F+ vs PLA2G2F-
C1orf210	1.95e-17	0.326737	0.314	0.054	5.99e-13	Psoriasis PP Keratinocytes PLA2G2F+ vs PLA2G2F-
WFDC12	3.14e-22	0.326487	0.203	0.01	9.64e-18	Psoriasis PP Keratinocytes PLA2G2F+ vs PLA2G2F-
HDLBP	0.00318297	0.326199	0.585	0.432	1	Psoriasis PP Keratinocytes PLA2G2F+ vs PLA2G2F-
TECR	0.0257705	0.325415	0.746	0.712	1	Psoriasis PP Keratinocytes PLA2G2F+ vs PLA2G2F-
IVNS1ABP	0.617032	0.324978	0.424	0.399	1	Psoriasis PP Keratinocytes PLA2G2F+ vs PLA2G2F-
MINPP1	5.29e-14	0.324685	0.271	0.051	1.63e-09	Psoriasis PP Keratinocytes PLA2G2F+ vs PLA2G2F-
CRYBG2	0.00643252	0.324354	0.186	0.093	1	Psoriasis PP Keratinocytes PLA2G2F+ vs PLA2G2F-
ARHGEF19	0.00518682	0.323023	0.203	0.116	1	Psoriasis PP Keratinocytes PLA2G2F+ vs PLA2G2F-
ANKRD13A	2.76e-05	0.322982	0.297	0.138	0.849479	Psoriasis PP Keratinocytes PLA2G2F+ vs PLA2G2F-
TMEM87B	0.0203918	0.322973	0.11	0.09	1	Psoriasis PP Keratinocytes PLA2G2F+ vs PLA2G2F-
CNPPD1	0.00206348	0.322922	0.331	0.197	1	Psoriasis PP Keratinocytes PLA2G2F+ vs PLA2G2F-
ANKRD35	1.45e-08	0.32277	0.288	0.093	0.000444709	Psoriasis PP Keratinocytes PLA2G2F+ vs PLA2G2F-
PTPRA	6.44e-08	0.322613	0.415	0.185	0.00197981	Psoriasis PP Keratinocytes PLA2G2F+ vs PLA2G2F-
CYP2E1	0.00199087	0.321995	0.161	0.069	1	Psoriasis PP Keratinocytes PLA2G2F+ vs PLA2G2F-
IRAK2	1.27e-06	0.321059	0.169	0.043	0.0390757	Psoriasis PP Keratinocytes PLA2G2F+ vs PLA2G2F-
ZBTB17	0.19592	0.320717	0.127	0.097	1	Psoriasis PP Keratinocytes PLA2G2F+ vs PLA2G2F-
RNF167	0.000435458	0.320696	0.551	0.399	1	Psoriasis PP Keratinocytes PLA2G2F+ vs PLA2G2F-
XKRX	2.87e-20	0.320337	0.195	0.012	8.84e-16	Psoriasis PP Keratinocytes PLA2G2F+ vs PLA2G2F-
XIST	0.0237726	0.319872	0.11	0.049	1	Psoriasis PP Keratinocytes PLA2G2F+ vs PLA2G2F-
YY1AP1	0.283573	0.319383	0.22	0.181	1	Psoriasis PP Keratinocytes PLA2G2F+ vs PLA2G2F-
PNLIPRP3	1.28e-19	0.318357	0.271	0.032	3.95e-15	Psoriasis PP Keratinocytes PLA2G2F+ vs PLA2G2F-
CNN3	1.74e-09	0.318202	0.39	0.151	5.34e-05	Psoriasis PP Keratinocytes PLA2G2F+ vs PLA2G2F-
CAPN15	9.37e-06	0.318134	0.212	0.072	0.288092	Psoriasis PP Keratinocytes PLA2G2F+ vs PLA2G2F-
CYP2R1	0.0105867	0.3176	0.136	0.085	1	Psoriasis PP Keratinocytes PLA2G2F+ vs PLA2G2F-
ARHGAP32	4.41e-06	0.317065	0.381	0.185	0.135736	Psoriasis PP Keratinocytes PLA2G2F+ vs PLA2G2F-
GDE1	7.28e-07	0.317036	0.441	0.22	0.0223734	Psoriasis PP Keratinocytes PLA2G2F+ vs PLA2G2F-
NKPD1	5.78e-11	0.316759	0.22	0.043	1.78e-06	Psoriasis PP Keratinocytes PLA2G2F+ vs PLA2G2F-
GSDMC	3.11e-07	0.31655	0.492	0.266	0.00957571	Psoriasis PP Keratinocytes PLA2G2F+ vs PLA2G2F-
NFKBIZ	0.126356	0.316425	0.703	0.7	1	Psoriasis PP Keratinocytes PLA2G2F+ vs PLA2G2F-
SMPD3	4.28e-26	0.315401	0.136	0.001	1.31e-21	Psoriasis PP Keratinocytes PLA2G2F+ vs PLA2G2F-
SREK1IP1	1.28e-05	0.315381	0.568	0.355	0.394873	Psoriasis PP Keratinocytes PLA2G2F+ vs PLA2G2F-
TTC9	7.57e-14	0.314425	0.356	0.093	2.33e-09	Psoriasis PP Keratinocytes PLA2G2F+ vs PLA2G2F-
KAZALD1	1.68e-11	0.314266	0.212	0.038	5.17e-07	Psoriasis PP Keratinocytes PLA2G2F+ vs PLA2G2F-
KIFC3	1.69e-11	0.313719	0.271	0.065	5.2e-07	Psoriasis PP Keratinocytes PLA2G2F+ vs PLA2G2F-
CXXC5	8.12e-21	0.313195	0.305	0.04	2.5e-16	Psoriasis PP Keratinocytes PLA2G2F+ vs PLA2G2F-
PPP1R10	0.198931	0.31318	0.347	0.429	1	Psoriasis PP Keratinocytes PLA2G2F+ vs PLA2G2F-
SREBF2	2.3e-06	0.313167	0.441	0.233	0.0708109	Psoriasis PP Keratinocytes PLA2G2F+ vs PLA2G2F-
SERPINB8	2.25e-08	0.313163	0.483	0.232	0.000690535	Psoriasis PP Keratinocytes PLA2G2F+ vs PLA2G2F-
GPR87	3.33e-07	0.3124	0.508	0.27	0.0102229	Psoriasis PP Keratinocytes PLA2G2F+ vs PLA2G2F-
NR4A3	0.0261854	0.312134	0.153	0.083	1	Psoriasis PP Keratinocytes PLA2G2F+ vs PLA2G2F-
CWH43	8.21e-07	0.31189	0.347	0.15	0.0252516	Psoriasis PP Keratinocytes PLA2G2F+ vs PLA2G2F-
ZNF335	0.125771	0.311714	0.153	0.141	1	Psoriasis PP Keratinocytes PLA2G2F+ vs PLA2G2F-
EDEM1	0.00114306	0.311525	0.186	0.08	1	Psoriasis PP Keratinocytes PLA2G2F+ vs PLA2G2F-
AP1G1	0.0093595	0.31133	0.246	0.14	1	Psoriasis PP Keratinocytes PLA2G2F+ vs PLA2G2F-
TMCC1	1.65e-07	0.310827	0.195	0.052	0.00507865	Psoriasis PP Keratinocytes PLA2G2F+ vs PLA2G2F-
ZFYVE16	0.0140651	0.310084	0.144	0.068	1	Psoriasis PP Keratinocytes PLA2G2F+ vs PLA2G2F-
BX255925.3	1.73e-09	0.310068	0.458	0.198	5.31e-05	Psoriasis PP Keratinocytes PLA2G2F+ vs PLA2G2F-
FAM214A	1.72e-06	0.309975	0.22	0.077	0.0527438	Psoriasis PP Keratinocytes PLA2G2F+ vs PLA2G2F-
MYO1D	2.5e-05	0.309971	0.246	0.098	0.7678	Psoriasis PP Keratinocytes PLA2G2F+ vs PLA2G2F-
SGMS2	0.00618531	0.309335	0.237	0.133	1	Psoriasis PP Keratinocytes PLA2G2F+ vs PLA2G2F-
UBXN2A	0.161502	0.308933	0.212	0.15	1	Psoriasis PP Keratinocytes PLA2G2F+ vs PLA2G2F-
TAB3	0.000404997	0.308333	0.136	0.044	1	Psoriasis PP Keratinocytes PLA2G2F+ vs PLA2G2F-
DHX32	1.95e-06	0.307868	0.263	0.098	0.0599628	Psoriasis PP Keratinocytes PLA2G2F+ vs PLA2G2F-
MAPK14	2.68e-06	0.307663	0.314	0.133	0.082251	Psoriasis PP Keratinocytes PLA2G2F+ vs PLA2G2F-
STK40	7.44e-09	0.307262	0.398	0.169	0.000228778	Psoriasis PP Keratinocytes PLA2G2F+ vs PLA2G2F-
PLK2	0.0848298	0.306809	0.678	0.582	1	Psoriasis PP Keratinocytes PLA2G2F+ vs PLA2G2F-
ACKR2	3.68e-19	0.306421	0.144	0.005	1.13e-14	Psoriasis PP Keratinocytes PLA2G2F+ vs PLA2G2F-
CMTM8	1.39e-15	0.30627	0.229	0.029	4.27e-11	Psoriasis PP Keratinocytes PLA2G2F+ vs PLA2G2F-
POM121C	0.00503071	0.305789	0.229	0.121	1	Psoriasis PP Keratinocytes PLA2G2F+ vs PLA2G2F-
C2CD2L	5.3e-09	0.305715	0.229	0.057	0.000162961	Psoriasis PP Keratinocytes PLA2G2F+ vs PLA2G2F-
C3orf52	6.35e-09	0.305177	0.322	0.112	0.000195256	Psoriasis PP Keratinocytes PLA2G2F+ vs PLA2G2F-
AC105046.1	1.94e-07	0.304981	0.11	0.015	0.00595294	Psoriasis PP Keratinocytes PLA2G2F+ vs PLA2G2F-
ACOX1	1.93e-09	0.304492	0.356	0.128	5.94e-05	Psoriasis PP Keratinocytes PLA2G2F+ vs PLA2G2F-
MAP4	6.84e-06	0.303945	0.551	0.34	0.210155	Psoriasis PP Keratinocytes PLA2G2F+ vs PLA2G2F-
HYOU1	0.0563685	0.3038	0.195	0.12	1	Psoriasis PP Keratinocytes PLA2G2F+ vs PLA2G2F-
CLDND1	5.6e-07	0.303679	0.475	0.25	0.0172293	Psoriasis PP Keratinocytes PLA2G2F+ vs PLA2G2F-
ATP6V1B2	0.00920316	0.303559	0.449	0.314	1	Psoriasis PP Keratinocytes PLA2G2F+ vs PLA2G2F-
CDK5RAP2	0.000587903	0.30349	0.169	0.067	1	Psoriasis PP Keratinocytes PLA2G2F+ vs PLA2G2F-
TMTC2	0.000141406	0.302359	0.169	0.059	1	Psoriasis PP Keratinocytes PLA2G2F+ vs PLA2G2F-
TM9SF2	4.87e-05	0.302309	0.415	0.233	1	Psoriasis PP Keratinocytes PLA2G2F+ vs PLA2G2F-
MPRIP	6.06e-08	0.301966	0.331	0.128	0.00186258	Psoriasis PP Keratinocytes PLA2G2F+ vs PLA2G2F-
PIK3CB	2.31e-08	0.301467	0.254	0.075	0.000709166	Psoriasis PP Keratinocytes PLA2G2F+ vs PLA2G2F-
POU2F3	0.000280791	0.301181	0.339	0.183	1	Psoriasis PP Keratinocytes PLA2G2F+ vs PLA2G2F-
N4BP2L2	0.410939	0.300756	0.568	0.509	1	Psoriasis PP Keratinocytes PLA2G2F+ vs PLA2G2F-
EPG5	0.00219677	0.300319	0.136	0.051	1	Psoriasis PP Keratinocytes PLA2G2F+ vs PLA2G2F-
PLCG2	0.0323289	0.300181	0.127	0.078	1	Psoriasis PP Keratinocytes PLA2G2F+ vs PLA2G2F-
MAP2	7.64e-20	0.300101	0.28	0.034	2.35e-15	Psoriasis PP Keratinocytes PLA2G2F+ vs PLA2G2F-
SEMA7A	2.4e-17	0.299969	0.119	0.003	7.37e-13	Psoriasis PP Keratinocytes PLA2G2F+ vs PLA2G2F-
HECTD1	9.3e-07	0.298783	0.441	0.228	0.0286021	Psoriasis PP Keratinocytes PLA2G2F+ vs PLA2G2F-
STAP2	0.494809	0.298685	0.534	0.48	1	Psoriasis PP Keratinocytes PLA2G2F+ vs PLA2G2F-
VWF	4.75e-17	0.298426	0.144	0.006	1.46e-12	Psoriasis PP Keratinocytes PLA2G2F+ vs PLA2G2F-
ISG20	6.6e-07	0.298263	0.381	0.175	0.0202816	Psoriasis PP Keratinocytes PLA2G2F+ vs PLA2G2F-
KCNK1	3.63e-07	0.297582	0.356	0.152	0.0111602	Psoriasis PP Keratinocytes PLA2G2F+ vs PLA2G2F-
KIAA0930	0.000309933	0.297182	0.356	0.2	1	Psoriasis PP Keratinocytes PLA2G2F+ vs PLA2G2F-
GGA3	0.178501	0.296695	0.102	0.058	1	Psoriasis PP Keratinocytes PLA2G2F+ vs PLA2G2F-
CD81	0.778685	0.296128	0.449	0.441	1	Psoriasis PP Keratinocytes PLA2G2F+ vs PLA2G2F-
FARP2	1.03e-07	0.296006	0.263	0.085	0.00317316	Psoriasis PP Keratinocytes PLA2G2F+ vs PLA2G2F-
FDPS	0.0253675	0.295962	0.695	0.574	1	Psoriasis PP Keratinocytes PLA2G2F+ vs PLA2G2F-
KIAA0513	5.56e-13	0.29586	0.237	0.041	1.71e-08	Psoriasis PP Keratinocytes PLA2G2F+ vs PLA2G2F-
PSMD3	0.000159191	0.295242	0.602	0.41	1	Psoriasis PP Keratinocytes PLA2G2F+ vs PLA2G2F-
TMEM30A	0.000485479	0.295149	0.331	0.182	1	Psoriasis PP Keratinocytes PLA2G2F+ vs PLA2G2F-
MFN1	7.14e-07	0.294604	0.305	0.12	0.0219519	Psoriasis PP Keratinocytes PLA2G2F+ vs PLA2G2F-
STRN	9.52e-07	0.294234	0.254	0.092	0.0292648	Psoriasis PP Keratinocytes PLA2G2F+ vs PLA2G2F-
VEGFA	2.71e-07	0.293872	0.347	0.144	0.008339	Psoriasis PP Keratinocytes PLA2G2F+ vs PLA2G2F-
STIP1	0.203753	0.293804	0.347	0.275	1	Psoriasis PP Keratinocytes PLA2G2F+ vs PLA2G2F-
ZFAND5	0.232607	0.293782	0.695	0.63	1	Psoriasis PP Keratinocytes PLA2G2F+ vs PLA2G2F-
MANSC1	5.62e-14	0.293727	0.364	0.099	1.73e-09	Psoriasis PP Keratinocytes PLA2G2F+ vs PLA2G2F-
SH3KBP1	5.61e-26	0.293267	0.297	0.027	1.72e-21	Psoriasis PP Keratinocytes PLA2G2F+ vs PLA2G2F-
SLC30A1	1.65e-09	0.293033	0.39	0.153	5.08e-05	Psoriasis PP Keratinocytes PLA2G2F+ vs PLA2G2F-
HELZ2	0.015682	0.292888	0.297	0.187	1	Psoriasis PP Keratinocytes PLA2G2F+ vs PLA2G2F-
DOCK6	1.05e-07	0.292871	0.246	0.075	0.00323099	Psoriasis PP Keratinocytes PLA2G2F+ vs PLA2G2F-
NATD1	1.29e-06	0.292499	0.102	0.014	0.0395179	Psoriasis PP Keratinocytes PLA2G2F+ vs PLA2G2F-
ADAM9	1.71e-07	0.291034	0.271	0.098	0.00526097	Psoriasis PP Keratinocytes PLA2G2F+ vs PLA2G2F-
MFAP3L	9.67e-10	0.290911	0.178	0.032	2.97e-05	Psoriasis PP Keratinocytes PLA2G2F+ vs PLA2G2F-
FCGR3B	2.41e-25	0.290247	0.178	0.005	7.42e-21	Psoriasis PP Keratinocytes PLA2G2F+ vs PLA2G2F-
CIDEA	2.31e-07	0.289829	0.186	0.047	0.00711492	Psoriasis PP Keratinocytes PLA2G2F+ vs PLA2G2F-
PPP1R13B	0.000245003	0.289769	0.195	0.083	1	Psoriasis PP Keratinocytes PLA2G2F+ vs PLA2G2F-
ADIPOR2	5.23e-07	0.289379	0.39	0.178	0.0160825	Psoriasis PP Keratinocytes PLA2G2F+ vs PLA2G2F-
INAVA	3.32e-05	0.288695	0.373	0.193	1	Psoriasis PP Keratinocytes PLA2G2F+ vs PLA2G2F-
LTBR	0.000356006	0.288314	0.492	0.325	1	Psoriasis PP Keratinocytes PLA2G2F+ vs PLA2G2F-
EIF6	0.00261428	0.287775	0.788	0.768	1	Psoriasis PP Keratinocytes PLA2G2F+ vs PLA2G2F-
ZSWIM8	3.23e-14	0.287045	0.39	0.115	9.94e-10	Psoriasis PP Keratinocytes PLA2G2F+ vs PLA2G2F-
MOSPD1	1.02e-13	0.286585	0.415	0.137	3.12e-09	Psoriasis PP Keratinocytes PLA2G2F+ vs PLA2G2F-
SFT2D3	0.00640379	0.286214	0.127	0.057	1	Psoriasis PP Keratinocytes PLA2G2F+ vs PLA2G2F-
STX11	0.021843	0.285921	0.339	0.227	1	Psoriasis PP Keratinocytes PLA2G2F+ vs PLA2G2F-
MIR210HG	2.76e-16	0.285921	0.373	0.091	8.49e-12	Psoriasis PP Keratinocytes PLA2G2F+ vs PLA2G2F-
ZNF598	0.031679	0.285779	0.356	0.252	1	Psoriasis PP Keratinocytes PLA2G2F+ vs PLA2G2F-
ATMIN	1.05e-08	0.285708	0.356	0.136	0.000321502	Psoriasis PP Keratinocytes PLA2G2F+ vs PLA2G2F-
RNF11	0.00138744	0.285252	0.636	0.47	1	Psoriasis PP Keratinocytes PLA2G2F+ vs PLA2G2F-
TIPARP	0.0488883	0.284786	0.441	0.332	1	Psoriasis PP Keratinocytes PLA2G2F+ vs PLA2G2F-
ANGPTL4	0.00812731	0.284685	0.415	0.282	1	Psoriasis PP Keratinocytes PLA2G2F+ vs PLA2G2F-
HS3ST6	1.67e-07	0.284494	0.127	0.023	0.00513424	Psoriasis PP Keratinocytes PLA2G2F+ vs PLA2G2F-
GK5	0.00165623	0.284475	0.153	0.071	1	Psoriasis PP Keratinocytes PLA2G2F+ vs PLA2G2F-
RNF170	1.47e-07	0.284348	0.297	0.108	0.00452093	Psoriasis PP Keratinocytes PLA2G2F+ vs PLA2G2F-
NEBL	7.77e-12	0.284299	0.347	0.104	2.39e-07	Psoriasis PP Keratinocytes PLA2G2F+ vs PLA2G2F-
AP003498.2.1	6.01e-05	0.28427	0.407	0.227	1	Psoriasis PP Keratinocytes PLA2G2F+ vs PLA2G2F-
TMEM125	1.27e-22	0.283923	0.305	0.035	3.89e-18	Psoriasis PP Keratinocytes PLA2G2F+ vs PLA2G2F-
NOD2	1.2e-08	0.283822	0.297	0.098	0.000369742	Psoriasis PP Keratinocytes PLA2G2F+ vs PLA2G2F-
ELOVL5	0.106363	0.283521	0.195	0.141	1	Psoriasis PP Keratinocytes PLA2G2F+ vs PLA2G2F-
FAM45A	2.1e-06	0.283198	0.432	0.22	0.0645844	Psoriasis PP Keratinocytes PLA2G2F+ vs PLA2G2F-
PDIA4	0.643219	0.283179	0.237	0.257	1	Psoriasis PP Keratinocytes PLA2G2F+ vs PLA2G2F-
HSPA2	0.145172	0.282831	0.347	0.295	1	Psoriasis PP Keratinocytes PLA2G2F+ vs PLA2G2F-
PLEKHM2	0.00637112	0.282557	0.297	0.177	1	Psoriasis PP Keratinocytes PLA2G2F+ vs PLA2G2F-
LAD1	0.00092414	0.281202	0.814	0.658	1	Psoriasis PP Keratinocytes PLA2G2F+ vs PLA2G2F-
HIF1A	0.26052	0.280715	0.39	0.319	1	Psoriasis PP Keratinocytes PLA2G2F+ vs PLA2G2F-
C19orf33	0.112473	0.28046	0.669	0.637	1	Psoriasis PP Keratinocytes PLA2G2F+ vs PLA2G2F-
STT3B	5.56e-05	0.280283	0.432	0.248	1	Psoriasis PP Keratinocytes PLA2G2F+ vs PLA2G2F-
GABARAPL2	0.00554883	0.280191	0.669	0.586	1	Psoriasis PP Keratinocytes PLA2G2F+ vs PLA2G2F-
VAMP2	0.000238147	0.279811	0.644	0.458	1	Psoriasis PP Keratinocytes PLA2G2F+ vs PLA2G2F-
ADIPOR1	0.00663587	0.279771	0.669	0.564	1	Psoriasis PP Keratinocytes PLA2G2F+ vs PLA2G2F-
ZBTB5	0.202938	0.279439	0.11	0.084	1	Psoriasis PP Keratinocytes PLA2G2F+ vs PLA2G2F-
UBL5	4.26e-05	0.279341	0.771	0.789	1	Psoriasis PP Keratinocytes PLA2G2F+ vs PLA2G2F-
RAB5B	0.0317374	0.279212	0.102	0.045	1	Psoriasis PP Keratinocytes PLA2G2F+ vs PLA2G2F-
ZNF681	5.83e-08	0.279126	0.127	0.019	0.00179144	Psoriasis PP Keratinocytes PLA2G2F+ vs PLA2G2F-
HSD17B4	1.05e-06	0.278794	0.441	0.227	0.0321936	Psoriasis PP Keratinocytes PLA2G2F+ vs PLA2G2F-
ZNF394	0.456029	0.278636	0.237	0.213	1	Psoriasis PP Keratinocytes PLA2G2F+ vs PLA2G2F-
F3	4.12e-08	0.278104	0.195	0.047	0.00126546	Psoriasis PP Keratinocytes PLA2G2F+ vs PLA2G2F-
PCF11	0.00596337	0.277773	0.525	0.388	1	Psoriasis PP Keratinocytes PLA2G2F+ vs PLA2G2F-
TRIP12	0.00695975	0.277612	0.271	0.16	1	Psoriasis PP Keratinocytes PLA2G2F+ vs PLA2G2F-
KPNA4	0.0831307	0.277364	0.364	0.27	1	Psoriasis PP Keratinocytes PLA2G2F+ vs PLA2G2F-
BORCS6	1.14e-05	0.27727	0.305	0.14	0.349289	Psoriasis PP Keratinocytes PLA2G2F+ vs PLA2G2F-
MXI1	6.99e-06	0.276599	0.356	0.173	0.214949	Psoriasis PP Keratinocytes PLA2G2F+ vs PLA2G2F-
IPPK	9.58e-05	0.276579	0.458	0.272	1	Psoriasis PP Keratinocytes PLA2G2F+ vs PLA2G2F-
CCNE1	2.52e-18	0.275584	0.331	0.062	7.75e-14	Psoriasis PP Keratinocytes PLA2G2F+ vs PLA2G2F-
ARHGAP1	0.00311505	0.275556	0.288	0.163	1	Psoriasis PP Keratinocytes PLA2G2F+ vs PLA2G2F-
VARS	0.117642	0.275256	0.28	0.205	1	Psoriasis PP Keratinocytes PLA2G2F+ vs PLA2G2F-
LGALS3	9.26e-08	0.275117	0.551	0.785	0.00284737	Psoriasis PP Keratinocytes PLA2G2F+ vs PLA2G2F-
MTND1P23	0.0359478	0.27505	0.881	0.927	1	Psoriasis PP Keratinocytes PLA2G2F+ vs PLA2G2F-
TOX4	0.000804666	0.274659	0.517	0.352	1	Psoriasis PP Keratinocytes PLA2G2F+ vs PLA2G2F-
ABHD12	2.87e-06	0.274549	0.297	0.121	0.0882404	Psoriasis PP Keratinocytes PLA2G2F+ vs PLA2G2F-
PSORS1C1	7.54e-13	0.274531	0.271	0.057	2.32e-08	Psoriasis PP Keratinocytes PLA2G2F+ vs PLA2G2F-
PIK3C2B	7.71e-06	0.274406	0.22	0.078	0.237175	Psoriasis PP Keratinocytes PLA2G2F+ vs PLA2G2F-
MOSPD3	1.34e-10	0.274269	0.458	0.194	4.11e-06	Psoriasis PP Keratinocytes PLA2G2F+ vs PLA2G2F-
PPP1R13L	0.000141029	0.27399	0.568	0.383	1	Psoriasis PP Keratinocytes PLA2G2F+ vs PLA2G2F-
SPTLC1	4.39e-07	0.273816	0.466	0.242	0.0134908	Psoriasis PP Keratinocytes PLA2G2F+ vs PLA2G2F-
HECA	0.000375285	0.273632	0.347	0.193	1	Psoriasis PP Keratinocytes PLA2G2F+ vs PLA2G2F-
TBC1D20	1.07e-09	0.273396	0.339	0.119	3.3e-05	Psoriasis PP Keratinocytes PLA2G2F+ vs PLA2G2F-
MED8	3.26e-08	0.272976	0.551	0.296	0.00100353	Psoriasis PP Keratinocytes PLA2G2F+ vs PLA2G2F-
METTL7A	0.00918957	0.272611	0.195	0.101	1	Psoriasis PP Keratinocytes PLA2G2F+ vs PLA2G2F-
ACVR1B	0.000607454	0.27201	0.186	0.08	1	Psoriasis PP Keratinocytes PLA2G2F+ vs PLA2G2F-
PPP6R2	0.145716	0.271979	0.169	0.111	1	Psoriasis PP Keratinocytes PLA2G2F+ vs PLA2G2F-
EPHA4	0.000281057	0.271533	0.237	0.111	1	Psoriasis PP Keratinocytes PLA2G2F+ vs PLA2G2F-
DLG3	9.72e-10	0.270902	0.203	0.041	2.99e-05	Psoriasis PP Keratinocytes PLA2G2F+ vs PLA2G2F-
CSDE1	0.00180811	0.270758	0.737	0.656	1	Psoriasis PP Keratinocytes PLA2G2F+ vs PLA2G2F-
AMMECR1	1.03e-08	0.270753	0.356	0.136	0.000317108	Psoriasis PP Keratinocytes PLA2G2F+ vs PLA2G2F-
TCN1	0.000478467	0.269523	0.373	0.219	1	Psoriasis PP Keratinocytes PLA2G2F+ vs PLA2G2F-
ARL8B	9.51e-07	0.269007	0.602	0.367	0.0292279	Psoriasis PP Keratinocytes PLA2G2F+ vs PLA2G2F-
LYRM1	5.58e-12	0.268453	0.364	0.12	1.71e-07	Psoriasis PP Keratinocytes PLA2G2F+ vs PLA2G2F-
ZNF710	3.91e-07	0.26835	0.178	0.044	0.01201	Psoriasis PP Keratinocytes PLA2G2F+ vs PLA2G2F-
KANK1	8.09e-07	0.268198	0.246	0.083	0.0248824	Psoriasis PP Keratinocytes PLA2G2F+ vs PLA2G2F-
C6orf89	1.06e-05	0.268134	0.288	0.123	0.325343	Psoriasis PP Keratinocytes PLA2G2F+ vs PLA2G2F-
BIRC6	0.0445675	0.267771	0.212	0.135	1	Psoriasis PP Keratinocytes PLA2G2F+ vs PLA2G2F-
HIST2H2BE	0.00574012	0.267373	0.466	0.324	1	Psoriasis PP Keratinocytes PLA2G2F+ vs PLA2G2F-
SMAGP	2.06e-06	0.266851	0.517	0.292	0.0634116	Psoriasis PP Keratinocytes PLA2G2F+ vs PLA2G2F-
UBE2F	8.85e-07	0.266596	0.559	0.323	0.0272242	Psoriasis PP Keratinocytes PLA2G2F+ vs PLA2G2F-
BRD1	0.0145823	0.265887	0.169	0.087	1	Psoriasis PP Keratinocytes PLA2G2F+ vs PLA2G2F-
NPAS2	0.0013086	0.265313	0.11	0.036	1	Psoriasis PP Keratinocytes PLA2G2F+ vs PLA2G2F-
BMP7	0.00101226	0.265104	0.305	0.167	1	Psoriasis PP Keratinocytes PLA2G2F+ vs PLA2G2F-
ACAP3	0.59727	0.264353	0.314	0.274	1	Psoriasis PP Keratinocytes PLA2G2F+ vs PLA2G2F-
SIKE1	5.97e-10	0.2638	0.415	0.174	1.83e-05	Psoriasis PP Keratinocytes PLA2G2F+ vs PLA2G2F-
GRAMD1C	5.02e-13	0.263649	0.203	0.029	1.54e-08	Psoriasis PP Keratinocytes PLA2G2F+ vs PLA2G2F-
AC083837.2	0.00116625	0.263561	0.119	0.047	1	Psoriasis PP Keratinocytes PLA2G2F+ vs PLA2G2F-
SNX24	0.0492055	0.263524	0.203	0.123	1	Psoriasis PP Keratinocytes PLA2G2F+ vs PLA2G2F-
PCYT1A	2.59e-08	0.263451	0.449	0.212	0.000794832	Psoriasis PP Keratinocytes PLA2G2F+ vs PLA2G2F-
ARHGEF4	0.034249	0.263372	0.254	0.161	1	Psoriasis PP Keratinocytes PLA2G2F+ vs PLA2G2F-
TRIM15	3.27e-22	0.263219	0.195	0.009	1.01e-17	Psoriasis PP Keratinocytes PLA2G2F+ vs PLA2G2F-
FAM162A	0.168917	0.263058	0.729	0.71	1	Psoriasis PP Keratinocytes PLA2G2F+ vs PLA2G2F-
PMVK	0.0223219	0.262439	0.669	0.599	1	Psoriasis PP Keratinocytes PLA2G2F+ vs PLA2G2F-
STX12	0.000470748	0.262328	0.458	0.294	1	Psoriasis PP Keratinocytes PLA2G2F+ vs PLA2G2F-
FAM91A1	0.0194857	0.262181	0.186	0.105	1	Psoriasis PP Keratinocytes PLA2G2F+ vs PLA2G2F-
NIPAL1	1.7e-06	0.262059	0.373	0.175	0.0521779	Psoriasis PP Keratinocytes PLA2G2F+ vs PLA2G2F-
GCH1	0.00024771	0.262023	0.356	0.205	1	Psoriasis PP Keratinocytes PLA2G2F+ vs PLA2G2F-
FAM89A	0.000755832	0.261916	0.407	0.249	1	Psoriasis PP Keratinocytes PLA2G2F+ vs PLA2G2F-
MTMR12	0.000140256	0.261877	0.169	0.061	1	Psoriasis PP Keratinocytes PLA2G2F+ vs PLA2G2F-
PANK3	0.000706496	0.261437	0.263	0.131	1	Psoriasis PP Keratinocytes PLA2G2F+ vs PLA2G2F-
PLA2G4F	0.0787342	0.260991	0.314	0.229	1	Psoriasis PP Keratinocytes PLA2G2F+ vs PLA2G2F-
RHOB	0.374843	0.260852	0.669	0.671	1	Psoriasis PP Keratinocytes PLA2G2F+ vs PLA2G2F-
VPS13D	4.81e-05	0.259981	0.254	0.108	1	Psoriasis PP Keratinocytes PLA2G2F+ vs PLA2G2F-
MSRB1	0.000325009	0.259558	0.492	0.314	1	Psoriasis PP Keratinocytes PLA2G2F+ vs PLA2G2F-
ELL	0.00384486	0.259251	0.212	0.106	1	Psoriasis PP Keratinocytes PLA2G2F+ vs PLA2G2F-
TPCN1	7.96e-10	0.258967	0.153	0.021	2.45e-05	Psoriasis PP Keratinocytes PLA2G2F+ vs PLA2G2F-
CBX4	0.0134667	0.258752	0.322	0.214	1	Psoriasis PP Keratinocytes PLA2G2F+ vs PLA2G2F-
RUNDC3A	2.85e-24	0.258642	0.22	0.011	8.78e-20	Psoriasis PP Keratinocytes PLA2G2F+ vs PLA2G2F-
TMEM254	0.000176601	0.258344	0.339	0.179	1	Psoriasis PP Keratinocytes PLA2G2F+ vs PLA2G2F-
PUM1	0.187246	0.258001	0.237	0.301	1	Psoriasis PP Keratinocytes PLA2G2F+ vs PLA2G2F-
PHLDA2	0.00871057	0.257749	0.881	0.802	1	Psoriasis PP Keratinocytes PLA2G2F+ vs PLA2G2F-
ZNF185	6.17e-05	0.257305	0.373	0.197	1	Psoriasis PP Keratinocytes PLA2G2F+ vs PLA2G2F-
KIAA0355	2.81e-09	0.257182	0.212	0.049	8.63e-05	Psoriasis PP Keratinocytes PLA2G2F+ vs PLA2G2F-
ERRFI1	1.24e-05	0.256805	0.525	0.315	0.382756	Psoriasis PP Keratinocytes PLA2G2F+ vs PLA2G2F-
WSB1	0.0748973	0.256579	0.678	0.594	1	Psoriasis PP Keratinocytes PLA2G2F+ vs PLA2G2F-
SLC49A3	2e-11	0.25625	0.161	0.02	6.16e-07	Psoriasis PP Keratinocytes PLA2G2F+ vs PLA2G2F-
AP2S1	2.85e-07	0.255902	0.754	0.788	0.00874901	Psoriasis PP Keratinocytes PLA2G2F+ vs PLA2G2F-
VIPR1	4.43e-06	0.255566	0.229	0.08	0.136095	Psoriasis PP Keratinocytes PLA2G2F+ vs PLA2G2F-
SAP30BP	0.0547249	0.255284	0.424	0.337	1	Psoriasis PP Keratinocytes PLA2G2F+ vs PLA2G2F-
PHLDB3	3.04e-05	0.255254	0.364	0.186	0.935138	Psoriasis PP Keratinocytes PLA2G2F+ vs PLA2G2F-
OGA	0.0332606	0.254954	0.339	0.233	1	Psoriasis PP Keratinocytes PLA2G2F+ vs PLA2G2F-
CDC42BPG	0.0168947	0.254824	0.119	0.054	1	Psoriasis PP Keratinocytes PLA2G2F+ vs PLA2G2F-
PPP2R1B	0.00181691	0.254456	0.127	0.08	1	Psoriasis PP Keratinocytes PLA2G2F+ vs PLA2G2F-
FAAH2	4.07e-07	0.254426	0.169	0.04	0.0125136	Psoriasis PP Keratinocytes PLA2G2F+ vs PLA2G2F-
NCF2	4.59e-11	0.253866	0.186	0.029	1.41e-06	Psoriasis PP Keratinocytes PLA2G2F+ vs PLA2G2F-
MINK1	5.39e-08	0.25384	0.432	0.2	0.00165717	Psoriasis PP Keratinocytes PLA2G2F+ vs PLA2G2F-
SH2D4A	0.0169978	0.253686	0.144	0.076	1	Psoriasis PP Keratinocytes PLA2G2F+ vs PLA2G2F-
EIF4EBP2	6.68e-05	0.253337	0.356	0.187	1	Psoriasis PP Keratinocytes PLA2G2F+ vs PLA2G2F-
WDR83	3.49e-05	0.253141	0.203	0.086	1	Psoriasis PP Keratinocytes PLA2G2F+ vs PLA2G2F-
PQLC2	2.74e-05	0.253107	0.22	0.082	0.842338	Psoriasis PP Keratinocytes PLA2G2F+ vs PLA2G2F-
EPB41L5	0.0107201	0.253052	0.169	0.083	1	Psoriasis PP Keratinocytes PLA2G2F+ vs PLA2G2F-
HOOK1	6.84e-08	0.252488	0.356	0.15	0.00210169	Psoriasis PP Keratinocytes PLA2G2F+ vs PLA2G2F-
NECTIN2	0.2117	0.252416	0.483	0.403	1	Psoriasis PP Keratinocytes PLA2G2F+ vs PLA2G2F-
HMBOX1	0.0498017	0.251878	0.127	0.066	1	Psoriasis PP Keratinocytes PLA2G2F+ vs PLA2G2F-
GRK2	4.79e-09	0.251599	0.415	0.178	0.000147362	Psoriasis PP Keratinocytes PLA2G2F+ vs PLA2G2F-
ADGRF4	0.000612057	0.251493	0.229	0.108	1	Psoriasis PP Keratinocytes PLA2G2F+ vs PLA2G2F-
NELFB	0.545158	0.251371	0.178	0.159	1	Psoriasis PP Keratinocytes PLA2G2F+ vs PLA2G2F-
HR	0.00207293	0.250544	0.551	0.398	1	Psoriasis PP Keratinocytes PLA2G2F+ vs PLA2G2F-
SESN2	1.44e-05	0.250527	0.254	0.108	0.441654	Psoriasis PP Keratinocytes PLA2G2F+ vs PLA2G2F-
RAB27B	2.38e-10	0.250491	0.407	0.159	7.33e-06	Psoriasis PP Keratinocytes PLA2G2F+ vs PLA2G2F-
LYPLA1	0.00645611	0.250102	0.585	0.453	1	Psoriasis PP Keratinocytes PLA2G2F+ vs PLA2G2F-
HSP90B1	0.18598	0.249832	0.703	0.636	1	Psoriasis PP Keratinocytes PLA2G2F+ vs PLA2G2F-
FAM219A	2.85e-15	0.249799	0.237	0.035	8.77e-11	Psoriasis PP Keratinocytes PLA2G2F+ vs PLA2G2F-
GNA15	0.00110667	0.249162	0.627	0.463	1	Psoriasis PP Keratinocytes PLA2G2F+ vs PLA2G2F-
RND1	2.41e-06	0.248789	0.203	0.062	0.0741147	Psoriasis PP Keratinocytes PLA2G2F+ vs PLA2G2F-
CMTR2	0.07218	0.248645	0.153	0.132	1	Psoriasis PP Keratinocytes PLA2G2F+ vs PLA2G2F-
STX5	0.0333334	0.248192	0.356	0.279	1	Psoriasis PP Keratinocytes PLA2G2F+ vs PLA2G2F-
PRRC1	0.24429	0.247761	0.144	0.098	1	Psoriasis PP Keratinocytes PLA2G2F+ vs PLA2G2F-
BAIAP2	0.740045	0.247615	0.585	0.62	1	Psoriasis PP Keratinocytes PLA2G2F+ vs PLA2G2F-
RALGPS2	3.55e-06	0.24757	0.356	0.167	0.109153	Psoriasis PP Keratinocytes PLA2G2F+ vs PLA2G2F-
PTPN21	0.00119223	0.246672	0.119	0.04	1	Psoriasis PP Keratinocytes PLA2G2F+ vs PLA2G2F-
KLC3	0.01239	0.246581	0.542	0.411	1	Psoriasis PP Keratinocytes PLA2G2F+ vs PLA2G2F-
CRISPLD2	0.00401224	0.246522	0.178	0.082	1	Psoriasis PP Keratinocytes PLA2G2F+ vs PLA2G2F-
TNKS2	0.00562015	0.24596	0.288	0.175	1	Psoriasis PP Keratinocytes PLA2G2F+ vs PLA2G2F-
STK24	0.00526747	0.245847	0.525	0.38	1	Psoriasis PP Keratinocytes PLA2G2F+ vs PLA2G2F-
ZMIZ2	0.179245	0.245747	0.127	0.101	1	Psoriasis PP Keratinocytes PLA2G2F+ vs PLA2G2F-
AHNAK2	0.00293901	0.245065	0.551	0.396	1	Psoriasis PP Keratinocytes PLA2G2F+ vs PLA2G2F-
RARG	0.0505963	0.244481	0.517	0.405	1	Psoriasis PP Keratinocytes PLA2G2F+ vs PLA2G2F-
NFKBIE	0.0767502	0.244235	0.263	0.181	1	Psoriasis PP Keratinocytes PLA2G2F+ vs PLA2G2F-
FAM102A	0.0437326	0.244094	0.356	0.252	1	Psoriasis PP Keratinocytes PLA2G2F+ vs PLA2G2F-
AL139099.4	0.000703081	0.243994	0.102	0.027	1	Psoriasis PP Keratinocytes PLA2G2F+ vs PLA2G2F-
PHETA1	3e-06	0.243931	0.144	0.035	0.0922429	Psoriasis PP Keratinocytes PLA2G2F+ vs PLA2G2F-
OGDH	0.000677764	0.243627	0.322	0.178	1	Psoriasis PP Keratinocytes PLA2G2F+ vs PLA2G2F-
ULK1	1.15e-06	0.243564	0.22	0.079	0.035469	Psoriasis PP Keratinocytes PLA2G2F+ vs PLA2G2F-
NCLN	0.34399	0.243512	0.212	0.182	1	Psoriasis PP Keratinocytes PLA2G2F+ vs PLA2G2F-
RPN1	0.816384	0.243329	0.305	0.284	1	Psoriasis PP Keratinocytes PLA2G2F+ vs PLA2G2F-
RELCH	2.01e-06	0.243321	0.246	0.093	0.0617407	Psoriasis PP Keratinocytes PLA2G2F+ vs PLA2G2F-
ABI2	0.0142071	0.243157	0.195	0.104	1	Psoriasis PP Keratinocytes PLA2G2F+ vs PLA2G2F-
MICALL1	2.53e-08	0.242955	0.466	0.233	0.000776902	Psoriasis PP Keratinocytes PLA2G2F+ vs PLA2G2F-
GFPT1	0.00465318	0.242815	0.136	0.055	1	Psoriasis PP Keratinocytes PLA2G2F+ vs PLA2G2F-
ANKRD13D	0.00791555	0.241924	0.271	0.158	1	Psoriasis PP Keratinocytes PLA2G2F+ vs PLA2G2F-
ACAD9	5.56e-07	0.241596	0.356	0.159	0.0171078	Psoriasis PP Keratinocytes PLA2G2F+ vs PLA2G2F-
ULBP1	1.39e-06	0.241556	0.127	0.024	0.0427483	Psoriasis PP Keratinocytes PLA2G2F+ vs PLA2G2F-
BABAM1	0.459887	0.241475	0.364	0.343	1	Psoriasis PP Keratinocytes PLA2G2F+ vs PLA2G2F-
ANO8	1.38e-06	0.241032	0.102	0.015	0.0424625	Psoriasis PP Keratinocytes PLA2G2F+ vs PLA2G2F-
SMAP2	1.43e-11	0.240921	0.271	0.064	4.41e-07	Psoriasis PP Keratinocytes PLA2G2F+ vs PLA2G2F-
ACOX3	0.00484097	0.240836	0.178	0.086	1	Psoriasis PP Keratinocytes PLA2G2F+ vs PLA2G2F-
CDC34	3.85e-06	0.24047	0.339	0.177	0.118443	Psoriasis PP Keratinocytes PLA2G2F+ vs PLA2G2F-
HOMER3	0.000672809	0.240288	0.364	0.226	1	Psoriasis PP Keratinocytes PLA2G2F+ vs PLA2G2F-
VPS51	0.0839224	0.239608	0.424	0.404	1	Psoriasis PP Keratinocytes PLA2G2F+ vs PLA2G2F-
TTTY14	6.55e-15	0.239445	0.288	0.056	2.01e-10	Psoriasis PP Keratinocytes PLA2G2F+ vs PLA2G2F-
PLEKHG1	2.12e-12	0.239363	0.161	0.017	6.5e-08	Psoriasis PP Keratinocytes PLA2G2F+ vs PLA2G2F-
DOK4	0.0513553	0.239032	0.288	0.203	1	Psoriasis PP Keratinocytes PLA2G2F+ vs PLA2G2F-
CAMSAP2	3.87e-06	0.238973	0.297	0.13	0.118943	Psoriasis PP Keratinocytes PLA2G2F+ vs PLA2G2F-
PHF10	0.299279	0.238443	0.11	0.105	1	Psoriasis PP Keratinocytes PLA2G2F+ vs PLA2G2F-
GNB2	0.000205416	0.238338	0.703	0.725	1	Psoriasis PP Keratinocytes PLA2G2F+ vs PLA2G2F-
IFITM10	1.33e-16	0.238333	0.178	0.014	4.1e-12	Psoriasis PP Keratinocytes PLA2G2F+ vs PLA2G2F-
NUDT4	0.511043	0.238296	0.297	0.255	1	Psoriasis PP Keratinocytes PLA2G2F+ vs PLA2G2F-
CGN	9.83e-20	0.237806	0.161	0.006	3.02e-15	Psoriasis PP Keratinocytes PLA2G2F+ vs PLA2G2F-
TRAM1	0.0349452	0.237743	0.415	0.305	1	Psoriasis PP Keratinocytes PLA2G2F+ vs PLA2G2F-
TMEM246	6.14e-05	0.237674	0.212	0.081	1	Psoriasis PP Keratinocytes PLA2G2F+ vs PLA2G2F-
OXSR1	0.0236013	0.23662	0.28	0.182	1	Psoriasis PP Keratinocytes PLA2G2F+ vs PLA2G2F-
CNKSR3	0.0529174	0.236183	0.186	0.11	1	Psoriasis PP Keratinocytes PLA2G2F+ vs PLA2G2F-
ESYT3	4.31e-23	0.235774	0.186	0.007	1.33e-18	Psoriasis PP Keratinocytes PLA2G2F+ vs PLA2G2F-
FBXO9	0.00189518	0.235732	0.424	0.275	1	Psoriasis PP Keratinocytes PLA2G2F+ vs PLA2G2F-
ATP13A2	0.0157373	0.234969	0.136	0.063	1	Psoriasis PP Keratinocytes PLA2G2F+ vs PLA2G2F-
DIO2	2.55e-06	0.233989	0.127	0.025	0.0782964	Psoriasis PP Keratinocytes PLA2G2F+ vs PLA2G2F-
SAMD4B	0.00085567	0.233945	0.339	0.193	1	Psoriasis PP Keratinocytes PLA2G2F+ vs PLA2G2F-
GPLD1	1.12e-13	0.233065	0.178	0.019	3.46e-09	Psoriasis PP Keratinocytes PLA2G2F+ vs PLA2G2F-
MOAP1	0.0113155	0.232295	0.212	0.127	1	Psoriasis PP Keratinocytes PLA2G2F+ vs PLA2G2F-
NIT1	0.00386234	0.231568	0.229	0.12	1	Psoriasis PP Keratinocytes PLA2G2F+ vs PLA2G2F-
ATG2A	1.7e-05	0.231524	0.347	0.186	0.523784	Psoriasis PP Keratinocytes PLA2G2F+ vs PLA2G2F-
PIGC	7.34e-06	0.231372	0.39	0.196	0.225589	Psoriasis PP Keratinocytes PLA2G2F+ vs PLA2G2F-
CCDC69	5.84e-11	0.230946	0.169	0.023	1.8e-06	Psoriasis PP Keratinocytes PLA2G2F+ vs PLA2G2F-
TBCD	0.011268	0.230237	0.169	0.083	1	Psoriasis PP Keratinocytes PLA2G2F+ vs PLA2G2F-
ZNF592	0.00385901	0.230155	0.153	0.067	1	Psoriasis PP Keratinocytes PLA2G2F+ vs PLA2G2F-
NPLOC4	1.64e-06	0.229606	0.347	0.164	0.0505585	Psoriasis PP Keratinocytes PLA2G2F+ vs PLA2G2F-
COLGALT1	0.00556404	0.229398	0.085	0.119	1	Psoriasis PP Keratinocytes PLA2G2F+ vs PLA2G2F-
RXRA	2.97e-05	0.229174	0.432	0.248	0.913779	Psoriasis PP Keratinocytes PLA2G2F+ vs PLA2G2F-
DIP2B	0.016293	0.229032	0.203	0.115	1	Psoriasis PP Keratinocytes PLA2G2F+ vs PLA2G2F-
KLK1	0.000403316	0.22845	0.288	0.146	1	Psoriasis PP Keratinocytes PLA2G2F+ vs PLA2G2F-
LRRC8B	3.1e-05	0.228433	0.314	0.15	0.952021	Psoriasis PP Keratinocytes PLA2G2F+ vs PLA2G2F-
UPP1	0.0283616	0.228098	0.136	0.083	1	Psoriasis PP Keratinocytes PLA2G2F+ vs PLA2G2F-
CNOT1	0.0393211	0.228037	0.331	0.232	1	Psoriasis PP Keratinocytes PLA2G2F+ vs PLA2G2F-
B9D1	0.177165	0.227871	0.11	0.066	1	Psoriasis PP Keratinocytes PLA2G2F+ vs PLA2G2F-
NPEPPS	0.000223785	0.227792	0.466	0.292	1	Psoriasis PP Keratinocytes PLA2G2F+ vs PLA2G2F-
SPCS3	0.0130378	0.227572	0.432	0.304	1	Psoriasis PP Keratinocytes PLA2G2F+ vs PLA2G2F-
ACAP2	1.01e-08	0.227356	0.415	0.188	0.000309107	Psoriasis PP Keratinocytes PLA2G2F+ vs PLA2G2F-
AC082651.3	7.17e-05	0.227338	0.178	0.062	1	Psoriasis PP Keratinocytes PLA2G2F+ vs PLA2G2F-
FUT3	2.66e-16	0.227305	0.178	0.014	8.17e-12	Psoriasis PP Keratinocytes PLA2G2F+ vs PLA2G2F-
MSX2	0.0014472	0.226799	0.195	0.088	1	Psoriasis PP Keratinocytes PLA2G2F+ vs PLA2G2F-
PLXNB2	0.00103351	0.226627	0.373	0.228	1	Psoriasis PP Keratinocytes PLA2G2F+ vs PLA2G2F-
GK	4.02e-08	0.226484	0.322	0.12	0.00123548	Psoriasis PP Keratinocytes PLA2G2F+ vs PLA2G2F-
DYNC1H1	0.662927	0.226215	0.356	0.317	1	Psoriasis PP Keratinocytes PLA2G2F+ vs PLA2G2F-
RIMS3	6.37e-11	0.225393	0.136	0.013	1.96e-06	Psoriasis PP Keratinocytes PLA2G2F+ vs PLA2G2F-
CEBPA	4.23e-08	0.224269	0.246	0.074	0.00130111	Psoriasis PP Keratinocytes PLA2G2F+ vs PLA2G2F-
RPS6KA3	3.11e-09	0.223648	0.305	0.104	9.57e-05	Psoriasis PP Keratinocytes PLA2G2F+ vs PLA2G2F-
FAM3C	0.00147006	0.223458	0.381	0.232	1	Psoriasis PP Keratinocytes PLA2G2F+ vs PLA2G2F-
MFSD14C	0.00140585	0.222786	0.178	0.075	1	Psoriasis PP Keratinocytes PLA2G2F+ vs PLA2G2F-
KREMEN1	0.000318338	0.222727	0.381	0.219	1	Psoriasis PP Keratinocytes PLA2G2F+ vs PLA2G2F-
UBAC2	0.000976177	0.222445	0.407	0.267	1	Psoriasis PP Keratinocytes PLA2G2F+ vs PLA2G2F-
ARHGEF12	2.48e-10	0.222091	0.458	0.204	7.62e-06	Psoriasis PP Keratinocytes PLA2G2F+ vs PLA2G2F-
TRIM14	0.259323	0.222048	0.127	0.098	1	Psoriasis PP Keratinocytes PLA2G2F+ vs PLA2G2F-
PPT2	2.51e-12	0.22174	0.212	0.035	7.73e-08	Psoriasis PP Keratinocytes PLA2G2F+ vs PLA2G2F-
MAPK1	0.00389161	0.221668	0.356	0.224	1	Psoriasis PP Keratinocytes PLA2G2F+ vs PLA2G2F-
SCNN1G	8.59e-11	0.221608	0.102	0.006	2.64e-06	Psoriasis PP Keratinocytes PLA2G2F+ vs PLA2G2F-
ZDHHC20	0.000418555	0.221528	0.246	0.115	1	Psoriasis PP Keratinocytes PLA2G2F+ vs PLA2G2F-
YIPF6	0.000294321	0.221307	0.305	0.157	1	Psoriasis PP Keratinocytes PLA2G2F+ vs PLA2G2F-
CYB5R2	1.3e-05	0.221296	0.288	0.124	0.398922	Psoriasis PP Keratinocytes PLA2G2F+ vs PLA2G2F-
SBF1	5.52e-12	0.221205	0.331	0.099	1.7e-07	Psoriasis PP Keratinocytes PLA2G2F+ vs PLA2G2F-
TREX2	4.33e-25	0.22116	0.161	0.003	1.33e-20	Psoriasis PP Keratinocytes PLA2G2F+ vs PLA2G2F-
SCAMP2	0.00097784	0.220939	0.339	0.195	1	Psoriasis PP Keratinocytes PLA2G2F+ vs PLA2G2F-
PPFIBP2	3.33e-06	0.220605	0.271	0.106	0.102303	Psoriasis PP Keratinocytes PLA2G2F+ vs PLA2G2F-
VWA1	0.00467954	0.220573	0.305	0.18	1	Psoriasis PP Keratinocytes PLA2G2F+ vs PLA2G2F-
RGL2	0.000251942	0.218737	0.347	0.196	1	Psoriasis PP Keratinocytes PLA2G2F+ vs PLA2G2F-
ATP6V0B	0.15137	0.218534	0.737	0.667	1	Psoriasis PP Keratinocytes PLA2G2F+ vs PLA2G2F-
PLEKHH3	0.00725505	0.218323	0.314	0.198	1	Psoriasis PP Keratinocytes PLA2G2F+ vs PLA2G2F-
C2CD2	2.49e-06	0.218093	0.102	0.015	0.0766271	Psoriasis PP Keratinocytes PLA2G2F+ vs PLA2G2F-
GLO1	0.0180176	0.218041	0.568	0.439	1	Psoriasis PP Keratinocytes PLA2G2F+ vs PLA2G2F-
DESI1	0.000110576	0.21777	0.415	0.24	1	Psoriasis PP Keratinocytes PLA2G2F+ vs PLA2G2F-
KLHDC7B	0.000363446	0.217725	0.119	0.035	1	Psoriasis PP Keratinocytes PLA2G2F+ vs PLA2G2F-
SHC1	0.000123041	0.217485	0.339	0.177	1	Psoriasis PP Keratinocytes PLA2G2F+ vs PLA2G2F-
ZKSCAN1	0.0633369	0.217287	0.271	0.183	1	Psoriasis PP Keratinocytes PLA2G2F+ vs PLA2G2F-
SETD7	1.88e-06	0.217072	0.263	0.098	0.0577195	Psoriasis PP Keratinocytes PLA2G2F+ vs PLA2G2F-
DENND2D	1.76e-07	0.216958	0.28	0.098	0.0054009	Psoriasis PP Keratinocytes PLA2G2F+ vs PLA2G2F-
SCARA3	0.000311087	0.216851	0.119	0.033	1	Psoriasis PP Keratinocytes PLA2G2F+ vs PLA2G2F-
CHMP4C	9.38e-08	0.21664	0.331	0.13	0.00288513	Psoriasis PP Keratinocytes PLA2G2F+ vs PLA2G2F-
LIN54	0.000821413	0.216227	0.153	0.057	1	Psoriasis PP Keratinocytes PLA2G2F+ vs PLA2G2F-
MYZAP	8.46e-17	0.21606	0.144	0.006	2.6e-12	Psoriasis PP Keratinocytes PLA2G2F+ vs PLA2G2F-
SCPEP1	0.00492831	0.216003	0.339	0.211	1	Psoriasis PP Keratinocytes PLA2G2F+ vs PLA2G2F-
NFASC	1.72e-06	0.21568	0.203	0.061	0.0529378	Psoriasis PP Keratinocytes PLA2G2F+ vs PLA2G2F-
HYAL4	5.33e-24	0.215517	0.178	0.005	1.64e-19	Psoriasis PP Keratinocytes PLA2G2F+ vs PLA2G2F-
ZBTB7C	0.000479957	0.21537	0.246	0.116	1	Psoriasis PP Keratinocytes PLA2G2F+ vs PLA2G2F-
RIPK4	0.00449462	0.215315	0.263	0.146	1	Psoriasis PP Keratinocytes PLA2G2F+ vs PLA2G2F-
ACTR1A	0.182783	0.215161	0.373	0.296	1	Psoriasis PP Keratinocytes PLA2G2F+ vs PLA2G2F-
PIGN	0.000795652	0.214504	0.169	0.069	1	Psoriasis PP Keratinocytes PLA2G2F+ vs PLA2G2F-
MAP1LC3B	0.0335521	0.214229	0.72	0.702	1	Psoriasis PP Keratinocytes PLA2G2F+ vs PLA2G2F-
CLEC16A	0.000264758	0.214112	0.136	0.042	1	Psoriasis PP Keratinocytes PLA2G2F+ vs PLA2G2F-
CRIPT	0.00247791	0.213994	0.415	0.267	1	Psoriasis PP Keratinocytes PLA2G2F+ vs PLA2G2F-
YME1L1	0.00661487	0.213753	0.627	0.487	1	Psoriasis PP Keratinocytes PLA2G2F+ vs PLA2G2F-
GTF3C2	0.0259563	0.213591	0.186	0.104	1	Psoriasis PP Keratinocytes PLA2G2F+ vs PLA2G2F-
SNX12	0.00630978	0.213533	0.263	0.178	1	Psoriasis PP Keratinocytes PLA2G2F+ vs PLA2G2F-
SYNGR1	0.0182635	0.213249	0.534	0.404	1	Psoriasis PP Keratinocytes PLA2G2F+ vs PLA2G2F-
ACTN4	0.842273	0.213198	0.593	0.566	1	Psoriasis PP Keratinocytes PLA2G2F+ vs PLA2G2F-
WIPI1	2.53e-07	0.212993	0.237	0.076	0.00778209	Psoriasis PP Keratinocytes PLA2G2F+ vs PLA2G2F-
CTDP1	3.82e-05	0.212597	0.186	0.078	1	Psoriasis PP Keratinocytes PLA2G2F+ vs PLA2G2F-
PRELID1	0.00140051	0.212246	0.763	0.775	1	Psoriasis PP Keratinocytes PLA2G2F+ vs PLA2G2F-
TNFAIP3	0.22985	0.212062	0.568	0.589	1	Psoriasis PP Keratinocytes PLA2G2F+ vs PLA2G2F-
AL021578.1	6.12e-05	0.212041	0.11	0.025	1	Psoriasis PP Keratinocytes PLA2G2F+ vs PLA2G2F-
CBR3-AS1	5.63e-14	0.211932	0.237	0.041	1.73e-09	Psoriasis PP Keratinocytes PLA2G2F+ vs PLA2G2F-
BLZF1	0.395011	0.211904	0.195	0.151	1	Psoriasis PP Keratinocytes PLA2G2F+ vs PLA2G2F-
VDR	0.0853756	0.211749	0.22	0.148	1	Psoriasis PP Keratinocytes PLA2G2F+ vs PLA2G2F-
RASSF5	0.00508821	0.211655	0.186	0.09	1	Psoriasis PP Keratinocytes PLA2G2F+ vs PLA2G2F-
RELL2	2.93e-06	0.211535	0.203	0.064	0.0902131	Psoriasis PP Keratinocytes PLA2G2F+ vs PLA2G2F-
IL1F10	3.48e-20	0.211155	0.136	0.003	1.07e-15	Psoriasis PP Keratinocytes PLA2G2F+ vs PLA2G2F-
MAP4K4	0.00146791	0.211052	0.331	0.191	1	Psoriasis PP Keratinocytes PLA2G2F+ vs PLA2G2F-
LGALS7	0.883986	0.210713	0.754	0.766	1	Psoriasis PP Keratinocytes PLA2G2F+ vs PLA2G2F-
KLHL21	0.712256	0.210683	0.398	0.372	1	Psoriasis PP Keratinocytes PLA2G2F+ vs PLA2G2F-
THUMPD3-AS1	0.211351	0.210574	0.525	0.444	1	Psoriasis PP Keratinocytes PLA2G2F+ vs PLA2G2F-
RDH16	1e-10	0.210444	0.246	0.056	3.08e-06	Psoriasis PP Keratinocytes PLA2G2F+ vs PLA2G2F-
CAMSAP3	1.33e-05	0.21004	0.195	0.064	0.410086	Psoriasis PP Keratinocytes PLA2G2F+ vs PLA2G2F-
DDHD1	0.00262907	0.209987	0.119	0.042	1	Psoriasis PP Keratinocytes PLA2G2F+ vs PLA2G2F-
RAB6A	8.23e-07	0.209819	0.534	0.315	0.0252944	Psoriasis PP Keratinocytes PLA2G2F+ vs PLA2G2F-
RAB1B	0.0322709	0.209806	0.415	0.326	1	Psoriasis PP Keratinocytes PLA2G2F+ vs PLA2G2F-
ESYT2	0.000339379	0.209783	0.263	0.126	1	Psoriasis PP Keratinocytes PLA2G2F+ vs PLA2G2F-
CERK	1.46e-08	0.209113	0.153	0.026	0.00044829	Psoriasis PP Keratinocytes PLA2G2F+ vs PLA2G2F-
PTPN13	2.99e-05	0.208953	0.398	0.218	0.919568	Psoriasis PP Keratinocytes PLA2G2F+ vs PLA2G2F-
MAP3K1	0.127924	0.208744	0.203	0.136	1	Psoriasis PP Keratinocytes PLA2G2F+ vs PLA2G2F-
PADI1	3.33e-18	0.208564	0.161	0.008	1.02e-13	Psoriasis PP Keratinocytes PLA2G2F+ vs PLA2G2F-
PSAP	0.0587783	0.208346	0.703	0.598	1	Psoriasis PP Keratinocytes PLA2G2F+ vs PLA2G2F-
USP46	0.000222821	0.208256	0.178	0.066	1	Psoriasis PP Keratinocytes PLA2G2F+ vs PLA2G2F-
CTDNEP1	0.203528	0.207828	0.483	0.405	1	Psoriasis PP Keratinocytes PLA2G2F+ vs PLA2G2F-
C1orf159	0.0949234	0.207784	0.127	0.071	1	Psoriasis PP Keratinocytes PLA2G2F+ vs PLA2G2F-
TNFRSF25	0.196961	0.207744	0.119	0.102	1	Psoriasis PP Keratinocytes PLA2G2F+ vs PLA2G2F-
PTGS1	0.104836	0.20699	0.254	0.244	1	Psoriasis PP Keratinocytes PLA2G2F+ vs PLA2G2F-
LINC00592	1.09e-21	0.206785	0.22	0.015	3.36e-17	Psoriasis PP Keratinocytes PLA2G2F+ vs PLA2G2F-
RGS20	4.32e-13	0.206648	0.28	0.063	1.33e-08	Psoriasis PP Keratinocytes PLA2G2F+ vs PLA2G2F-
RAB1A	0.121177	0.20648	0.729	0.64	1	Psoriasis PP Keratinocytes PLA2G2F+ vs PLA2G2F-
ZMYND19	0.459549	0.206011	0.127	0.095	1	Psoriasis PP Keratinocytes PLA2G2F+ vs PLA2G2F-
C5orf51	0.0326974	0.205724	0.102	0.059	1	Psoriasis PP Keratinocytes PLA2G2F+ vs PLA2G2F-
DRG2	0.305121	0.205121	0.22	0.199	1	Psoriasis PP Keratinocytes PLA2G2F+ vs PLA2G2F-
PART1	4.29e-11	0.204694	0.297	0.086	1.32e-06	Psoriasis PP Keratinocytes PLA2G2F+ vs PLA2G2F-
SORD	0.000762328	0.204564	0.178	0.076	1	Psoriasis PP Keratinocytes PLA2G2F+ vs PLA2G2F-
SMAP1	0.000139369	0.204537	0.5	0.325	1	Psoriasis PP Keratinocytes PLA2G2F+ vs PLA2G2F-
ACSS2	0.545936	0.203093	0.136	0.116	1	Psoriasis PP Keratinocytes PLA2G2F+ vs PLA2G2F-
HOMER1	0.777462	0.202526	0.203	0.178	1	Psoriasis PP Keratinocytes PLA2G2F+ vs PLA2G2F-
FDFT1	0.662944	0.202495	0.492	0.453	1	Psoriasis PP Keratinocytes PLA2G2F+ vs PLA2G2F-
FOXN1	0.0318677	0.202316	0.169	0.166	1	Psoriasis PP Keratinocytes PLA2G2F+ vs PLA2G2F-
CAPZA1	0.955889	0.20209	0.508	0.509	1	Psoriasis PP Keratinocytes PLA2G2F+ vs PLA2G2F-
SLC16A6	2.37e-06	0.201586	0.136	0.032	0.0728964	Psoriasis PP Keratinocytes PLA2G2F+ vs PLA2G2F-
UBA1	0.0760383	0.201393	0.39	0.319	1	Psoriasis PP Keratinocytes PLA2G2F+ vs PLA2G2F-
TMED10	0.00424715	0.201371	0.712	0.567	1	Psoriasis PP Keratinocytes PLA2G2F+ vs PLA2G2F-
DDAH2	7.27e-07	0.201351	0.339	0.155	0.0223487	Psoriasis PP Keratinocytes PLA2G2F+ vs PLA2G2F-
HUWE1	0.0314708	0.200956	0.263	0.168	1	Psoriasis PP Keratinocytes PLA2G2F+ vs PLA2G2F-
BIN3	0.368417	0.200669	0.178	0.136	1	Psoriasis PP Keratinocytes PLA2G2F+ vs PLA2G2F-
STK38L	0.0255137	0.200645	0.263	0.171	1	Psoriasis PP Keratinocytes PLA2G2F+ vs PLA2G2F-
2021-03-02	9.07e-12	0.200434	0.356	0.119	2.79e-07	Psoriasis PP Keratinocytes PLA2G2F+ vs PLA2G2F-
REEP3	2.8e-06	0.200264	0.415	0.222	0.0862256	Psoriasis PP Keratinocytes PLA2G2F+ vs PLA2G2F-
ZNF844	3.8e-08	0.200193	0.161	0.031	0.00116851	Psoriasis PP Keratinocytes PLA2G2F+ vs PLA2G2F-
RCC1L	0.463547	0.200184	0.144	0.12	1	Psoriasis PP Keratinocytes PLA2G2F+ vs PLA2G2F-
WDR55	0.090155	0.200094	0.144	0.165	1	Psoriasis PP Keratinocytes PLA2G2F+ vs PLA2G2F-
AHI1	0.022269	0.20008	0.178	0.103	1	Psoriasis PP Keratinocytes PLA2G2F+ vs PLA2G2F-
MAP3K11	0.446441	0.19999	0.331	0.339	1	Psoriasis PP Keratinocytes PLA2G2F+ vs PLA2G2F-
MREG	5.11e-10	0.19952	0.432	0.189	1.57e-05	Psoriasis PP Keratinocytes PLA2G2F+ vs PLA2G2F-
YPEL5	0.000503194	0.199471	0.669	0.509	1	Psoriasis PP Keratinocytes PLA2G2F+ vs PLA2G2F-
BAG6	0.00509428	0.199428	0.415	0.296	1	Psoriasis PP Keratinocytes PLA2G2F+ vs PLA2G2F-
STIM2	0.731649	0.199421	0.119	0.098	1	Psoriasis PP Keratinocytes PLA2G2F+ vs PLA2G2F-
TMEM50B	4.89e-07	0.199387	0.441	0.225	0.0150465	Psoriasis PP Keratinocytes PLA2G2F+ vs PLA2G2F-
ELOVL6	0.000606173	0.199024	0.186	0.076	1	Psoriasis PP Keratinocytes PLA2G2F+ vs PLA2G2F-
DAPP1	0.00149648	0.198719	0.331	0.2	1	Psoriasis PP Keratinocytes PLA2G2F+ vs PLA2G2F-
MAP3K9	2.27e-10	0.198069	0.212	0.047	6.99e-06	Psoriasis PP Keratinocytes PLA2G2F+ vs PLA2G2F-
HEBP2	0.0312928	0.197923	0.695	0.679	1	Psoriasis PP Keratinocytes PLA2G2F+ vs PLA2G2F-
RASGRP1	0.000787539	0.197225	0.212	0.096	1	Psoriasis PP Keratinocytes PLA2G2F+ vs PLA2G2F-
IKBKE	0.0466123	0.196917	0.195	0.124	1	Psoriasis PP Keratinocytes PLA2G2F+ vs PLA2G2F-
NORAD	0.0979668	0.1967	0.407	0.32	1	Psoriasis PP Keratinocytes PLA2G2F+ vs PLA2G2F-
LRP1	0.00179886	0.196683	0.169	0.073	1	Psoriasis PP Keratinocytes PLA2G2F+ vs PLA2G2F-
PRRG2	2.83e-06	0.196426	0.28	0.115	0.0868733	Psoriasis PP Keratinocytes PLA2G2F+ vs PLA2G2F-
FCHO1	2.38e-30	0.196259	0.161	0.001	7.32e-26	Psoriasis PP Keratinocytes PLA2G2F+ vs PLA2G2F-
VAMP8	3.45e-05	0.196057	0.746	0.787	1	Psoriasis PP Keratinocytes PLA2G2F+ vs PLA2G2F-
RABGEF1	0.0160513	0.195602	0.119	0.059	1	Psoriasis PP Keratinocytes PLA2G2F+ vs PLA2G2F-
CLDN7	0.000514773	0.195539	0.11	0.032	1	Psoriasis PP Keratinocytes PLA2G2F+ vs PLA2G2F-
JMJD8	0.012753	0.195408	0.314	0.201	1	Psoriasis PP Keratinocytes PLA2G2F+ vs PLA2G2F-
HOOK3	2.92e-06	0.195161	0.322	0.146	0.0898167	Psoriasis PP Keratinocytes PLA2G2F+ vs PLA2G2F-
AC023157.3	0.0154739	0.194535	0.271	0.169	1	Psoriasis PP Keratinocytes PLA2G2F+ vs PLA2G2F-
GSK3A	0.589811	0.194483	0.203	0.18	1	Psoriasis PP Keratinocytes PLA2G2F+ vs PLA2G2F-
LRSAM1	0.000171222	0.194047	0.153	0.05	1	Psoriasis PP Keratinocytes PLA2G2F+ vs PLA2G2F-
ARHGEF37	0.00277666	0.19391	0.305	0.187	1	Psoriasis PP Keratinocytes PLA2G2F+ vs PLA2G2F-
TTC3	0.0251062	0.193724	0.39	0.287	1	Psoriasis PP Keratinocytes PLA2G2F+ vs PLA2G2F-
MAPKAP1	0.0356672	0.193541	0.305	0.205	1	Psoriasis PP Keratinocytes PLA2G2F+ vs PLA2G2F-
CRYBG1	4.27e-05	0.192825	0.424	0.244	1	Psoriasis PP Keratinocytes PLA2G2F+ vs PLA2G2F-
DHRS3	0.181294	0.192742	0.212	0.154	1	Psoriasis PP Keratinocytes PLA2G2F+ vs PLA2G2F-
SPHK1	2.25e-08	0.192616	0.22	0.06	0.00069326	Psoriasis PP Keratinocytes PLA2G2F+ vs PLA2G2F-
SCYL2	0.000489916	0.192478	0.28	0.147	1	Psoriasis PP Keratinocytes PLA2G2F+ vs PLA2G2F-
IL20RA	8.46e-06	0.192078	0.347	0.175	0.260143	Psoriasis PP Keratinocytes PLA2G2F+ vs PLA2G2F-
PPP1R15B	3.32e-06	0.191983	0.373	0.197	0.101995	Psoriasis PP Keratinocytes PLA2G2F+ vs PLA2G2F-
CHD8	0.000551798	0.191765	0.237	0.112	1	Psoriasis PP Keratinocytes PLA2G2F+ vs PLA2G2F-
G6PD	0.0635981	0.19163	0.356	0.259	1	Psoriasis PP Keratinocytes PLA2G2F+ vs PLA2G2F-
GNG12	0.00466087	0.191431	0.551	0.409	1	Psoriasis PP Keratinocytes PLA2G2F+ vs PLA2G2F-
ARHGEF5	0.000663467	0.191149	0.237	0.119	1	Psoriasis PP Keratinocytes PLA2G2F+ vs PLA2G2F-
IFI27	0.00642258	0.190648	0.907	0.95	1	Psoriasis PP Keratinocytes PLA2G2F+ vs PLA2G2F-
BORCS8	7.46e-05	0.1906	0.331	0.169	1	Psoriasis PP Keratinocytes PLA2G2F+ vs PLA2G2F-
TRIM62	5.48e-12	0.190236	0.22	0.041	1.69e-07	Psoriasis PP Keratinocytes PLA2G2F+ vs PLA2G2F-
ELF5	3.23e-12	0.190223	0.102	0.004	9.95e-08	Psoriasis PP Keratinocytes PLA2G2F+ vs PLA2G2F-
LIPM	9.14e-13	0.190122	0.136	0.01	2.81e-08	Psoriasis PP Keratinocytes PLA2G2F+ vs PLA2G2F-
HPGD	1.52e-10	0.190002	0.22	0.047	4.66e-06	Psoriasis PP Keratinocytes PLA2G2F+ vs PLA2G2F-
SLC39A9	8.39e-06	0.189918	0.246	0.097	0.257815	Psoriasis PP Keratinocytes PLA2G2F+ vs PLA2G2F-
CYB5D2	0.526759	0.189832	0.136	0.133	1	Psoriasis PP Keratinocytes PLA2G2F+ vs PLA2G2F-
PRKCI	0.209961	0.189445	0.195	0.136	1	Psoriasis PP Keratinocytes PLA2G2F+ vs PLA2G2F-
TRPS1	0.825647	0.189227	0.102	0.101	1	Psoriasis PP Keratinocytes PLA2G2F+ vs PLA2G2F-
PAK4	5.25e-07	0.188821	0.305	0.133	0.0161269	Psoriasis PP Keratinocytes PLA2G2F+ vs PLA2G2F-
PRPF8	0.172508	0.188716	0.271	0.199	1	Psoriasis PP Keratinocytes PLA2G2F+ vs PLA2G2F-
RNF19A	0.058202	0.188204	0.28	0.191	1	Psoriasis PP Keratinocytes PLA2G2F+ vs PLA2G2F-
ADD1	0.0746257	0.188117	0.28	0.205	1	Psoriasis PP Keratinocytes PLA2G2F+ vs PLA2G2F-
LINC01554	1.66e-21	0.188073	0.212	0.013	5.11e-17	Psoriasis PP Keratinocytes PLA2G2F+ vs PLA2G2F-
RNF208	1.53e-15	0.187833	0.212	0.026	4.7e-11	Psoriasis PP Keratinocytes PLA2G2F+ vs PLA2G2F-
SLC25A43	0.000154355	0.187758	0.246	0.112	1	Psoriasis PP Keratinocytes PLA2G2F+ vs PLA2G2F-
TRIP10	7.68e-06	0.187669	0.381	0.201	0.236163	Psoriasis PP Keratinocytes PLA2G2F+ vs PLA2G2F-
MTHFR	0.000937767	0.187389	0.22	0.105	1	Psoriasis PP Keratinocytes PLA2G2F+ vs PLA2G2F-
FBXW11	0.0123111	0.186872	0.186	0.097	1	Psoriasis PP Keratinocytes PLA2G2F+ vs PLA2G2F-
COQ2	0.0829991	0.186847	0.203	0.141	1	Psoriasis PP Keratinocytes PLA2G2F+ vs PLA2G2F-
ZBTB7A	0.000113319	0.186727	0.602	0.413	1	Psoriasis PP Keratinocytes PLA2G2F+ vs PLA2G2F-
WIPI2	0.00410836	0.18645	0.508	0.358	1	Psoriasis PP Keratinocytes PLA2G2F+ vs PLA2G2F-
UNC5B	0.00020109	0.186231	0.161	0.056	1	Psoriasis PP Keratinocytes PLA2G2F+ vs PLA2G2F-
SNX27	0.131347	0.186146	0.161	0.105	1	Psoriasis PP Keratinocytes PLA2G2F+ vs PLA2G2F-
PDPK1	0.0331849	0.18571	0.212	0.134	1	Psoriasis PP Keratinocytes PLA2G2F+ vs PLA2G2F-
DDI2	0.00109041	0.185679	0.22	0.103	1	Psoriasis PP Keratinocytes PLA2G2F+ vs PLA2G2F-
DDX17	0.0372592	0.185273	0.593	0.491	1	Psoriasis PP Keratinocytes PLA2G2F+ vs PLA2G2F-
VAMP3	0.0238865	0.184835	0.517	0.397	1	Psoriasis PP Keratinocytes PLA2G2F+ vs PLA2G2F-
KDELR2	0.0212168	0.184723	0.644	0.517	1	Psoriasis PP Keratinocytes PLA2G2F+ vs PLA2G2F-
HERC6	0.0991226	0.184554	0.263	0.182	1	Psoriasis PP Keratinocytes PLA2G2F+ vs PLA2G2F-
REPS1	0.727305	0.18451	0.102	0.115	1	Psoriasis PP Keratinocytes PLA2G2F+ vs PLA2G2F-
SREBF1	0.86119	0.184332	0.322	0.329	1	Psoriasis PP Keratinocytes PLA2G2F+ vs PLA2G2F-
MAPK13	0.0805088	0.184242	0.627	0.535	1	Psoriasis PP Keratinocytes PLA2G2F+ vs PLA2G2F-
TANK	0.000357281	0.184195	0.449	0.295	1	Psoriasis PP Keratinocytes PLA2G2F+ vs PLA2G2F-
GABARAP	1.44e-05	0.184146	0.263	0.112	0.444109	Psoriasis PP Keratinocytes PLA2G2F+ vs PLA2G2F-
LCMT1	3.47e-05	0.183964	0.466	0.277	1	Psoriasis PP Keratinocytes PLA2G2F+ vs PLA2G2F-
FCHO2	1.05e-07	0.183826	0.203	0.055	0.00323519	Psoriasis PP Keratinocytes PLA2G2F+ vs PLA2G2F-
PLAA	0.00144291	0.183409	0.229	0.111	1	Psoriasis PP Keratinocytes PLA2G2F+ vs PLA2G2F-
AC099778.1	0.00907401	0.183355	0.153	0.071	1	Psoriasis PP Keratinocytes PLA2G2F+ vs PLA2G2F-
RABAC1	0.0547226	0.183099	0.703	0.596	1	Psoriasis PP Keratinocytes PLA2G2F+ vs PLA2G2F-
PGM2	0.000184022	0.183067	0.432	0.264	1	Psoriasis PP Keratinocytes PLA2G2F+ vs PLA2G2F-
SNAP29	0.00644737	0.18281	0.322	0.216	1	Psoriasis PP Keratinocytes PLA2G2F+ vs PLA2G2F-
CARS	0.00763813	0.182693	0.22	0.124	1	Psoriasis PP Keratinocytes PLA2G2F+ vs PLA2G2F-
TBC1D14	0.0664973	0.182633	0.229	0.148	1	Psoriasis PP Keratinocytes PLA2G2F+ vs PLA2G2F-
ZC3H18	0.0435274	0.182574	0.085	0.108	1	Psoriasis PP Keratinocytes PLA2G2F+ vs PLA2G2F-
TDG	0.00291415	-0.182461	0.212	0.252	1	Psoriasis PP Keratinocytes PLA2G2F+ vs PLA2G2F-
HPS1	0.0102106	-0.182491	0.161	0.215	1	Psoriasis PP Keratinocytes PLA2G2F+ vs PLA2G2F-
FLYWCH1	0.00148989	-0.182546	0.025	0.104	1	Psoriasis PP Keratinocytes PLA2G2F+ vs PLA2G2F-
PRR13	0.0296993	-0.182563	0.381	0.418	1	Psoriasis PP Keratinocytes PLA2G2F+ vs PLA2G2F-
RFC1	0.00188368	-0.182605	0.161	0.198	1	Psoriasis PP Keratinocytes PLA2G2F+ vs PLA2G2F-
GMPR2	0.00475914	-0.182814	0.068	0.157	1	Psoriasis PP Keratinocytes PLA2G2F+ vs PLA2G2F-
NDUFV2	0.00096068	-0.182894	0.119	0.184	1	Psoriasis PP Keratinocytes PLA2G2F+ vs PLA2G2F-
ESF1	0.0286196	-0.182908	0.119	0.178	1	Psoriasis PP Keratinocytes PLA2G2F+ vs PLA2G2F-
RREB1	0.0270453	-0.182915	0.076	0.155	1	Psoriasis PP Keratinocytes PLA2G2F+ vs PLA2G2F-
TFB2M	0.000494352	-0.182917	0.034	0.129	1	Psoriasis PP Keratinocytes PLA2G2F+ vs PLA2G2F-
UBE2E1	3.02e-06	-0.182922	0.415	0.386	0.0929857	Psoriasis PP Keratinocytes PLA2G2F+ vs PLA2G2F-
PPTC7	0.013463	-0.183017	0.076	0.144	1	Psoriasis PP Keratinocytes PLA2G2F+ vs PLA2G2F-
C1orf123	0.00517879	-0.183035	0.127	0.195	1	Psoriasis PP Keratinocytes PLA2G2F+ vs PLA2G2F-
PXDC1	0.00057724	-0.183136	0.025	0.101	1	Psoriasis PP Keratinocytes PLA2G2F+ vs PLA2G2F-
PHF1	0.00555454	-0.183155	0.025	0.101	1	Psoriasis PP Keratinocytes PLA2G2F+ vs PLA2G2F-
CYB561A3	0.00177228	-0.18318	0.178	0.224	1	Psoriasis PP Keratinocytes PLA2G2F+ vs PLA2G2F-
CNOT9	0.00724925	-0.183318	0.076	0.172	1	Psoriasis PP Keratinocytes PLA2G2F+ vs PLA2G2F-
LRR1	2.27e-05	-0.183373	0.017	0.125	0.698638	Psoriasis PP Keratinocytes PLA2G2F+ vs PLA2G2F-
MRPL33	1.12e-05	-0.183452	0.424	0.374	0.342918	Psoriasis PP Keratinocytes PLA2G2F+ vs PLA2G2F-
YBEY	0.0143024	-0.183519	0.093	0.183	1	Psoriasis PP Keratinocytes PLA2G2F+ vs PLA2G2F-
RFXANK	7.36e-07	-0.183541	0.305	0.274	0.0226178	Psoriasis PP Keratinocytes PLA2G2F+ vs PLA2G2F-
VRK1	0.000171598	-0.183681	0.025	0.112	1	Psoriasis PP Keratinocytes PLA2G2F+ vs PLA2G2F-
DPH5	0.0003582	-0.183891	0.042	0.135	1	Psoriasis PP Keratinocytes PLA2G2F+ vs PLA2G2F-
SLC2A8	0.000778807	-0.183918	0.076	0.136	1	Psoriasis PP Keratinocytes PLA2G2F+ vs PLA2G2F-
CASC3	0.00398078	-0.184002	0.068	0.13	1	Psoriasis PP Keratinocytes PLA2G2F+ vs PLA2G2F-
MLX	7.7e-06	-0.184138	0.271	0.277	0.236588	Psoriasis PP Keratinocytes PLA2G2F+ vs PLA2G2F-
CEBPZOS	0.00102058	-0.184272	0.093	0.157	1	Psoriasis PP Keratinocytes PLA2G2F+ vs PLA2G2F-
MMP28	0.000255793	-0.184323	0.017	0.107	1	Psoriasis PP Keratinocytes PLA2G2F+ vs PLA2G2F-
PSME4	0.0712022	-0.184449	0.119	0.181	1	Psoriasis PP Keratinocytes PLA2G2F+ vs PLA2G2F-
SDR39U1	0.0336986	-0.184501	0.127	0.19	1	Psoriasis PP Keratinocytes PLA2G2F+ vs PLA2G2F-
BCS1L	0.00113631	-0.184697	0.042	0.126	1	Psoriasis PP Keratinocytes PLA2G2F+ vs PLA2G2F-
SPEN	0.105443	-0.184808	0.153	0.202	1	Psoriasis PP Keratinocytes PLA2G2F+ vs PLA2G2F-
PRPF6	0.0292687	-0.184849	0.153	0.243	1	Psoriasis PP Keratinocytes PLA2G2F+ vs PLA2G2F-
PPP1R15A	0.036974	-0.185001	0.873	0.925	1	Psoriasis PP Keratinocytes PLA2G2F+ vs PLA2G2F-
DEXI	0.002582	-0.18505	0.136	0.213	1	Psoriasis PP Keratinocytes PLA2G2F+ vs PLA2G2F-
COPS7B	0.000102606	-0.185113	0.017	0.115	1	Psoriasis PP Keratinocytes PLA2G2F+ vs PLA2G2F-
TXNIP	0.0172647	-0.185143	0.288	0.274	1	Psoriasis PP Keratinocytes PLA2G2F+ vs PLA2G2F-
BZW2	0.00536315	-0.185279	0.331	0.39	1	Psoriasis PP Keratinocytes PLA2G2F+ vs PLA2G2F-
RPF1	0.00987387	-0.185332	0.136	0.242	1	Psoriasis PP Keratinocytes PLA2G2F+ vs PLA2G2F-
PPP4R1	0.000154304	-0.185543	0.254	0.244	1	Psoriasis PP Keratinocytes PLA2G2F+ vs PLA2G2F-
VPS26B	0.000294148	-0.18561	0.153	0.194	1	Psoriasis PP Keratinocytes PLA2G2F+ vs PLA2G2F-
CLIC4	0.0341559	-0.185657	0.178	0.209	1	Psoriasis PP Keratinocytes PLA2G2F+ vs PLA2G2F-
NOP14	0.00068013	-0.185687	0.042	0.128	1	Psoriasis PP Keratinocytes PLA2G2F+ vs PLA2G2F-
TM2D1	0.00117438	-0.185753	0.237	0.253	1	Psoriasis PP Keratinocytes PLA2G2F+ vs PLA2G2F-
RNF113A	0.00199688	-0.185891	0.085	0.149	1	Psoriasis PP Keratinocytes PLA2G2F+ vs PLA2G2F-
CADM1	0.000154269	-0.185961	0.017	0.105	1	Psoriasis PP Keratinocytes PLA2G2F+ vs PLA2G2F-
DCTD	0.000505726	-0.186211	0.229	0.272	1	Psoriasis PP Keratinocytes PLA2G2F+ vs PLA2G2F-
HTATSF1	0.00641914	-0.186225	0.127	0.198	1	Psoriasis PP Keratinocytes PLA2G2F+ vs PLA2G2F-
IFT22	0.000199483	-0.1863	0.068	0.137	1	Psoriasis PP Keratinocytes PLA2G2F+ vs PLA2G2F-
GATA3	0.025877	-0.186366	0.246	0.356	1	Psoriasis PP Keratinocytes PLA2G2F+ vs PLA2G2F-
MRPL44	0.000906502	-0.18695	0.059	0.154	1	Psoriasis PP Keratinocytes PLA2G2F+ vs PLA2G2F-
BCL3	0.0125244	-0.186964	0.144	0.201	1	Psoriasis PP Keratinocytes PLA2G2F+ vs PLA2G2F-
DAP3	0.00010574	-0.187024	0.356	0.37	1	Psoriasis PP Keratinocytes PLA2G2F+ vs PLA2G2F-
CD3EAP	0.000462499	-0.18705	0.051	0.122	1	Psoriasis PP Keratinocytes PLA2G2F+ vs PLA2G2F-
NOA1	5.29e-06	-0.187103	0.153	0.182	0.162733	Psoriasis PP Keratinocytes PLA2G2F+ vs PLA2G2F-
COPS9	0.0106132	-0.187267	0.593	0.675	1	Psoriasis PP Keratinocytes PLA2G2F+ vs PLA2G2F-
B4GALT7	0.000409911	-0.187277	0.051	0.149	1	Psoriasis PP Keratinocytes PLA2G2F+ vs PLA2G2F-
ZG16B	0.00232985	-0.187433	0.186	0.259	1	Psoriasis PP Keratinocytes PLA2G2F+ vs PLA2G2F-
CXCR4	0.00794598	-0.187544	0.034	0.111	1	Psoriasis PP Keratinocytes PLA2G2F+ vs PLA2G2F-
COPS8	0.0218113	-0.187594	0.169	0.269	1	Psoriasis PP Keratinocytes PLA2G2F+ vs PLA2G2F-
JMJD1C	0.00736989	-0.187697	0.22	0.233	1	Psoriasis PP Keratinocytes PLA2G2F+ vs PLA2G2F-
FXR1	6.05e-16	-0.187718	0.025	0.257	1.86e-11	Psoriasis PP Keratinocytes PLA2G2F+ vs PLA2G2F-
MESD	3.65e-06	-0.187789	0.297	0.275	0.112248	Psoriasis PP Keratinocytes PLA2G2F+ vs PLA2G2F-
TNPO1	0.00173999	-0.187888	0.102	0.147	1	Psoriasis PP Keratinocytes PLA2G2F+ vs PLA2G2F-
MGST1	0.147079	-0.188052	0.127	0.142	1	Psoriasis PP Keratinocytes PLA2G2F+ vs PLA2G2F-
DERA	0.000494435	-0.18811	0.11	0.252	1	Psoriasis PP Keratinocytes PLA2G2F+ vs PLA2G2F-
C1orf43	0.0304933	-0.188189	0.585	0.646	1	Psoriasis PP Keratinocytes PLA2G2F+ vs PLA2G2F-
NT5C3B	0.000499936	-0.188606	0.195	0.249	1	Psoriasis PP Keratinocytes PLA2G2F+ vs PLA2G2F-
TAF4B	0.00547875	-0.18884	0.034	0.107	1	Psoriasis PP Keratinocytes PLA2G2F+ vs PLA2G2F-
HNRNPA1P48	5.69e-05	-0.188877	0.068	0.141	1	Psoriasis PP Keratinocytes PLA2G2F+ vs PLA2G2F-
GNB1	0.00725958	-0.188891	0.314	0.343	1	Psoriasis PP Keratinocytes PLA2G2F+ vs PLA2G2F-
SERGEF	0.000493279	-0.188944	0.051	0.14	1	Psoriasis PP Keratinocytes PLA2G2F+ vs PLA2G2F-
C6orf136	0.000163485	-0.189097	0.034	0.125	1	Psoriasis PP Keratinocytes PLA2G2F+ vs PLA2G2F-
UROS	0.0115878	-0.189242	0.195	0.261	1	Psoriasis PP Keratinocytes PLA2G2F+ vs PLA2G2F-
TP53I13	0.000115076	-0.189288	0.008	0.101	1	Psoriasis PP Keratinocytes PLA2G2F+ vs PLA2G2F-
FIS1	0.058077	-0.189293	0.619	0.677	1	Psoriasis PP Keratinocytes PLA2G2F+ vs PLA2G2F-
EIF2AK2	0.000305193	-0.189339	0.051	0.169	1	Psoriasis PP Keratinocytes PLA2G2F+ vs PLA2G2F-
RUSC1	1.85e-05	-0.189401	0.254	0.242	0.567397	Psoriasis PP Keratinocytes PLA2G2F+ vs PLA2G2F-
F8A1	4.38e-05	-0.189423	0.017	0.13	1	Psoriasis PP Keratinocytes PLA2G2F+ vs PLA2G2F-
DCP1A	0.00375769	-0.189466	0.11	0.215	1	Psoriasis PP Keratinocytes PLA2G2F+ vs PLA2G2F-
C1orf174	0.00292204	-0.18964	0.076	0.159	1	Psoriasis PP Keratinocytes PLA2G2F+ vs PLA2G2F-
ECI2	0.00122171	-0.189781	0.042	0.144	1	Psoriasis PP Keratinocytes PLA2G2F+ vs PLA2G2F-
BPGM	0.00380273	-0.189866	0.059	0.135	1	Psoriasis PP Keratinocytes PLA2G2F+ vs PLA2G2F-
ENOPH1	0.000158002	-0.190036	0.229	0.249	1	Psoriasis PP Keratinocytes PLA2G2F+ vs PLA2G2F-
CCNG2	0.000383892	-0.19017	0.051	0.102	1	Psoriasis PP Keratinocytes PLA2G2F+ vs PLA2G2F-
NOP56	1.33e-06	-0.19025	0.212	0.44	0.040853	Psoriasis PP Keratinocytes PLA2G2F+ vs PLA2G2F-
RYK	0.000585704	-0.190268	0.025	0.124	1	Psoriasis PP Keratinocytes PLA2G2F+ vs PLA2G2F-
PAQR4	6.89e-05	-0.190295	0.017	0.112	1	Psoriasis PP Keratinocytes PLA2G2F+ vs PLA2G2F-
ARPP19	0.000296987	-0.190519	0.398	0.409	1	Psoriasis PP Keratinocytes PLA2G2F+ vs PLA2G2F-
2021-09-07	0.00849993	-0.190556	0.517	0.561	1	Psoriasis PP Keratinocytes PLA2G2F+ vs PLA2G2F-
HGSNAT	0.00271015	-0.190654	0.034	0.117	1	Psoriasis PP Keratinocytes PLA2G2F+ vs PLA2G2F-
TMED1	0.00371319	-0.190766	0.085	0.181	1	Psoriasis PP Keratinocytes PLA2G2F+ vs PLA2G2F-
TSTD1	0.0143345	-0.191108	0.525	0.569	1	Psoriasis PP Keratinocytes PLA2G2F+ vs PLA2G2F-
NUB1	0.00215876	-0.1915	0.085	0.152	1	Psoriasis PP Keratinocytes PLA2G2F+ vs PLA2G2F-
SP110	0.00191201	-0.191693	0.127	0.177	1	Psoriasis PP Keratinocytes PLA2G2F+ vs PLA2G2F-
RAD51C	0.000269552	-0.191771	0.034	0.127	1	Psoriasis PP Keratinocytes PLA2G2F+ vs PLA2G2F-
AC004453.1	0.00027168	-0.191978	0.11	0.165	1	Psoriasis PP Keratinocytes PLA2G2F+ vs PLA2G2F-
LACTB2	0.000773252	-0.192043	0.085	0.163	1	Psoriasis PP Keratinocytes PLA2G2F+ vs PLA2G2F-
SPSB3	0.00063157	-0.192058	0.28	0.284	1	Psoriasis PP Keratinocytes PLA2G2F+ vs PLA2G2F-
CCNH	4.38e-05	-0.19208	0.144	0.18	1	Psoriasis PP Keratinocytes PLA2G2F+ vs PLA2G2F-
C7orf50	0.000979348	-0.192281	0.229	0.285	1	Psoriasis PP Keratinocytes PLA2G2F+ vs PLA2G2F-
C18orf21	0.000322882	-0.192314	0.068	0.151	1	Psoriasis PP Keratinocytes PLA2G2F+ vs PLA2G2F-
PRRX2	0.00250866	-0.192346	0.119	0.18	1	Psoriasis PP Keratinocytes PLA2G2F+ vs PLA2G2F-
SMU1	0.0064022	-0.192358	0.102	0.184	1	Psoriasis PP Keratinocytes PLA2G2F+ vs PLA2G2F-
PLRG1	0.00465953	-0.192428	0.11	0.182	1	Psoriasis PP Keratinocytes PLA2G2F+ vs PLA2G2F-
NET1	0.0107031	-0.192551	0.144	0.187	1	Psoriasis PP Keratinocytes PLA2G2F+ vs PLA2G2F-
AIMP2	0.00270342	-0.192552	0.119	0.228	1	Psoriasis PP Keratinocytes PLA2G2F+ vs PLA2G2F-
HDHD5	0.00158568	-0.192567	0.085	0.195	1	Psoriasis PP Keratinocytes PLA2G2F+ vs PLA2G2F-
GNPAT	0.000309755	-0.192694	0.051	0.135	1	Psoriasis PP Keratinocytes PLA2G2F+ vs PLA2G2F-
PRKRA	0.00357779	-0.192707	0.297	0.357	1	Psoriasis PP Keratinocytes PLA2G2F+ vs PLA2G2F-
STAG1	0.00827074	-0.192859	0.068	0.137	1	Psoriasis PP Keratinocytes PLA2G2F+ vs PLA2G2F-
SESN3	0.00259687	-0.192886	0.042	0.102	1	Psoriasis PP Keratinocytes PLA2G2F+ vs PLA2G2F-
AKIP1	2.7e-07	-0.193116	0	0.11	0.00831236	Psoriasis PP Keratinocytes PLA2G2F+ vs PLA2G2F-
TRIM44	0.00725145	-0.193271	0.059	0.147	1	Psoriasis PP Keratinocytes PLA2G2F+ vs PLA2G2F-
POLR3GL	0.000978102	-0.193349	0.051	0.153	1	Psoriasis PP Keratinocytes PLA2G2F+ vs PLA2G2F-
RAB38	0.000158102	-0.193461	0.551	0.58	1	Psoriasis PP Keratinocytes PLA2G2F+ vs PLA2G2F-
AC097376.2	0.0142139	-0.193483	0.068	0.121	1	Psoriasis PP Keratinocytes PLA2G2F+ vs PLA2G2F-
EXOSC1	0.0125486	-0.193714	0.153	0.23	1	Psoriasis PP Keratinocytes PLA2G2F+ vs PLA2G2F-
TBC1D4	0.00114719	-0.193861	0.042	0.121	1	Psoriasis PP Keratinocytes PLA2G2F+ vs PLA2G2F-
TALDO1	0.00229584	-0.193968	0.61	0.647	1	Psoriasis PP Keratinocytes PLA2G2F+ vs PLA2G2F-
SMIM30	0.00149945	-0.194156	0.203	0.312	1	Psoriasis PP Keratinocytes PLA2G2F+ vs PLA2G2F-
CRYZL1	0.000814325	-0.194194	0.042	0.125	1	Psoriasis PP Keratinocytes PLA2G2F+ vs PLA2G2F-
PURB	0.000252837	-0.194218	0.237	0.243	1	Psoriasis PP Keratinocytes PLA2G2F+ vs PLA2G2F-
RRP1B	1.06e-05	-0.194291	0.008	0.122	0.325144	Psoriasis PP Keratinocytes PLA2G2F+ vs PLA2G2F-
REEP5	0.00413771	-0.1943	0.517	0.576	1	Psoriasis PP Keratinocytes PLA2G2F+ vs PLA2G2F-
ASPH	0.013596	-0.194374	0.136	0.215	1	Psoriasis PP Keratinocytes PLA2G2F+ vs PLA2G2F-
LIPA	0.00128885	-0.194444	0.076	0.154	1	Psoriasis PP Keratinocytes PLA2G2F+ vs PLA2G2F-
MBD4	0.00909232	-0.194542	0.127	0.208	1	Psoriasis PP Keratinocytes PLA2G2F+ vs PLA2G2F-
NMD3	0.000867591	-0.194689	0.136	0.175	1	Psoriasis PP Keratinocytes PLA2G2F+ vs PLA2G2F-
ADORA2B	1.11e-06	-0.194746	0	0.1	0.0342034	Psoriasis PP Keratinocytes PLA2G2F+ vs PLA2G2F-
PMPCB	0.00536924	-0.194795	0.186	0.315	1	Psoriasis PP Keratinocytes PLA2G2F+ vs PLA2G2F-
RPL10P3	3.62e-05	-0.19529	0.127	0.175	1	Psoriasis PP Keratinocytes PLA2G2F+ vs PLA2G2F-
PIP4P1	0.00211109	-0.195343	0.246	0.273	1	Psoriasis PP Keratinocytes PLA2G2F+ vs PLA2G2F-
SRPRB	0.0158428	-0.195472	0.178	0.264	1	Psoriasis PP Keratinocytes PLA2G2F+ vs PLA2G2F-
DDX42	0.0176012	-0.195481	0.136	0.193	1	Psoriasis PP Keratinocytes PLA2G2F+ vs PLA2G2F-
DBF4	6.23e-05	-0.19549	0.017	0.118	1	Psoriasis PP Keratinocytes PLA2G2F+ vs PLA2G2F-
PNPLA4	0.000669775	-0.195847	0.153	0.224	1	Psoriasis PP Keratinocytes PLA2G2F+ vs PLA2G2F-
NR1D2	0.00258331	-0.195884	0.119	0.158	1	Psoriasis PP Keratinocytes PLA2G2F+ vs PLA2G2F-
GAA	0.00155601	-0.195959	0.051	0.131	1	Psoriasis PP Keratinocytes PLA2G2F+ vs PLA2G2F-
DR1	4.25e-05	-0.196204	0.297	0.324	1	Psoriasis PP Keratinocytes PLA2G2F+ vs PLA2G2F-
NEPRO	0.000173525	-0.196369	0.025	0.119	1	Psoriasis PP Keratinocytes PLA2G2F+ vs PLA2G2F-
SLC9A3R1	0.00116958	-0.196372	0.229	0.262	1	Psoriasis PP Keratinocytes PLA2G2F+ vs PLA2G2F-
MTAP	0.000998858	-0.196472	0.042	0.147	1	Psoriasis PP Keratinocytes PLA2G2F+ vs PLA2G2F-
GPN1	0.00034256	-0.196476	0.042	0.157	1	Psoriasis PP Keratinocytes PLA2G2F+ vs PLA2G2F-
MPST	5.62e-05	-0.196549	0.441	0.483	1	Psoriasis PP Keratinocytes PLA2G2F+ vs PLA2G2F-
GUSB	0.000274172	-0.196663	0.042	0.136	1	Psoriasis PP Keratinocytes PLA2G2F+ vs PLA2G2F-
TERF2IP	0.000623245	-0.196688	0.347	0.367	1	Psoriasis PP Keratinocytes PLA2G2F+ vs PLA2G2F-
TNFSF10	0.0442209	-0.196745	0.441	0.473	1	Psoriasis PP Keratinocytes PLA2G2F+ vs PLA2G2F-
DALRD3	0.00780193	-0.196768	0.144	0.235	1	Psoriasis PP Keratinocytes PLA2G2F+ vs PLA2G2F-
TMEM101	0.00137702	-0.196795	0.186	0.261	1	Psoriasis PP Keratinocytes PLA2G2F+ vs PLA2G2F-
TERF1	0.000738314	-0.196913	0.059	0.135	1	Psoriasis PP Keratinocytes PLA2G2F+ vs PLA2G2F-
NKAP	0.000271226	-0.196975	0.144	0.198	1	Psoriasis PP Keratinocytes PLA2G2F+ vs PLA2G2F-
METTL17	0.00539911	-0.197167	0.051	0.137	1	Psoriasis PP Keratinocytes PLA2G2F+ vs PLA2G2F-
NPDC1	0.00360294	-0.19726	0.059	0.158	1	Psoriasis PP Keratinocytes PLA2G2F+ vs PLA2G2F-
AKIRIN1	7.32e-07	-0.197323	0.339	0.34	0.0225142	Psoriasis PP Keratinocytes PLA2G2F+ vs PLA2G2F-
TSN	0.00244262	-0.197342	0.169	0.288	1	Psoriasis PP Keratinocytes PLA2G2F+ vs PLA2G2F-
MLST8	0.00103719	-0.197374	0.22	0.261	1	Psoriasis PP Keratinocytes PLA2G2F+ vs PLA2G2F-
TGS1	0.00205436	-0.197479	0.085	0.174	1	Psoriasis PP Keratinocytes PLA2G2F+ vs PLA2G2F-
MANBAL	4.18e-05	-0.197568	0.314	0.339	1	Psoriasis PP Keratinocytes PLA2G2F+ vs PLA2G2F-
CDK10	0.0308499	-0.197579	0.119	0.174	1	Psoriasis PP Keratinocytes PLA2G2F+ vs PLA2G2F-
TRMT1	0.0241398	-0.197704	0.102	0.174	1	Psoriasis PP Keratinocytes PLA2G2F+ vs PLA2G2F-
EIF5A	0.0289559	-0.197828	0.737	0.743	1	Psoriasis PP Keratinocytes PLA2G2F+ vs PLA2G2F-
TWF1	0.00700826	-0.197915	0.237	0.339	1	Psoriasis PP Keratinocytes PLA2G2F+ vs PLA2G2F-
ELOA	0.00509685	-0.197961	0.153	0.217	1	Psoriasis PP Keratinocytes PLA2G2F+ vs PLA2G2F-
CSTF3	0.00715559	-0.197977	0.144	0.199	1	Psoriasis PP Keratinocytes PLA2G2F+ vs PLA2G2F-
SRP9	0.0244102	-0.198026	0.653	0.677	1	Psoriasis PP Keratinocytes PLA2G2F+ vs PLA2G2F-
TOR3A	0.000392405	-0.198031	0.042	0.153	1	Psoriasis PP Keratinocytes PLA2G2F+ vs PLA2G2F-
KIF13A	9.82e-05	-0.19812	0.051	0.182	1	Psoriasis PP Keratinocytes PLA2G2F+ vs PLA2G2F-
C6orf48	0.000119212	-0.19817	0.025	0.114	1	Psoriasis PP Keratinocytes PLA2G2F+ vs PLA2G2F-
SZRD1	1.64e-05	-0.19824	0.331	0.309	0.504001	Psoriasis PP Keratinocytes PLA2G2F+ vs PLA2G2F-
SH3GLB1	0.0120289	-0.198283	0.398	0.451	1	Psoriasis PP Keratinocytes PLA2G2F+ vs PLA2G2F-
PSMD8	0.000147098	-0.198294	0.653	0.737	1	Psoriasis PP Keratinocytes PLA2G2F+ vs PLA2G2F-
SPG21	5.98e-06	-0.1983	0.356	0.362	0.183974	Psoriasis PP Keratinocytes PLA2G2F+ vs PLA2G2F-
MCMBP	0.00174945	-0.198425	0.093	0.186	1	Psoriasis PP Keratinocytes PLA2G2F+ vs PLA2G2F-
RPN2	0.000486168	-0.198468	0.424	0.432	1	Psoriasis PP Keratinocytes PLA2G2F+ vs PLA2G2F-
PYCR2	0.000352741	-0.198533	0.025	0.12	1	Psoriasis PP Keratinocytes PLA2G2F+ vs PLA2G2F-
EMC4	1.13e-06	-0.198694	0.602	0.56	0.0348225	Psoriasis PP Keratinocytes PLA2G2F+ vs PLA2G2F-
BAZ2B	0.0014161	-0.198715	0.144	0.181	1	Psoriasis PP Keratinocytes PLA2G2F+ vs PLA2G2F-
RETREG2	0.00958901	-0.198769	0.127	0.208	1	Psoriasis PP Keratinocytes PLA2G2F+ vs PLA2G2F-
RPS27AP16	0.000749722	-0.19886	0.237	0.311	1	Psoriasis PP Keratinocytes PLA2G2F+ vs PLA2G2F-
DDX50	0.000556372	-0.198966	0.068	0.162	1	Psoriasis PP Keratinocytes PLA2G2F+ vs PLA2G2F-
MLEC	0.0291526	-0.199177	0.153	0.228	1	Psoriasis PP Keratinocytes PLA2G2F+ vs PLA2G2F-
TAPBPL	0.000151151	-0.199243	0.025	0.117	1	Psoriasis PP Keratinocytes PLA2G2F+ vs PLA2G2F-
CFAP97	0.00283019	-0.199436	0.076	0.174	1	Psoriasis PP Keratinocytes PLA2G2F+ vs PLA2G2F-
ARMC1	5.08e-05	-0.199471	0.11	0.158	1	Psoriasis PP Keratinocytes PLA2G2F+ vs PLA2G2F-
FAIM	0.000400894	-0.199768	0.068	0.166	1	Psoriasis PP Keratinocytes PLA2G2F+ vs PLA2G2F-
ACTR1B	0.00123188	-0.199825	0.144	0.215	1	Psoriasis PP Keratinocytes PLA2G2F+ vs PLA2G2F-
FLII	0.00532912	-0.199865	0.102	0.212	1	Psoriasis PP Keratinocytes PLA2G2F+ vs PLA2G2F-
DDX49	0.000484825	-0.199924	0.254	0.308	1	Psoriasis PP Keratinocytes PLA2G2F+ vs PLA2G2F-
MRPS14	1.58e-05	-0.199971	0.229	0.258	0.486775	Psoriasis PP Keratinocytes PLA2G2F+ vs PLA2G2F-
CASP7	0.00568809	-0.200065	0.119	0.21	1	Psoriasis PP Keratinocytes PLA2G2F+ vs PLA2G2F-
SMARCD2	0.000518505	-0.200137	0.237	0.268	1	Psoriasis PP Keratinocytes PLA2G2F+ vs PLA2G2F-
SLC25A4	0.000146179	-0.200344	0.034	0.131	1	Psoriasis PP Keratinocytes PLA2G2F+ vs PLA2G2F-
RSBN1L	0.0433877	-0.200348	0.186	0.255	1	Psoriasis PP Keratinocytes PLA2G2F+ vs PLA2G2F-
FDXR	0.00332462	-0.200379	0.203	0.291	1	Psoriasis PP Keratinocytes PLA2G2F+ vs PLA2G2F-
BDP1	0.00170556	-0.200439	0.136	0.237	1	Psoriasis PP Keratinocytes PLA2G2F+ vs PLA2G2F-
RNF168	0.00133141	-0.200515	0.246	0.259	1	Psoriasis PP Keratinocytes PLA2G2F+ vs PLA2G2F-
BDH2	1.28e-05	-0.200555	0.025	0.157	0.394924	Psoriasis PP Keratinocytes PLA2G2F+ vs PLA2G2F-
TXNRD1	0.00102994	-0.200586	0.11	0.217	1	Psoriasis PP Keratinocytes PLA2G2F+ vs PLA2G2F-
TMEM183A	1.07e-08	-0.200599	0.424	0.392	0.000329703	Psoriasis PP Keratinocytes PLA2G2F+ vs PLA2G2F-
RSRC2	0.0363597	-0.20075	0.534	0.571	1	Psoriasis PP Keratinocytes PLA2G2F+ vs PLA2G2F-
TMEM138	0.000846701	-0.200821	0.051	0.156	1	Psoriasis PP Keratinocytes PLA2G2F+ vs PLA2G2F-
ABCF2	0.00152698	-0.200862	0.102	0.206	1	Psoriasis PP Keratinocytes PLA2G2F+ vs PLA2G2F-
RILPL2	6.38e-05	-0.200868	0.017	0.112	1	Psoriasis PP Keratinocytes PLA2G2F+ vs PLA2G2F-
HNRNPL	0.0120269	-0.201098	0.11	0.149	1	Psoriasis PP Keratinocytes PLA2G2F+ vs PLA2G2F-
RASSF1	0.00920722	-0.201374	0.178	0.231	1	Psoriasis PP Keratinocytes PLA2G2F+ vs PLA2G2F-
ILK	0.00868912	-0.201391	0.161	0.224	1	Psoriasis PP Keratinocytes PLA2G2F+ vs PLA2G2F-
ZDHHC12	0.00022651	-0.20165	0.475	0.495	1	Psoriasis PP Keratinocytes PLA2G2F+ vs PLA2G2F-
TSR1	0.00585054	-0.201771	0.093	0.192	1	Psoriasis PP Keratinocytes PLA2G2F+ vs PLA2G2F-
EIF3A	0.00776036	-0.201813	0.585	0.623	1	Psoriasis PP Keratinocytes PLA2G2F+ vs PLA2G2F-
CIAO2A	0.00325221	-0.201891	0.161	0.237	1	Psoriasis PP Keratinocytes PLA2G2F+ vs PLA2G2F-
MNAT1	0.000246334	-0.201923	0.042	0.149	1	Psoriasis PP Keratinocytes PLA2G2F+ vs PLA2G2F-
LARP1B	0.00121073	-0.201934	0.068	0.158	1	Psoriasis PP Keratinocytes PLA2G2F+ vs PLA2G2F-
UMPS	0.000549724	-0.20197	0.051	0.153	1	Psoriasis PP Keratinocytes PLA2G2F+ vs PLA2G2F-
RSF1	0.00906823	-0.20202	0.136	0.225	1	Psoriasis PP Keratinocytes PLA2G2F+ vs PLA2G2F-
CNOT4	0.0058333	-0.202167	0.085	0.181	1	Psoriasis PP Keratinocytes PLA2G2F+ vs PLA2G2F-
NUP107	0.00118565	-0.202264	0.025	0.106	1	Psoriasis PP Keratinocytes PLA2G2F+ vs PLA2G2F-
RAB5C	0.000521419	-0.202353	0.492	0.515	1	Psoriasis PP Keratinocytes PLA2G2F+ vs PLA2G2F-
TMEM243	9.41e-06	-0.202359	0.051	0.205	0.289188	Psoriasis PP Keratinocytes PLA2G2F+ vs PLA2G2F-
SMIM19	1.34e-06	-0.202431	0.331	0.321	0.0413043	Psoriasis PP Keratinocytes PLA2G2F+ vs PLA2G2F-
NUBP1	0.000189855	-0.202444	0.102	0.163	1	Psoriasis PP Keratinocytes PLA2G2F+ vs PLA2G2F-
IPO5	0.00183219	-0.202521	0.093	0.18	1	Psoriasis PP Keratinocytes PLA2G2F+ vs PLA2G2F-
MRM2	8.66e-05	-0.202581	0.059	0.161	1	Psoriasis PP Keratinocytes PLA2G2F+ vs PLA2G2F-
AAMDC	0.00174965	-0.202612	0.093	0.165	1	Psoriasis PP Keratinocytes PLA2G2F+ vs PLA2G2F-
FRAT2	9.17e-06	-0.202653	0.161	0.193	0.282066	Psoriasis PP Keratinocytes PLA2G2F+ vs PLA2G2F-
DSC2	0.000248826	-0.202667	0.28	0.46	1	Psoriasis PP Keratinocytes PLA2G2F+ vs PLA2G2F-
ATG5	0.001645	-0.202799	0.119	0.191	1	Psoriasis PP Keratinocytes PLA2G2F+ vs PLA2G2F-
ECHDC3	0.000151141	-0.202801	0.042	0.154	1	Psoriasis PP Keratinocytes PLA2G2F+ vs PLA2G2F-
UBXN6	2.24e-06	-0.20295	0.381	0.335	0.0688072	Psoriasis PP Keratinocytes PLA2G2F+ vs PLA2G2F-
SEPHS2	0.0101889	-0.203392	0.246	0.298	1	Psoriasis PP Keratinocytes PLA2G2F+ vs PLA2G2F-
FLOT1	0.0012954	-0.203402	0.076	0.197	1	Psoriasis PP Keratinocytes PLA2G2F+ vs PLA2G2F-
PRKAG1	0.00377305	-0.20348	0.212	0.283	1	Psoriasis PP Keratinocytes PLA2G2F+ vs PLA2G2F-
NABP2	0.00275569	-0.203539	0.153	0.253	1	Psoriasis PP Keratinocytes PLA2G2F+ vs PLA2G2F-
TCOF1	0.00805263	-0.203878	0.059	0.136	1	Psoriasis PP Keratinocytes PLA2G2F+ vs PLA2G2F-
ALOX15B	0.00118522	-0.204012	0.034	0.132	1	Psoriasis PP Keratinocytes PLA2G2F+ vs PLA2G2F-
NSUN5	0.000125665	-0.204251	0.042	0.142	1	Psoriasis PP Keratinocytes PLA2G2F+ vs PLA2G2F-
NXN	0.00894622	-0.204549	0.11	0.17	1	Psoriasis PP Keratinocytes PLA2G2F+ vs PLA2G2F-
CBX5	0.00201085	-0.204605	0.068	0.173	1	Psoriasis PP Keratinocytes PLA2G2F+ vs PLA2G2F-
PHF20	0.00675428	-0.204645	0.127	0.206	1	Psoriasis PP Keratinocytes PLA2G2F+ vs PLA2G2F-
EEF1AKMT4	0.000112192	-0.204658	0.059	0.177	1	Psoriasis PP Keratinocytes PLA2G2F+ vs PLA2G2F-
MAP3K2	0.0228132	-0.204872	0.136	0.196	1	Psoriasis PP Keratinocytes PLA2G2F+ vs PLA2G2F-
FLYWCH2	1.54e-05	-0.204888	0.263	0.297	0.473379	Psoriasis PP Keratinocytes PLA2G2F+ vs PLA2G2F-
MYNN	0.000484824	-0.205079	0.068	0.137	1	Psoriasis PP Keratinocytes PLA2G2F+ vs PLA2G2F-
ZBTB44	0.00291278	-0.205237	0.051	0.133	1	Psoriasis PP Keratinocytes PLA2G2F+ vs PLA2G2F-
AURKAIP1	0.000323087	-0.205294	0.729	0.764	1	Psoriasis PP Keratinocytes PLA2G2F+ vs PLA2G2F-
CMC1	8.79e-06	-0.205316	0.169	0.216	0.270354	Psoriasis PP Keratinocytes PLA2G2F+ vs PLA2G2F-
MUM1	0.00887772	-0.205374	0.068	0.12	1	Psoriasis PP Keratinocytes PLA2G2F+ vs PLA2G2F-
BPTF	0.00054954	-0.205384	0.297	0.286	1	Psoriasis PP Keratinocytes PLA2G2F+ vs PLA2G2F-
TUSC3	0.00215258	-0.205533	0.076	0.18	1	Psoriasis PP Keratinocytes PLA2G2F+ vs PLA2G2F-
CCDC50	0.000742269	-0.205599	0.051	0.145	1	Psoriasis PP Keratinocytes PLA2G2F+ vs PLA2G2F-
ABCA1	0.00201744	-0.205969	0.042	0.105	1	Psoriasis PP Keratinocytes PLA2G2F+ vs PLA2G2F-
FRG1	0.000531178	-0.205989	0.186	0.247	1	Psoriasis PP Keratinocytes PLA2G2F+ vs PLA2G2F-
NUTM2B-AS1	0.00280235	-0.206011	0.178	0.212	1	Psoriasis PP Keratinocytes PLA2G2F+ vs PLA2G2F-
ELMSAN1	0.00667299	-0.206312	0.229	0.234	1	Psoriasis PP Keratinocytes PLA2G2F+ vs PLA2G2F-
MAEA	0.000198153	-0.206542	0.271	0.296	1	Psoriasis PP Keratinocytes PLA2G2F+ vs PLA2G2F-
DCK	3.44e-05	-0.206548	0.017	0.13	1	Psoriasis PP Keratinocytes PLA2G2F+ vs PLA2G2F-
GEMIN6	5.05e-06	-0.206609	0.017	0.137	0.155183	Psoriasis PP Keratinocytes PLA2G2F+ vs PLA2G2F-
RABEP1	1.99e-05	-0.206654	0.017	0.136	0.610431	Psoriasis PP Keratinocytes PLA2G2F+ vs PLA2G2F-
TAP1	0.0247565	-0.206813	0.373	0.464	1	Psoriasis PP Keratinocytes PLA2G2F+ vs PLA2G2F-
RSRP1	0.0726881	-0.206818	0.492	0.568	1	Psoriasis PP Keratinocytes PLA2G2F+ vs PLA2G2F-
NOC4L	0.000752702	-0.206856	0.136	0.2	1	Psoriasis PP Keratinocytes PLA2G2F+ vs PLA2G2F-
ATP6V0D1	0.00578109	-0.206869	0.483	0.509	1	Psoriasis PP Keratinocytes PLA2G2F+ vs PLA2G2F-
TEX30	8.53e-05	-0.206906	0.034	0.145	1	Psoriasis PP Keratinocytes PLA2G2F+ vs PLA2G2F-
MTF2	0.00242063	-0.207161	0.076	0.186	1	Psoriasis PP Keratinocytes PLA2G2F+ vs PLA2G2F-
FLJ20021	0.00162973	-0.207187	0.051	0.136	1	Psoriasis PP Keratinocytes PLA2G2F+ vs PLA2G2F-
PPCS	6.32e-05	-0.207217	0.364	0.376	1	Psoriasis PP Keratinocytes PLA2G2F+ vs PLA2G2F-
HIBADH	2.62e-05	-0.207375	0.008	0.113	0.80485	Psoriasis PP Keratinocytes PLA2G2F+ vs PLA2G2F-
C1orf131	0.00211967	-0.207376	0.102	0.188	1	Psoriasis PP Keratinocytes PLA2G2F+ vs PLA2G2F-
SMIM20	0.000192365	-0.207385	0.119	0.191	1	Psoriasis PP Keratinocytes PLA2G2F+ vs PLA2G2F-
ETHE1	0.033371	-0.207678	0.305	0.391	1	Psoriasis PP Keratinocytes PLA2G2F+ vs PLA2G2F-
ATF3	0.0075451	-0.207714	0.669	0.773	1	Psoriasis PP Keratinocytes PLA2G2F+ vs PLA2G2F-
TMPO	0.000890682	-0.207992	0.042	0.139	1	Psoriasis PP Keratinocytes PLA2G2F+ vs PLA2G2F-
ZMYM5	0.00173154	-0.208205	0.051	0.15	1	Psoriasis PP Keratinocytes PLA2G2F+ vs PLA2G2F-
RBPJ	5.09e-06	-0.208279	0.246	0.223	0.156409	Psoriasis PP Keratinocytes PLA2G2F+ vs PLA2G2F-
PARL	0.00260392	-0.208345	0.254	0.311	1	Psoriasis PP Keratinocytes PLA2G2F+ vs PLA2G2F-
NOTCH1	0.00106702	-0.208472	0.076	0.197	1	Psoriasis PP Keratinocytes PLA2G2F+ vs PLA2G2F-
PBX1	0.00262833	-0.208778	0.068	0.163	1	Psoriasis PP Keratinocytes PLA2G2F+ vs PLA2G2F-
NUP37	0.000210671	-0.208792	0.042	0.158	1	Psoriasis PP Keratinocytes PLA2G2F+ vs PLA2G2F-
EHD2	2.23e-07	-0.20888	0	0.112	0.00684726	Psoriasis PP Keratinocytes PLA2G2F+ vs PLA2G2F-
F2RL1	0.00637229	-0.208924	0.195	0.313	1	Psoriasis PP Keratinocytes PLA2G2F+ vs PLA2G2F-
CHORDC1	0.0432072	-0.208951	0.144	0.211	1	Psoriasis PP Keratinocytes PLA2G2F+ vs PLA2G2F-
CHCHD5	5.13e-06	-0.208957	0.492	0.458	0.157642	Psoriasis PP Keratinocytes PLA2G2F+ vs PLA2G2F-
TSNAX	0.000332799	-0.209388	0.178	0.223	1	Psoriasis PP Keratinocytes PLA2G2F+ vs PLA2G2F-
MITD1	0.000726187	-0.209411	0.102	0.202	1	Psoriasis PP Keratinocytes PLA2G2F+ vs PLA2G2F-
NUDT22	3.79e-08	-0.209484	0.356	0.332	0.00116428	Psoriasis PP Keratinocytes PLA2G2F+ vs PLA2G2F-
COX19	0.010637	-0.209719	0.144	0.226	1	Psoriasis PP Keratinocytes PLA2G2F+ vs PLA2G2F-
CDC37	0.000193377	-0.209883	0.653	0.645	1	Psoriasis PP Keratinocytes PLA2G2F+ vs PLA2G2F-
NAA15	0.00256088	-0.209952	0.127	0.24	1	Psoriasis PP Keratinocytes PLA2G2F+ vs PLA2G2F-
LDLRAP1	7.21e-05	-0.210044	0.068	0.145	1	Psoriasis PP Keratinocytes PLA2G2F+ vs PLA2G2F-
KRAS	2.94e-06	-0.210047	0.297	0.279	0.0903685	Psoriasis PP Keratinocytes PLA2G2F+ vs PLA2G2F-
APIP	9.37e-06	-0.210053	0.017	0.135	0.288066	Psoriasis PP Keratinocytes PLA2G2F+ vs PLA2G2F-
PCM1	0.00435868	-0.210144	0.093	0.169	1	Psoriasis PP Keratinocytes PLA2G2F+ vs PLA2G2F-
ALDOA	0.00029656	-0.210148	0.186	0.239	1	Psoriasis PP Keratinocytes PLA2G2F+ vs PLA2G2F-
SNRK	0.00156508	-0.210397	0.042	0.143	1	Psoriasis PP Keratinocytes PLA2G2F+ vs PLA2G2F-
CHMP2A	0.0123811	-0.210425	0.686	0.72	1	Psoriasis PP Keratinocytes PLA2G2F+ vs PLA2G2F-
TIMM50	0.00237727	-0.210434	0.136	0.266	1	Psoriasis PP Keratinocytes PLA2G2F+ vs PLA2G2F-
CDC5L	0.000788222	-0.210451	0.093	0.221	1	Psoriasis PP Keratinocytes PLA2G2F+ vs PLA2G2F-
H3F3A	0.00186655	-0.2105	0.881	0.934	1	Psoriasis PP Keratinocytes PLA2G2F+ vs PLA2G2F-
LTBP3	4.81e-06	-0.210529	0.466	0.449	0.147923	Psoriasis PP Keratinocytes PLA2G2F+ vs PLA2G2F-
WLS	0.000869484	-0.21087	0.034	0.134	1	Psoriasis PP Keratinocytes PLA2G2F+ vs PLA2G2F-
NIT2	0.00428509	-0.210985	0.322	0.396	1	Psoriasis PP Keratinocytes PLA2G2F+ vs PLA2G2F-
RNF115	4.77e-05	-0.211051	0.025	0.142	1	Psoriasis PP Keratinocytes PLA2G2F+ vs PLA2G2F-
ITGB3BP	3.96e-05	-0.211056	0.119	0.164	1	Psoriasis PP Keratinocytes PLA2G2F+ vs PLA2G2F-
RCHY1	0.000923636	-0.211266	0.119	0.179	1	Psoriasis PP Keratinocytes PLA2G2F+ vs PLA2G2F-
WDR45	6.02e-05	-0.211277	0.229	0.259	1	Psoriasis PP Keratinocytes PLA2G2F+ vs PLA2G2F-
C16orf72	4.86e-07	-0.211287	0.288	0.246	0.0149442	Psoriasis PP Keratinocytes PLA2G2F+ vs PLA2G2F-
CUL5	0.000162334	-0.211334	0.085	0.158	1	Psoriasis PP Keratinocytes PLA2G2F+ vs PLA2G2F-
MIR22HG	0.00100697	-0.211367	0.331	0.309	1	Psoriasis PP Keratinocytes PLA2G2F+ vs PLA2G2F-
DCAF7	0.000458883	-0.211528	0.059	0.151	1	Psoriasis PP Keratinocytes PLA2G2F+ vs PLA2G2F-
B3GNT5	0.0294762	-0.211583	0.254	0.317	1	Psoriasis PP Keratinocytes PLA2G2F+ vs PLA2G2F-
MFHAS1	0.00322242	-0.211624	0.102	0.218	1	Psoriasis PP Keratinocytes PLA2G2F+ vs PLA2G2F-
RPL39L	0.000327085	-0.211687	0.051	0.17	1	Psoriasis PP Keratinocytes PLA2G2F+ vs PLA2G2F-
LUC7L	0.00341552	-0.211816	0.119	0.178	1	Psoriasis PP Keratinocytes PLA2G2F+ vs PLA2G2F-
SUPT16H	0.0060607	-0.211834	0.119	0.211	1	Psoriasis PP Keratinocytes PLA2G2F+ vs PLA2G2F-
SFXN4	1.08e-05	-0.212202	0.017	0.141	0.33205	Psoriasis PP Keratinocytes PLA2G2F+ vs PLA2G2F-
REXO2	0.00259435	-0.212271	0.517	0.577	1	Psoriasis PP Keratinocytes PLA2G2F+ vs PLA2G2F-
CYSTM1	0.00013399	-0.212327	0.059	0.188	1	Psoriasis PP Keratinocytes PLA2G2F+ vs PLA2G2F-
WDR47	0.00404864	-0.212508	0.068	0.157	1	Psoriasis PP Keratinocytes PLA2G2F+ vs PLA2G2F-
NDUFB3	0.0033569	-0.212524	0.534	0.579	1	Psoriasis PP Keratinocytes PLA2G2F+ vs PLA2G2F-
HDGFL2	1.8e-05	-0.212685	0.017	0.138	0.553517	Psoriasis PP Keratinocytes PLA2G2F+ vs PLA2G2F-
RNF213	0.0617206	-0.212801	0.153	0.195	1	Psoriasis PP Keratinocytes PLA2G2F+ vs PLA2G2F-
RUNX1	0.00784305	-0.212817	0.051	0.113	1	Psoriasis PP Keratinocytes PLA2G2F+ vs PLA2G2F-
RNF152	0.0028764	-0.212884	0.034	0.111	1	Psoriasis PP Keratinocytes PLA2G2F+ vs PLA2G2F-
SYAP1	0.000270164	-0.212957	0.28	0.309	1	Psoriasis PP Keratinocytes PLA2G2F+ vs PLA2G2F-
TIMM22	2.89e-05	-0.213173	0.195	0.233	0.887164	Psoriasis PP Keratinocytes PLA2G2F+ vs PLA2G2F-
AUP1	0.00172003	-0.213284	0.475	0.486	1	Psoriasis PP Keratinocytes PLA2G2F+ vs PLA2G2F-
RPS6KA1	3.37e-05	-0.213537	0.008	0.104	1	Psoriasis PP Keratinocytes PLA2G2F+ vs PLA2G2F-
BRAT1	1.69e-05	-0.213553	0.008	0.11	0.518953	Psoriasis PP Keratinocytes PLA2G2F+ vs PLA2G2F-
UTP6	0.000315247	-0.213703	0.042	0.156	1	Psoriasis PP Keratinocytes PLA2G2F+ vs PLA2G2F-
ANKRD29	1.15e-05	-0.213729	0.017	0.139	0.352422	Psoriasis PP Keratinocytes PLA2G2F+ vs PLA2G2F-
AL031058.1	0.00151792	-0.213882	0.314	0.329	1	Psoriasis PP Keratinocytes PLA2G2F+ vs PLA2G2F-
PPP2R5E	0.0016298	-0.213885	0.11	0.204	1	Psoriasis PP Keratinocytes PLA2G2F+ vs PLA2G2F-
ASF1A	4.46e-05	-0.21396	0.11	0.182	1	Psoriasis PP Keratinocytes PLA2G2F+ vs PLA2G2F-
MDM4	0.0228714	-0.213961	0.127	0.186	1	Psoriasis PP Keratinocytes PLA2G2F+ vs PLA2G2F-
GBP1	0.0153557	-0.214067	0.161	0.258	1	Psoriasis PP Keratinocytes PLA2G2F+ vs PLA2G2F-
CCDC12	0.00260982	-0.214159	0.398	0.521	1	Psoriasis PP Keratinocytes PLA2G2F+ vs PLA2G2F-
YWHAB	3.06e-05	-0.21431	0.678	0.744	0.939997	Psoriasis PP Keratinocytes PLA2G2F+ vs PLA2G2F-
MAT2B	0.000608344	-0.214628	0.051	0.154	1	Psoriasis PP Keratinocytes PLA2G2F+ vs PLA2G2F-
PDCD7	0.00363702	-0.214687	0.119	0.238	1	Psoriasis PP Keratinocytes PLA2G2F+ vs PLA2G2F-
RCN1	0.000279387	-0.214743	0.042	0.149	1	Psoriasis PP Keratinocytes PLA2G2F+ vs PLA2G2F-
ATAD3A	0.00542878	-0.214974	0.153	0.227	1	Psoriasis PP Keratinocytes PLA2G2F+ vs PLA2G2F-
COPZ1	0.000499738	-0.21502	0.263	0.373	1	Psoriasis PP Keratinocytes PLA2G2F+ vs PLA2G2F-
TUBGCP2	0.0106472	-0.215049	0.11	0.186	1	Psoriasis PP Keratinocytes PLA2G2F+ vs PLA2G2F-
FEN1	1.19e-05	-0.215147	0.008	0.121	0.364601	Psoriasis PP Keratinocytes PLA2G2F+ vs PLA2G2F-
PAPOLA	0.000394982	-0.215289	0.5	0.577	1	Psoriasis PP Keratinocytes PLA2G2F+ vs PLA2G2F-
CRIP1	0.0240781	-0.21529	0.068	0.105	1	Psoriasis PP Keratinocytes PLA2G2F+ vs PLA2G2F-
LMAN1	0.0077272	-0.21534	0.203	0.268	1	Psoriasis PP Keratinocytes PLA2G2F+ vs PLA2G2F-
ANKRD10	0.00188387	-0.215367	0.034	0.12	1	Psoriasis PP Keratinocytes PLA2G2F+ vs PLA2G2F-
KMT2A	0.000572977	-0.215412	0.025	0.119	1	Psoriasis PP Keratinocytes PLA2G2F+ vs PLA2G2F-
LRRC8A	0.000801018	-0.215431	0.322	0.311	1	Psoriasis PP Keratinocytes PLA2G2F+ vs PLA2G2F-
GABARAPL1	0.000453214	-0.215487	0.153	0.165	1	Psoriasis PP Keratinocytes PLA2G2F+ vs PLA2G2F-
FAT1	0.00181965	-0.215569	0.059	0.146	1	Psoriasis PP Keratinocytes PLA2G2F+ vs PLA2G2F-
ECHDC1	0.00049794	-0.215928	0.203	0.28	1	Psoriasis PP Keratinocytes PLA2G2F+ vs PLA2G2F-
TTLL12	4.59e-05	-0.216099	0.212	0.245	1	Psoriasis PP Keratinocytes PLA2G2F+ vs PLA2G2F-
STARD5	0.00579818	-0.216241	0.297	0.344	1	Psoriasis PP Keratinocytes PLA2G2F+ vs PLA2G2F-
CD320	1.65e-05	-0.216296	0.008	0.108	0.50666	Psoriasis PP Keratinocytes PLA2G2F+ vs PLA2G2F-
LSM10	0.0041154	-0.216302	0.212	0.336	1	Psoriasis PP Keratinocytes PLA2G2F+ vs PLA2G2F-
CETN2	0.000835155	-0.216507	0.22	0.31	1	Psoriasis PP Keratinocytes PLA2G2F+ vs PLA2G2F-
YTHDF1	0.00026098	-0.216813	0.076	0.166	1	Psoriasis PP Keratinocytes PLA2G2F+ vs PLA2G2F-
TMEM70	5.28e-05	-0.216832	0.22	0.27	1	Psoriasis PP Keratinocytes PLA2G2F+ vs PLA2G2F-
PYURF	3.35e-05	-0.216852	0.585	0.653	1	Psoriasis PP Keratinocytes PLA2G2F+ vs PLA2G2F-
GOLIM4	1.75e-05	-0.216927	0.008	0.117	0.539121	Psoriasis PP Keratinocytes PLA2G2F+ vs PLA2G2F-
SLC7A5	4.17e-07	-0.216942	0.059	0.229	0.0128248	Psoriasis PP Keratinocytes PLA2G2F+ vs PLA2G2F-
ELF2	0.00483455	-0.21697	0.102	0.158	1	Psoriasis PP Keratinocytes PLA2G2F+ vs PLA2G2F-
CTPS1	3.16e-05	-0.21708	0.025	0.142	0.971491	Psoriasis PP Keratinocytes PLA2G2F+ vs PLA2G2F-
SMIM4	0.00350199	-0.217226	0.144	0.239	1	Psoriasis PP Keratinocytes PLA2G2F+ vs PLA2G2F-
H2AFX	0.00123424	-0.217358	0.458	0.405	1	Psoriasis PP Keratinocytes PLA2G2F+ vs PLA2G2F-
RIN2	0.0138377	-0.217383	0.195	0.28	1	Psoriasis PP Keratinocytes PLA2G2F+ vs PLA2G2F-
PARP9	0.00023605	-0.217386	0.195	0.24	1	Psoriasis PP Keratinocytes PLA2G2F+ vs PLA2G2F-
SHMT1	0.00026708	-0.217412	0.059	0.154	1	Psoriasis PP Keratinocytes PLA2G2F+ vs PLA2G2F-
PLAT	6.45e-08	-0.217422	0.068	0.25	0.00198363	Psoriasis PP Keratinocytes PLA2G2F+ vs PLA2G2F-
HNRNPUL1	0.00264989	-0.217647	0.246	0.296	1	Psoriasis PP Keratinocytes PLA2G2F+ vs PLA2G2F-
SCML1	0.00138382	-0.217959	0.051	0.126	1	Psoriasis PP Keratinocytes PLA2G2F+ vs PLA2G2F-
KNOP1	0.00550333	-0.218079	0.127	0.189	1	Psoriasis PP Keratinocytes PLA2G2F+ vs PLA2G2F-
IMMT	0.00018554	-0.218138	0.161	0.224	1	Psoriasis PP Keratinocytes PLA2G2F+ vs PLA2G2F-
ITGA2	0.00168066	-0.218285	0.051	0.156	1	Psoriasis PP Keratinocytes PLA2G2F+ vs PLA2G2F-
GINS2	8.8e-07	-0.218332	0	0.102	0.0270431	Psoriasis PP Keratinocytes PLA2G2F+ vs PLA2G2F-
ZMAT2	2.94e-07	-0.218398	0.373	0.35	0.00902452	Psoriasis PP Keratinocytes PLA2G2F+ vs PLA2G2F-
HES2	0.00319159	-0.218543	0.169	0.304	1	Psoriasis PP Keratinocytes PLA2G2F+ vs PLA2G2F-
GCLM	0.000137521	-0.218696	0.034	0.128	1	Psoriasis PP Keratinocytes PLA2G2F+ vs PLA2G2F-
NFYB	0.000394945	-0.218765	0.059	0.162	1	Psoriasis PP Keratinocytes PLA2G2F+ vs PLA2G2F-
SLC25A36	0.00381599	-0.218913	0.076	0.18	1	Psoriasis PP Keratinocytes PLA2G2F+ vs PLA2G2F-
HTRA2	0.00012756	-0.21898	0.085	0.172	1	Psoriasis PP Keratinocytes PLA2G2F+ vs PLA2G2F-
AASS	0.00100184	-0.219143	0.025	0.115	1	Psoriasis PP Keratinocytes PLA2G2F+ vs PLA2G2F-
WWOX	5.55e-05	-0.219217	0.059	0.154	1	Psoriasis PP Keratinocytes PLA2G2F+ vs PLA2G2F-
SCAF4	0.00883338	-0.219233	0.093	0.163	1	Psoriasis PP Keratinocytes PLA2G2F+ vs PLA2G2F-
MBIP	0.000557926	-0.219257	0.068	0.161	1	Psoriasis PP Keratinocytes PLA2G2F+ vs PLA2G2F-
PUS1	0.000200973	-0.219263	0.042	0.136	1	Psoriasis PP Keratinocytes PLA2G2F+ vs PLA2G2F-
CXCL16	8.19e-05	-0.21929	0.288	0.292	1	Psoriasis PP Keratinocytes PLA2G2F+ vs PLA2G2F-
ID2	0.0489104	-0.219437	0.534	0.642	1	Psoriasis PP Keratinocytes PLA2G2F+ vs PLA2G2F-
EIF3D	0.000151249	-0.219531	0.559	0.672	1	Psoriasis PP Keratinocytes PLA2G2F+ vs PLA2G2F-
CIR1	0.00012887	-0.219703	0.229	0.255	1	Psoriasis PP Keratinocytes PLA2G2F+ vs PLA2G2F-
NFYC	0.000503265	-0.219717	0.195	0.246	1	Psoriasis PP Keratinocytes PLA2G2F+ vs PLA2G2F-
STRAP	0.000520922	-0.219921	0.5	0.545	1	Psoriasis PP Keratinocytes PLA2G2F+ vs PLA2G2F-
UTP18	0.000458075	-0.219947	0.169	0.23	1	Psoriasis PP Keratinocytes PLA2G2F+ vs PLA2G2F-
NSL1	6.03e-08	-0.219959	0	0.121	0.00185436	Psoriasis PP Keratinocytes PLA2G2F+ vs PLA2G2F-
SPAG9	4.75e-05	-0.219987	0.432	0.364	1	Psoriasis PP Keratinocytes PLA2G2F+ vs PLA2G2F-
TOP1MT	6.03e-05	-0.220384	0.068	0.163	1	Psoriasis PP Keratinocytes PLA2G2F+ vs PLA2G2F-
SPATS2	0.000677224	-0.220402	0.085	0.196	1	Psoriasis PP Keratinocytes PLA2G2F+ vs PLA2G2F-
NFKBIL1	0.000381428	-0.220601	0.076	0.208	1	Psoriasis PP Keratinocytes PLA2G2F+ vs PLA2G2F-
LMO1	0.000434389	-0.220613	0.034	0.111	1	Psoriasis PP Keratinocytes PLA2G2F+ vs PLA2G2F-
TWSG1	3.06e-05	-0.22081	0.017	0.123	0.941172	Psoriasis PP Keratinocytes PLA2G2F+ vs PLA2G2F-
SLC38A1	0.00439934	-0.22106	0.11	0.225	1	Psoriasis PP Keratinocytes PLA2G2F+ vs PLA2G2F-
GNL3	0.00552479	-0.221079	0.331	0.411	1	Psoriasis PP Keratinocytes PLA2G2F+ vs PLA2G2F-
SVBP	0.00140198	-0.221136	0.102	0.199	1	Psoriasis PP Keratinocytes PLA2G2F+ vs PLA2G2F-
BRD7	0.000964338	-0.221168	0.203	0.261	1	Psoriasis PP Keratinocytes PLA2G2F+ vs PLA2G2F-
CD164	0.0145703	-0.221195	0.466	0.531	1	Psoriasis PP Keratinocytes PLA2G2F+ vs PLA2G2F-
RPP25L	0.000264089	-0.221234	0.093	0.238	1	Psoriasis PP Keratinocytes PLA2G2F+ vs PLA2G2F-
DEF6	0.00138309	-0.221656	0.085	0.172	1	Psoriasis PP Keratinocytes PLA2G2F+ vs PLA2G2F-
PFDN6	0.00113015	-0.221701	0.271	0.393	1	Psoriasis PP Keratinocytes PLA2G2F+ vs PLA2G2F-
RIC8A	0.00465691	-0.221708	0.127	0.219	1	Psoriasis PP Keratinocytes PLA2G2F+ vs PLA2G2F-
CCDC90B	0.000470302	-0.221789	0.178	0.245	1	Psoriasis PP Keratinocytes PLA2G2F+ vs PLA2G2F-
DUSP6	0.0261709	-0.221842	0.085	0.123	1	Psoriasis PP Keratinocytes PLA2G2F+ vs PLA2G2F-
GNG5	0.000131708	-0.221873	0.246	0.293	1	Psoriasis PP Keratinocytes PLA2G2F+ vs PLA2G2F-
WASHC3	0.00016343	-0.221999	0.195	0.253	1	Psoriasis PP Keratinocytes PLA2G2F+ vs PLA2G2F-
EBAG9	0.000158747	-0.221999	0.127	0.206	1	Psoriasis PP Keratinocytes PLA2G2F+ vs PLA2G2F-
PPIL3	4.63e-05	-0.222166	0.11	0.189	1	Psoriasis PP Keratinocytes PLA2G2F+ vs PLA2G2F-
SLCO3A1	0.000131078	-0.222458	0.017	0.104	1	Psoriasis PP Keratinocytes PLA2G2F+ vs PLA2G2F-
TMEM9	0.000168226	-0.222725	0.102	0.179	1	Psoriasis PP Keratinocytes PLA2G2F+ vs PLA2G2F-
SNX1	0.000660664	-0.222736	0.136	0.22	1	Psoriasis PP Keratinocytes PLA2G2F+ vs PLA2G2F-
PKD1	0.000320718	-0.222834	0.017	0.104	1	Psoriasis PP Keratinocytes PLA2G2F+ vs PLA2G2F-
RPP30	0.000636341	-0.222913	0.127	0.215	1	Psoriasis PP Keratinocytes PLA2G2F+ vs PLA2G2F-
WDR82	0.00403351	-0.222922	0.161	0.225	1	Psoriasis PP Keratinocytes PLA2G2F+ vs PLA2G2F-
RABGGTB	0.000176902	-0.222978	0.246	0.415	1	Psoriasis PP Keratinocytes PLA2G2F+ vs PLA2G2F-
HPF1	3.31e-07	-0.223194	0.042	0.219	0.0101917	Psoriasis PP Keratinocytes PLA2G2F+ vs PLA2G2F-
CHCHD1	1.68e-06	-0.223209	0.415	0.411	0.0515309	Psoriasis PP Keratinocytes PLA2G2F+ vs PLA2G2F-
REL	0.0442836	-0.223393	0.424	0.427	1	Psoriasis PP Keratinocytes PLA2G2F+ vs PLA2G2F-
SEH1L	0.000164091	-0.223547	0.093	0.175	1	Psoriasis PP Keratinocytes PLA2G2F+ vs PLA2G2F-
FAM177A1	0.000365971	-0.223832	0.441	0.482	1	Psoriasis PP Keratinocytes PLA2G2F+ vs PLA2G2F-
RRAS	5.57e-05	-0.223849	0.025	0.124	1	Psoriasis PP Keratinocytes PLA2G2F+ vs PLA2G2F-
FNTA	0.00115299	-0.224175	0.356	0.495	1	Psoriasis PP Keratinocytes PLA2G2F+ vs PLA2G2F-
TPM4	1.04e-05	-0.224226	0.61	0.682	0.31829	Psoriasis PP Keratinocytes PLA2G2F+ vs PLA2G2F-
RRS1	0.000124403	-0.224229	0.051	0.167	1	Psoriasis PP Keratinocytes PLA2G2F+ vs PLA2G2F-
LSM1	0.000294701	-0.224315	0.373	0.438	1	Psoriasis PP Keratinocytes PLA2G2F+ vs PLA2G2F-
CCDC25	0.000675724	-0.224477	0.271	0.337	1	Psoriasis PP Keratinocytes PLA2G2F+ vs PLA2G2F-
PRPF4B	0.00122714	-0.22452	0.237	0.254	1	Psoriasis PP Keratinocytes PLA2G2F+ vs PLA2G2F-
OSGEP	6.54e-05	-0.22463	0.042	0.148	1	Psoriasis PP Keratinocytes PLA2G2F+ vs PLA2G2F-
MRPS30	0.000183563	-0.22465	0.068	0.201	1	Psoriasis PP Keratinocytes PLA2G2F+ vs PLA2G2F-
SIN3A	0.00225849	-0.224815	0.051	0.148	1	Psoriasis PP Keratinocytes PLA2G2F+ vs PLA2G2F-
CD40	2.06e-05	-0.225083	0.017	0.122	0.632704	Psoriasis PP Keratinocytes PLA2G2F+ vs PLA2G2F-
FARSB	0.00126845	-0.225131	0.093	0.19	1	Psoriasis PP Keratinocytes PLA2G2F+ vs PLA2G2F-
AKT1	0.000457867	-0.225138	0.042	0.141	1	Psoriasis PP Keratinocytes PLA2G2F+ vs PLA2G2F-
ERICH1	0.00196715	-0.225215	0.076	0.178	1	Psoriasis PP Keratinocytes PLA2G2F+ vs PLA2G2F-
MPZL1	0.00146279	-0.225228	0.178	0.324	1	Psoriasis PP Keratinocytes PLA2G2F+ vs PLA2G2F-
DUSP11	5.18e-05	-0.225231	0.237	0.269	1	Psoriasis PP Keratinocytes PLA2G2F+ vs PLA2G2F-
TIMM44	9.24e-05	-0.225304	0.127	0.295	1	Psoriasis PP Keratinocytes PLA2G2F+ vs PLA2G2F-
CERS2	6.39e-08	-0.225425	0	0.121	0.00196506	Psoriasis PP Keratinocytes PLA2G2F+ vs PLA2G2F-
CISD2	0.00103573	-0.225439	0.288	0.361	1	Psoriasis PP Keratinocytes PLA2G2F+ vs PLA2G2F-
C1D	0.00283347	-0.225666	0.229	0.303	1	Psoriasis PP Keratinocytes PLA2G2F+ vs PLA2G2F-
PAK2	0.00108635	-0.225818	0.085	0.21	1	Psoriasis PP Keratinocytes PLA2G2F+ vs PLA2G2F-
METAP2	6.2e-06	-0.225846	0.407	0.593	0.190528	Psoriasis PP Keratinocytes PLA2G2F+ vs PLA2G2F-
WDR1	3.7e-06	-0.225903	0.492	0.526	0.113671	Psoriasis PP Keratinocytes PLA2G2F+ vs PLA2G2F-
ANO1	0.000202492	-0.226173	0.034	0.141	1	Psoriasis PP Keratinocytes PLA2G2F+ vs PLA2G2F-
BCL10	7.2e-05	-0.226185	0.263	0.338	1	Psoriasis PP Keratinocytes PLA2G2F+ vs PLA2G2F-
FEZ2	0.000403827	-0.226187	0.085	0.186	1	Psoriasis PP Keratinocytes PLA2G2F+ vs PLA2G2F-
MRPL35	0.000346613	-0.226273	0.11	0.221	1	Psoriasis PP Keratinocytes PLA2G2F+ vs PLA2G2F-
LASP1	0.0016856	-0.226322	0.076	0.155	1	Psoriasis PP Keratinocytes PLA2G2F+ vs PLA2G2F-
TMEM98	7.9e-07	-0.226409	0	0.102	0.0243018	Psoriasis PP Keratinocytes PLA2G2F+ vs PLA2G2F-
ZC3H13	5.09e-05	-0.226499	0.212	0.228	1	Psoriasis PP Keratinocytes PLA2G2F+ vs PLA2G2F-
RBM6	0.00224298	-0.22661	0.059	0.152	1	Psoriasis PP Keratinocytes PLA2G2F+ vs PLA2G2F-
HTATIP2	2.76e-06	-0.226626	0.373	0.357	0.0849893	Psoriasis PP Keratinocytes PLA2G2F+ vs PLA2G2F-
GLRX5	0.000780487	-0.226687	0.331	0.386	1	Psoriasis PP Keratinocytes PLA2G2F+ vs PLA2G2F-
UFD1	0.000976348	-0.227048	0.356	0.443	1	Psoriasis PP Keratinocytes PLA2G2F+ vs PLA2G2F-
CHRAC1	0.00433416	-0.227137	0.136	0.241	1	Psoriasis PP Keratinocytes PLA2G2F+ vs PLA2G2F-
MLLT10	0.00166189	-0.227213	0.119	0.194	1	Psoriasis PP Keratinocytes PLA2G2F+ vs PLA2G2F-
CDC27	8.28e-05	-0.227287	0.059	0.149	1	Psoriasis PP Keratinocytes PLA2G2F+ vs PLA2G2F-
SFSWAP	0.00607918	-0.227419	0.144	0.23	1	Psoriasis PP Keratinocytes PLA2G2F+ vs PLA2G2F-
MRPL15	2.38e-05	-0.227605	0.347	0.387	0.731363	Psoriasis PP Keratinocytes PLA2G2F+ vs PLA2G2F-
ZDHHC3	0.00609634	-0.227784	0.364	0.427	1	Psoriasis PP Keratinocytes PLA2G2F+ vs PLA2G2F-
ZNF451	2.34e-05	-0.227838	0.008	0.113	0.717965	Psoriasis PP Keratinocytes PLA2G2F+ vs PLA2G2F-
TNFRSF21	3.57e-05	-0.227894	0.008	0.111	1	Psoriasis PP Keratinocytes PLA2G2F+ vs PLA2G2F-
MED11	0.00139539	-0.228002	0.178	0.244	1	Psoriasis PP Keratinocytes PLA2G2F+ vs PLA2G2F-
MAD2L1	2.95e-07	-0.228002	0	0.11	0.00905974	Psoriasis PP Keratinocytes PLA2G2F+ vs PLA2G2F-
MAP2K1	0.000787922	-0.228032	0.102	0.195	1	Psoriasis PP Keratinocytes PLA2G2F+ vs PLA2G2F-
ARID1A	0.018767	-0.228199	0.203	0.274	1	Psoriasis PP Keratinocytes PLA2G2F+ vs PLA2G2F-
ISCA2	3.06e-05	-0.228393	0.102	0.187	0.940133	Psoriasis PP Keratinocytes PLA2G2F+ vs PLA2G2F-
PSMA3-AS1	0.00118043	-0.228399	0.186	0.208	1	Psoriasis PP Keratinocytes PLA2G2F+ vs PLA2G2F-
CTSL	0.0107211	-0.22843	0.144	0.234	1	Psoriasis PP Keratinocytes PLA2G2F+ vs PLA2G2F-
DAXX	0.00257462	-0.228631	0.169	0.246	1	Psoriasis PP Keratinocytes PLA2G2F+ vs PLA2G2F-
FBXO7	0.000833748	-0.228663	0.144	0.24	1	Psoriasis PP Keratinocytes PLA2G2F+ vs PLA2G2F-
HILPDA	0.0115377	-0.228688	0.076	0.17	1	Psoriasis PP Keratinocytes PLA2G2F+ vs PLA2G2F-
NMRK1	0.00373846	-0.228843	0.136	0.228	1	Psoriasis PP Keratinocytes PLA2G2F+ vs PLA2G2F-
NCAPH2	0.000991156	-0.228987	0.076	0.163	1	Psoriasis PP Keratinocytes PLA2G2F+ vs PLA2G2F-
IGSF9	1.05e-05	-0.229495	0.008	0.118	0.323425	Psoriasis PP Keratinocytes PLA2G2F+ vs PLA2G2F-
MRPL54	0.000115152	-0.229686	0.483	0.546	1	Psoriasis PP Keratinocytes PLA2G2F+ vs PLA2G2F-
CWC15	8.73e-05	-0.22971	0.331	0.349	1	Psoriasis PP Keratinocytes PLA2G2F+ vs PLA2G2F-
LLPH	0.000562078	-0.229721	0.203	0.27	1	Psoriasis PP Keratinocytes PLA2G2F+ vs PLA2G2F-
FAM83F	0.000101358	-0.229736	0.076	0.221	1	Psoriasis PP Keratinocytes PLA2G2F+ vs PLA2G2F-
REST	0.0014996	-0.229938	0.136	0.206	1	Psoriasis PP Keratinocytes PLA2G2F+ vs PLA2G2F-
UBTD2	9.19e-06	-0.22995	0.008	0.118	0.282592	Psoriasis PP Keratinocytes PLA2G2F+ vs PLA2G2F-
NUDT21	0.000441927	-0.230053	0.22	0.306	1	Psoriasis PP Keratinocytes PLA2G2F+ vs PLA2G2F-
ELMO3	0.0013523	-0.230186	0.076	0.179	1	Psoriasis PP Keratinocytes PLA2G2F+ vs PLA2G2F-
HSCB	7.17e-05	-0.230555	0.051	0.158	1	Psoriasis PP Keratinocytes PLA2G2F+ vs PLA2G2F-
SMC5	4.42e-05	-0.230671	0.017	0.123	1	Psoriasis PP Keratinocytes PLA2G2F+ vs PLA2G2F-
RBBP7	0.00338425	-0.230855	0.246	0.302	1	Psoriasis PP Keratinocytes PLA2G2F+ vs PLA2G2F-
YWHAQ	0.00072394	-0.230982	0.712	0.797	1	Psoriasis PP Keratinocytes PLA2G2F+ vs PLA2G2F-
D2HGDH	0.00115674	-0.230983	0.059	0.173	1	Psoriasis PP Keratinocytes PLA2G2F+ vs PLA2G2F-
RPL18AP3	5.57e-05	-0.230986	0.305	0.451	1	Psoriasis PP Keratinocytes PLA2G2F+ vs PLA2G2F-
ALYREF	0.000781378	-0.23105	0.119	0.231	1	Psoriasis PP Keratinocytes PLA2G2F+ vs PLA2G2F-
DDX27	0.00278726	-0.231216	0.136	0.227	1	Psoriasis PP Keratinocytes PLA2G2F+ vs PLA2G2F-
DDX3Y	0.00433285	-0.231267	0.102	0.216	1	Psoriasis PP Keratinocytes PLA2G2F+ vs PLA2G2F-
CEP57	0.000350605	-0.231271	0.102	0.189	1	Psoriasis PP Keratinocytes PLA2G2F+ vs PLA2G2F-
APEH	0.000939083	-0.231389	0.161	0.247	1	Psoriasis PP Keratinocytes PLA2G2F+ vs PLA2G2F-
RNMT	0.00242305	-0.231422	0.212	0.227	1	Psoriasis PP Keratinocytes PLA2G2F+ vs PLA2G2F-
RPS2P5	0.00013157	-0.231706	0.119	0.203	1	Psoriasis PP Keratinocytes PLA2G2F+ vs PLA2G2F-
RGS10	0.000179906	-0.232046	0.085	0.194	1	Psoriasis PP Keratinocytes PLA2G2F+ vs PLA2G2F-
UCHL3	2.8e-07	-0.232095	0.525	0.495	0.00860292	Psoriasis PP Keratinocytes PLA2G2F+ vs PLA2G2F-
PLIN2	0.00253106	-0.232275	0.203	0.25	1	Psoriasis PP Keratinocytes PLA2G2F+ vs PLA2G2F-
METTL23	0.000778323	-0.232321	0.119	0.225	1	Psoriasis PP Keratinocytes PLA2G2F+ vs PLA2G2F-
DDX28	1.25e-05	-0.232502	0.025	0.142	0.384128	Psoriasis PP Keratinocytes PLA2G2F+ vs PLA2G2F-
PDCD10	0.000143664	-0.232572	0.347	0.38	1	Psoriasis PP Keratinocytes PLA2G2F+ vs PLA2G2F-
TYW3	0.000178211	-0.232879	0.068	0.198	1	Psoriasis PP Keratinocytes PLA2G2F+ vs PLA2G2F-
HEBP1	0.000365518	-0.232988	0.144	0.234	1	Psoriasis PP Keratinocytes PLA2G2F+ vs PLA2G2F-
DDX1	0.00315684	-0.233018	0.297	0.37	1	Psoriasis PP Keratinocytes PLA2G2F+ vs PLA2G2F-
FAM200B	0.00125542	-0.233389	0.186	0.262	1	Psoriasis PP Keratinocytes PLA2G2F+ vs PLA2G2F-
ZFP36L1	9.43e-06	-0.233479	0.636	0.815	0.290008	Psoriasis PP Keratinocytes PLA2G2F+ vs PLA2G2F-
CDC42SE2	6.83e-05	-0.23369	0.051	0.153	1	Psoriasis PP Keratinocytes PLA2G2F+ vs PLA2G2F-
WDR61	0.000308654	-0.233721	0.263	0.353	1	Psoriasis PP Keratinocytes PLA2G2F+ vs PLA2G2F-
DDX18	0.00174237	-0.233725	0.254	0.364	1	Psoriasis PP Keratinocytes PLA2G2F+ vs PLA2G2F-
RAD21	0.0111473	-0.233756	0.229	0.293	1	Psoriasis PP Keratinocytes PLA2G2F+ vs PLA2G2F-
MRPS16	3.4e-05	-0.233769	0.424	0.481	1	Psoriasis PP Keratinocytes PLA2G2F+ vs PLA2G2F-
ADPRHL2	0.00146952	-0.233872	0.195	0.281	1	Psoriasis PP Keratinocytes PLA2G2F+ vs PLA2G2F-
FNBP4	0.0112019	-0.233885	0.178	0.294	1	Psoriasis PP Keratinocytes PLA2G2F+ vs PLA2G2F-
DNAJC21	0.000215216	-0.234051	0.169	0.247	1	Psoriasis PP Keratinocytes PLA2G2F+ vs PLA2G2F-
ESRRA	0.00106507	-0.234167	0.254	0.296	1	Psoriasis PP Keratinocytes PLA2G2F+ vs PLA2G2F-
RFC2	4.74e-05	-0.234236	0.161	0.206	1	Psoriasis PP Keratinocytes PLA2G2F+ vs PLA2G2F-
MAPKAPK5	0.000493393	-0.234389	0.068	0.184	1	Psoriasis PP Keratinocytes PLA2G2F+ vs PLA2G2F-
BST2	0.152913	-0.234754	0.161	0.183	1	Psoriasis PP Keratinocytes PLA2G2F+ vs PLA2G2F-
MYH9	0.014143	-0.234845	0.381	0.494	1	Psoriasis PP Keratinocytes PLA2G2F+ vs PLA2G2F-
TRIM26	0.000581409	-0.234847	0.085	0.173	1	Psoriasis PP Keratinocytes PLA2G2F+ vs PLA2G2F-
MTHFD1	7.01e-06	-0.23503	0.025	0.141	0.215501	Psoriasis PP Keratinocytes PLA2G2F+ vs PLA2G2F-
ZNF165	0.0651086	-0.235149	0.119	0.18	1	Psoriasis PP Keratinocytes PLA2G2F+ vs PLA2G2F-
TNFRSF10B	0.000947488	-0.235357	0.034	0.124	1	Psoriasis PP Keratinocytes PLA2G2F+ vs PLA2G2F-
CALM3	6.54e-05	-0.235397	0.424	0.432	1	Psoriasis PP Keratinocytes PLA2G2F+ vs PLA2G2F-
TMEM126A	0.000305987	-0.235549	0.254	0.359	1	Psoriasis PP Keratinocytes PLA2G2F+ vs PLA2G2F-
FBXO2	0.000270207	-0.235551	0.127	0.205	1	Psoriasis PP Keratinocytes PLA2G2F+ vs PLA2G2F-
ZCRB1	2.41e-05	-0.235635	0.347	0.398	0.740299	Psoriasis PP Keratinocytes PLA2G2F+ vs PLA2G2F-
SNAPC2	0.00036933	-0.235646	0.119	0.196	1	Psoriasis PP Keratinocytes PLA2G2F+ vs PLA2G2F-
TRAPPC6A	0.000152862	-0.235672	0.144	0.248	1	Psoriasis PP Keratinocytes PLA2G2F+ vs PLA2G2F-
INO80E	0.000140249	-0.235694	0.102	0.193	1	Psoriasis PP Keratinocytes PLA2G2F+ vs PLA2G2F-
BLOC1S4	6.67e-06	-0.235728	0.136	0.204	0.20513	Psoriasis PP Keratinocytes PLA2G2F+ vs PLA2G2F-
DNPEP	0.000353969	-0.235842	0.195	0.363	1	Psoriasis PP Keratinocytes PLA2G2F+ vs PLA2G2F-
UTP4	3.78e-05	-0.235935	0.042	0.172	1	Psoriasis PP Keratinocytes PLA2G2F+ vs PLA2G2F-
PTPRF	0.0185474	-0.235939	0.263	0.376	1	Psoriasis PP Keratinocytes PLA2G2F+ vs PLA2G2F-
SON	0.000555896	-0.23596	0.483	0.605	1	Psoriasis PP Keratinocytes PLA2G2F+ vs PLA2G2F-
TWF2	1.14e-05	-0.236087	0.119	0.194	0.350704	Psoriasis PP Keratinocytes PLA2G2F+ vs PLA2G2F-
OARD1	0.000316019	-0.23617	0.153	0.228	1	Psoriasis PP Keratinocytes PLA2G2F+ vs PLA2G2F-
ARHGEF1	0.000446477	-0.236282	0.051	0.158	1	Psoriasis PP Keratinocytes PLA2G2F+ vs PLA2G2F-
DLEU1	7.45e-06	-0.236353	0.042	0.167	0.228932	Psoriasis PP Keratinocytes PLA2G2F+ vs PLA2G2F-
NPC2	0.000956471	-0.236416	0.703	0.763	1	Psoriasis PP Keratinocytes PLA2G2F+ vs PLA2G2F-
GMFB	3.85e-05	-0.236421	0.034	0.158	1	Psoriasis PP Keratinocytes PLA2G2F+ vs PLA2G2F-
SDAD1	3.62e-05	-0.236605	0.051	0.171	1	Psoriasis PP Keratinocytes PLA2G2F+ vs PLA2G2F-
LAMA3	0.000130622	-0.236686	0.017	0.104	1	Psoriasis PP Keratinocytes PLA2G2F+ vs PLA2G2F-
SLC25A37	0.00260716	-0.237222	0.119	0.243	1	Psoriasis PP Keratinocytes PLA2G2F+ vs PLA2G2F-
COMMD5	1.66e-05	-0.237347	0.102	0.194	0.511686	Psoriasis PP Keratinocytes PLA2G2F+ vs PLA2G2F-
CKLF	8.61e-06	-0.237388	0.025	0.149	0.264665	Psoriasis PP Keratinocytes PLA2G2F+ vs PLA2G2F-
CHTOP	1.56e-05	-0.237668	0.347	0.365	0.479241	Psoriasis PP Keratinocytes PLA2G2F+ vs PLA2G2F-
SNAPIN	1.12e-07	-0.237768	0.297	0.305	0.0034353	Psoriasis PP Keratinocytes PLA2G2F+ vs PLA2G2F-
NCOR1	0.000734544	-0.237805	0.322	0.356	1	Psoriasis PP Keratinocytes PLA2G2F+ vs PLA2G2F-
C1orf52	0.000591123	-0.237837	0.237	0.284	1	Psoriasis PP Keratinocytes PLA2G2F+ vs PLA2G2F-
GLUL	0.000119319	-0.237887	0.339	0.534	1	Psoriasis PP Keratinocytes PLA2G2F+ vs PLA2G2F-
COMMD1	0.000609947	-0.23789	0.263	0.34	1	Psoriasis PP Keratinocytes PLA2G2F+ vs PLA2G2F-
TRMT61A	2.36e-05	-0.237985	0.034	0.155	0.726697	Psoriasis PP Keratinocytes PLA2G2F+ vs PLA2G2F-
MRPL19	0.000450667	-0.238179	0.203	0.298	1	Psoriasis PP Keratinocytes PLA2G2F+ vs PLA2G2F-
KAT2A	5.44e-05	-0.238358	0.025	0.142	1	Psoriasis PP Keratinocytes PLA2G2F+ vs PLA2G2F-
CNIH4	0.000133077	-0.238396	0.492	0.55	1	Psoriasis PP Keratinocytes PLA2G2F+ vs PLA2G2F-
DLST	0.00021777	-0.238636	0.076	0.212	1	Psoriasis PP Keratinocytes PLA2G2F+ vs PLA2G2F-
TMEM19	0.000710442	-0.238647	0.161	0.254	1	Psoriasis PP Keratinocytes PLA2G2F+ vs PLA2G2F-
PIN4	3.6e-05	-0.238833	0.288	0.3	1	Psoriasis PP Keratinocytes PLA2G2F+ vs PLA2G2F-
GSPT1	0.000109711	-0.238931	0.449	0.494	1	Psoriasis PP Keratinocytes PLA2G2F+ vs PLA2G2F-
SLC25A10	4.69e-14	-0.238956	0.017	0.238	1.44e-09	Psoriasis PP Keratinocytes PLA2G2F+ vs PLA2G2F-
PRPF38A	0.000103658	-0.238992	0.237	0.285	1	Psoriasis PP Keratinocytes PLA2G2F+ vs PLA2G2F-
NCOR2	0.000262908	-0.239013	0.034	0.119	1	Psoriasis PP Keratinocytes PLA2G2F+ vs PLA2G2F-
MCRIP2	3.12e-07	-0.239075	0.008	0.149	0.00960044	Psoriasis PP Keratinocytes PLA2G2F+ vs PLA2G2F-
GSTM4	1.28e-06	-0.239158	0.017	0.159	0.0393003	Psoriasis PP Keratinocytes PLA2G2F+ vs PLA2G2F-
B3GAT3	0.000267239	-0.239216	0.093	0.169	1	Psoriasis PP Keratinocytes PLA2G2F+ vs PLA2G2F-
CBX6	0.00099188	-0.239236	0.025	0.115	1	Psoriasis PP Keratinocytes PLA2G2F+ vs PLA2G2F-
AP5M1	5.45e-05	-0.239315	0.068	0.171	1	Psoriasis PP Keratinocytes PLA2G2F+ vs PLA2G2F-
FADD	2.42e-06	-0.239429	0.025	0.159	0.0745106	Psoriasis PP Keratinocytes PLA2G2F+ vs PLA2G2F-
TLN1	9.63e-05	-0.239518	0.034	0.137	1	Psoriasis PP Keratinocytes PLA2G2F+ vs PLA2G2F-
PMAIP1	4.71e-05	-0.239596	0.695	0.842	1	Psoriasis PP Keratinocytes PLA2G2F+ vs PLA2G2F-
USB1	0.000182028	-0.239874	0.076	0.196	1	Psoriasis PP Keratinocytes PLA2G2F+ vs PLA2G2F-
SMC2	3.76e-05	-0.240695	0.042	0.142	1	Psoriasis PP Keratinocytes PLA2G2F+ vs PLA2G2F-
TM2D3	8.99e-05	-0.240871	0.178	0.219	1	Psoriasis PP Keratinocytes PLA2G2F+ vs PLA2G2F-
STOM	0.00282196	-0.241044	0.212	0.345	1	Psoriasis PP Keratinocytes PLA2G2F+ vs PLA2G2F-
POLR2J3.1	0.02813	-0.241052	0.127	0.179	1	Psoriasis PP Keratinocytes PLA2G2F+ vs PLA2G2F-
PRMT2	0.00118599	-0.241246	0.246	0.332	1	Psoriasis PP Keratinocytes PLA2G2F+ vs PLA2G2F-
FIBP	0.000113934	-0.241255	0.314	0.387	1	Psoriasis PP Keratinocytes PLA2G2F+ vs PLA2G2F-
CCND3	8.93e-05	-0.241368	0.119	0.211	1	Psoriasis PP Keratinocytes PLA2G2F+ vs PLA2G2F-
BLCAP	0.000854904	-0.241447	0.314	0.423	1	Psoriasis PP Keratinocytes PLA2G2F+ vs PLA2G2F-
PHLDA3	0.0100557	-0.241459	0.39	0.472	1	Psoriasis PP Keratinocytes PLA2G2F+ vs PLA2G2F-
PIN1	1.07e-05	-0.241518	0.356	0.462	0.328327	Psoriasis PP Keratinocytes PLA2G2F+ vs PLA2G2F-
ABHD14B	3.75e-05	-0.241586	0.169	0.243	1	Psoriasis PP Keratinocytes PLA2G2F+ vs PLA2G2F-
MRPS36	1.74e-05	-0.241762	0.424	0.425	0.536087	Psoriasis PP Keratinocytes PLA2G2F+ vs PLA2G2F-
NR3C1	0.000701814	-0.241775	0.11	0.187	1	Psoriasis PP Keratinocytes PLA2G2F+ vs PLA2G2F-
CHCHD6	2.85e-05	-0.24226	0.051	0.175	0.876023	Psoriasis PP Keratinocytes PLA2G2F+ vs PLA2G2F-
HOTAIRM1	0.00102859	-0.242299	0.085	0.186	1	Psoriasis PP Keratinocytes PLA2G2F+ vs PLA2G2F-
BCAP29	0.000351646	-0.242418	0.102	0.205	1	Psoriasis PP Keratinocytes PLA2G2F+ vs PLA2G2F-
SPINT2	0.00421989	-0.242691	0.754	0.843	1	Psoriasis PP Keratinocytes PLA2G2F+ vs PLA2G2F-
HDGF	0.00316216	-0.242872	0.542	0.611	1	Psoriasis PP Keratinocytes PLA2G2F+ vs PLA2G2F-
HIBCH	7.69e-09	-0.243036	0.068	0.281	0.000236562	Psoriasis PP Keratinocytes PLA2G2F+ vs PLA2G2F-
THAP4	3.67e-05	-0.243083	0.212	0.279	1	Psoriasis PP Keratinocytes PLA2G2F+ vs PLA2G2F-
ZNF622	0.000166487	-0.243108	0.127	0.206	1	Psoriasis PP Keratinocytes PLA2G2F+ vs PLA2G2F-
BOC	2.45e-07	-0.243116	0	0.111	0.00751752	Psoriasis PP Keratinocytes PLA2G2F+ vs PLA2G2F-
ANAPC5	0.000313494	-0.243149	0.314	0.367	1	Psoriasis PP Keratinocytes PLA2G2F+ vs PLA2G2F-
THUMPD1	0.000159895	-0.243168	0.093	0.172	1	Psoriasis PP Keratinocytes PLA2G2F+ vs PLA2G2F-
PWP1	0.00106734	-0.243314	0.212	0.322	1	Psoriasis PP Keratinocytes PLA2G2F+ vs PLA2G2F-
ABHD3	0.000687218	-0.243372	0.025	0.118	1	Psoriasis PP Keratinocytes PLA2G2F+ vs PLA2G2F-
PRKAR1A	0.00591551	-0.243395	0.28	0.347	1	Psoriasis PP Keratinocytes PLA2G2F+ vs PLA2G2F-
CENPU	4.73e-05	-0.243509	0.102	0.168	1	Psoriasis PP Keratinocytes PLA2G2F+ vs PLA2G2F-
ECI1	0.000421557	-0.243979	0.161	0.247	1	Psoriasis PP Keratinocytes PLA2G2F+ vs PLA2G2F-
DTX2	0.000629225	-0.244142	0.059	0.157	1	Psoriasis PP Keratinocytes PLA2G2F+ vs PLA2G2F-
ZYX	0.001074	-0.244459	0.11	0.199	1	Psoriasis PP Keratinocytes PLA2G2F+ vs PLA2G2F-
THAP2	0.0111417	-0.244498	0.169	0.265	1	Psoriasis PP Keratinocytes PLA2G2F+ vs PLA2G2F-
RAB8A	0.00127782	-0.244554	0.237	0.335	1	Psoriasis PP Keratinocytes PLA2G2F+ vs PLA2G2F-
DEGS1	0.00210012	-0.244567	0.686	0.768	1	Psoriasis PP Keratinocytes PLA2G2F+ vs PLA2G2F-
NOC2L	0.00408122	-0.244583	0.263	0.339	1	Psoriasis PP Keratinocytes PLA2G2F+ vs PLA2G2F-
AGO2	0.00120143	-0.245121	0.093	0.163	1	Psoriasis PP Keratinocytes PLA2G2F+ vs PLA2G2F-
CDIP1	3.37e-05	-0.245151	0.034	0.129	1	Psoriasis PP Keratinocytes PLA2G2F+ vs PLA2G2F-
DDX39A	3.53e-06	-0.245225	0.288	0.494	0.108462	Psoriasis PP Keratinocytes PLA2G2F+ vs PLA2G2F-
FUBP1	2.56e-05	-0.24529	0.034	0.156	0.78569	Psoriasis PP Keratinocytes PLA2G2F+ vs PLA2G2F-
AFG3L2	0.00232321	-0.245535	0.144	0.262	1	Psoriasis PP Keratinocytes PLA2G2F+ vs PLA2G2F-
LARGE2	1.51e-05	-0.245549	0.008	0.118	0.465347	Psoriasis PP Keratinocytes PLA2G2F+ vs PLA2G2F-
IMPDH1	0.000275226	-0.245557	0.085	0.22	1	Psoriasis PP Keratinocytes PLA2G2F+ vs PLA2G2F-
E2F4	0.000252862	-0.245707	0.195	0.263	1	Psoriasis PP Keratinocytes PLA2G2F+ vs PLA2G2F-
PSMD13	0.00012943	-0.24573	0.356	0.387	1	Psoriasis PP Keratinocytes PLA2G2F+ vs PLA2G2F-
MBD2	0.00306808	-0.245797	0.22	0.305	1	Psoriasis PP Keratinocytes PLA2G2F+ vs PLA2G2F-
FBXO22	2.86e-05	-0.245798	0.119	0.198	0.880516	Psoriasis PP Keratinocytes PLA2G2F+ vs PLA2G2F-
DPY30	6.51e-05	-0.245847	0.508	0.52	1	Psoriasis PP Keratinocytes PLA2G2F+ vs PLA2G2F-
CRLS1	7.68e-05	-0.24588	0.051	0.173	1	Psoriasis PP Keratinocytes PLA2G2F+ vs PLA2G2F-
ANP32E	0.000255982	-0.24588	0.153	0.214	1	Psoriasis PP Keratinocytes PLA2G2F+ vs PLA2G2F-
TIMP1	1.93e-05	-0.245897	0.051	0.2	0.592151	Psoriasis PP Keratinocytes PLA2G2F+ vs PLA2G2F-
CKAP2	5.11e-05	-0.245977	0.034	0.143	1	Psoriasis PP Keratinocytes PLA2G2F+ vs PLA2G2F-
DNTTIP1	0.000352722	-0.24615	0.11	0.229	1	Psoriasis PP Keratinocytes PLA2G2F+ vs PLA2G2F-
SURF1	0.000296974	-0.246241	0.297	0.358	1	Psoriasis PP Keratinocytes PLA2G2F+ vs PLA2G2F-
DENND4A	1.01e-06	-0.246325	0	0.101	0.0311817	Psoriasis PP Keratinocytes PLA2G2F+ vs PLA2G2F-
NDUFB2	0.000202884	-0.246453	0.703	0.724	1	Psoriasis PP Keratinocytes PLA2G2F+ vs PLA2G2F-
IPO7	0.00153743	-0.246495	0.127	0.236	1	Psoriasis PP Keratinocytes PLA2G2F+ vs PLA2G2F-
AASDHPPT	5.93e-05	-0.246527	0.059	0.181	1	Psoriasis PP Keratinocytes PLA2G2F+ vs PLA2G2F-
NEMF	0.0012728	-0.246633	0.161	0.221	1	Psoriasis PP Keratinocytes PLA2G2F+ vs PLA2G2F-
POLR2L	0.000474223	-0.246689	0.746	0.802	1	Psoriasis PP Keratinocytes PLA2G2F+ vs PLA2G2F-
MYO10	0.00197475	-0.246727	0.127	0.238	1	Psoriasis PP Keratinocytes PLA2G2F+ vs PLA2G2F-
PPIC	0.000445174	-0.246772	0.356	0.442	1	Psoriasis PP Keratinocytes PLA2G2F+ vs PLA2G2F-
SPTBN1	0.000392058	-0.246954	0.059	0.167	1	Psoriasis PP Keratinocytes PLA2G2F+ vs PLA2G2F-
FGD6	2.52e-07	-0.246987	0	0.111	0.00773658	Psoriasis PP Keratinocytes PLA2G2F+ vs PLA2G2F-
ARV1	0.000137969	-0.247026	0.076	0.215	1	Psoriasis PP Keratinocytes PLA2G2F+ vs PLA2G2F-
SMAD3	1.59e-05	-0.247489	0.008	0.117	0.489183	Psoriasis PP Keratinocytes PLA2G2F+ vs PLA2G2F-
RSPRY1	0.000124237	-0.247532	0.059	0.173	1	Psoriasis PP Keratinocytes PLA2G2F+ vs PLA2G2F-
FZD6	0.000269273	-0.247563	0.059	0.186	1	Psoriasis PP Keratinocytes PLA2G2F+ vs PLA2G2F-
[truncated: 1,761 more rows]

## Sheet: PLA2G4D+ VS PLA2G4D- KERA in PP
Gene	p_val	avg_log2FC	pct.1	pct.2	p_val_adj	Condition
CNFN	0	4.14132	0.823	0.189	0	Psoriasis PP Keratinocytes PLA2G4D+ vs PLA2G4D-
PLA2G4D	0	2.82556	1	0.047	0	Psoriasis PP Keratinocytes PLA2G4D+ vs PLA2G4D-
SPINK5	5.19e-307	2.43808	0.817	0.523	1.59e-302	Psoriasis PP Keratinocytes PLA2G4D+ vs PLA2G4D-
RPL19	1.41e-291	-1.02277	0.901	0.983	4.32e-287	Psoriasis PP Keratinocytes PLA2G4D+ vs PLA2G4D-
PI3	3.61e-275	4.05248	0.87	0.321	1.11e-270	Psoriasis PP Keratinocytes PLA2G4D+ vs PLA2G4D-
CALML5	3.21e-267	3.32159	0.924	0.51	9.86e-263	Psoriasis PP Keratinocytes PLA2G4D+ vs PLA2G4D-
CSTA	1.01e-262	2.71498	0.82	0.631	3.1e-258	Psoriasis PP Keratinocytes PLA2G4D+ vs PLA2G4D-
RPL10	1.73e-252	-1.1358	0.899	0.986	5.32e-248	Psoriasis PP Keratinocytes PLA2G4D+ vs PLA2G4D-
SLURP1	3.23e-246	4.5061	0.679	0.08	9.92e-242	Psoriasis PP Keratinocytes PLA2G4D+ vs PLA2G4D-
KLK7	1.98e-242	2.49406	0.668	0.076	6.09e-238	Psoriasis PP Keratinocytes PLA2G4D+ vs PLA2G4D-
RPL11	5.39e-237	-0.885876	0.899	0.986	1.66e-232	Psoriasis PP Keratinocytes PLA2G4D+ vs PLA2G4D-
S100A7A	6.27e-234	2.49136	0.721	0.238	1.93e-229	Psoriasis PP Keratinocytes PLA2G4D+ vs PLA2G4D-
RPL13	5.13e-233	-0.997963	0.913	0.988	1.58e-228	Psoriasis PP Keratinocytes PLA2G4D+ vs PLA2G4D-
RPS16	4.7e-225	-1.00327	0.865	0.977	1.45e-220	Psoriasis PP Keratinocytes PLA2G4D+ vs PLA2G4D-
KRT5	2.56e-223	-3.63167	0.327	0.884	7.88e-219	Psoriasis PP Keratinocytes PLA2G4D+ vs PLA2G4D-
RPL14	2.17e-222	-1.13451	0.811	0.965	6.68e-218	Psoriasis PP Keratinocytes PLA2G4D+ vs PLA2G4D-
TGM1	6.97e-220	1.98786	0.645	0.089	2.14e-215	Psoriasis PP Keratinocytes PLA2G4D+ vs PLA2G4D-
SBSN	4.3e-217	2.54994	0.963	0.592	1.32e-212	Psoriasis PP Keratinocytes PLA2G4D+ vs PLA2G4D-
LY6G6C	1.55e-216	2.33964	0.566	0.133	4.77e-212	Psoriasis PP Keratinocytes PLA2G4D+ vs PLA2G4D-
TMEM45A	4.07e-213	1.88987	0.851	0.724	1.25e-208	Psoriasis PP Keratinocytes PLA2G4D+ vs PLA2G4D-
S100A10	2.31e-211	-2.40918	0.285	0.902	7.1e-207	Psoriasis PP Keratinocytes PLA2G4D+ vs PLA2G4D-
ELOVL4	7.64e-207	1.71247	0.676	0.179	2.35e-202	Psoriasis PP Keratinocytes PLA2G4D+ vs PLA2G4D-
RPS27	9.84e-207	-1.0628	0.887	0.98	3.03e-202	Psoriasis PP Keratinocytes PLA2G4D+ vs PLA2G4D-
S100A2	2.4e-205	-2.7411	0.465	0.92	7.38e-201	Psoriasis PP Keratinocytes PLA2G4D+ vs PLA2G4D-
RPL32	3.35e-205	-0.891261	0.893	0.986	1.03e-200	Psoriasis PP Keratinocytes PLA2G4D+ vs PLA2G4D-
NCCRP1	3.58e-205	2.07884	0.665	0.107	1.1e-200	Psoriasis PP Keratinocytes PLA2G4D+ vs PLA2G4D-
RPS23	4.44e-204	-1.06379	0.783	0.969	1.36e-199	Psoriasis PP Keratinocytes PLA2G4D+ vs PLA2G4D-
KRT14	4.98e-202	-3.17585	0.71	0.955	1.53e-197	Psoriasis PP Keratinocytes PLA2G4D+ vs PLA2G4D-
SPRR2E	5.53e-202	3.53491	0.845	0.419	1.7e-197	Psoriasis PP Keratinocytes PLA2G4D+ vs PLA2G4D-
RPS9	1.29e-199	-0.95572	0.913	0.982	3.96e-195	Psoriasis PP Keratinocytes PLA2G4D+ vs PLA2G4D-
RPL34	8.62e-199	-1.12037	0.837	0.977	2.65e-194	Psoriasis PP Keratinocytes PLA2G4D+ vs PLA2G4D-
RPS6	9.47e-199	-1.05511	0.865	0.982	2.91e-194	Psoriasis PP Keratinocytes PLA2G4D+ vs PLA2G4D-
RPS15	1.31e-198	-0.902545	0.879	0.983	4.02e-194	Psoriasis PP Keratinocytes PLA2G4D+ vs PLA2G4D-
IL36RN	2.22e-193	1.92401	0.592	0.077	6.84e-189	Psoriasis PP Keratinocytes PLA2G4D+ vs PLA2G4D-
RPS5	1.27e-192	-1.06024	0.839	0.966	3.89e-188	Psoriasis PP Keratinocytes PLA2G4D+ vs PLA2G4D-
RPL35A	1.49e-192	-1.0307	0.834	0.965	4.58e-188	Psoriasis PP Keratinocytes PLA2G4D+ vs PLA2G4D-
BTF3	3.83e-192	-1.26925	0.744	0.935	1.18e-187	Psoriasis PP Keratinocytes PLA2G4D+ vs PLA2G4D-
RPL18A	2.91e-191	-0.863392	0.901	0.984	8.95e-187	Psoriasis PP Keratinocytes PLA2G4D+ vs PLA2G4D-
RPS2	5.45e-191	-1.04386	0.91	0.985	1.68e-186	Psoriasis PP Keratinocytes PLA2G4D+ vs PLA2G4D-
RPL10A	5.8e-191	-1.20794	0.839	0.963	1.78e-186	Psoriasis PP Keratinocytes PLA2G4D+ vs PLA2G4D-
RPLP1	5.15e-190	-0.990499	0.949	0.99	1.58e-185	Psoriasis PP Keratinocytes PLA2G4D+ vs PLA2G4D-
RPS3A	5.67e-187	-1.2043	0.811	0.959	1.74e-182	Psoriasis PP Keratinocytes PLA2G4D+ vs PLA2G4D-
NPM1	2.06e-184	-1.56928	0.685	0.93	6.33e-180	Psoriasis PP Keratinocytes PLA2G4D+ vs PLA2G4D-
CYSRT1	6.51e-184	1.97136	0.628	0.154	2e-179	Psoriasis PP Keratinocytes PLA2G4D+ vs PLA2G4D-
RACK1	4.78e-183	-1.12394	0.808	0.964	1.47e-178	Psoriasis PP Keratinocytes PLA2G4D+ vs PLA2G4D-
RPL13A	2.92e-181	-1.11292	0.915	0.985	8.98e-177	Psoriasis PP Keratinocytes PLA2G4D+ vs PLA2G4D-
RPL30	1.9e-178	-1.13074	0.8	0.958	5.85e-174	Psoriasis PP Keratinocytes PLA2G4D+ vs PLA2G4D-
PTMA	2.25e-178	-1.27007	0.879	0.984	6.91e-174	Psoriasis PP Keratinocytes PLA2G4D+ vs PLA2G4D-
GAPDH	7.53e-177	-1.2598	0.865	0.974	2.32e-172	Psoriasis PP Keratinocytes PLA2G4D+ vs PLA2G4D-
RPS15A	8.51e-176	-1.14908	0.811	0.969	2.62e-171	Psoriasis PP Keratinocytes PLA2G4D+ vs PLA2G4D-
DSC1	3.97e-175	1.9612	0.651	0.153	1.22e-170	Psoriasis PP Keratinocytes PLA2G4D+ vs PLA2G4D-
RPL5	2.91e-173	-1.23334	0.766	0.946	8.96e-169	Psoriasis PP Keratinocytes PLA2G4D+ vs PLA2G4D-
RPL12	4.31e-172	-0.965679	0.859	0.978	1.32e-167	Psoriasis PP Keratinocytes PLA2G4D+ vs PLA2G4D-
RPS14	1.09e-170	-0.98958	0.879	0.98	3.35e-166	Psoriasis PP Keratinocytes PLA2G4D+ vs PLA2G4D-
RPL29	7.65e-170	-0.749246	0.901	0.979	2.35e-165	Psoriasis PP Keratinocytes PLA2G4D+ vs PLA2G4D-
ANXA2	3.53e-169	-1.33605	0.673	0.94	1.09e-164	Psoriasis PP Keratinocytes PLA2G4D+ vs PLA2G4D-
ALOX12B	1.72e-168	1.52732	0.555	0.066	5.27e-164	Psoriasis PP Keratinocytes PLA2G4D+ vs PLA2G4D-
CTSD	6.15e-167	1.52608	0.859	0.745	1.89e-162	Psoriasis PP Keratinocytes PLA2G4D+ vs PLA2G4D-
RPSA	1.34e-162	-1.31442	0.735	0.94	4.11e-158	Psoriasis PP Keratinocytes PLA2G4D+ vs PLA2G4D-
SERPINB3	2.13e-162	2.197	0.811	0.455	6.55e-158	Psoriasis PP Keratinocytes PLA2G4D+ vs PLA2G4D-
RPS8	7.66e-162	-0.915045	0.865	0.978	2.36e-157	Psoriasis PP Keratinocytes PLA2G4D+ vs PLA2G4D-
SPRR1B	2.02e-161	2.54058	0.876	0.391	6.22e-157	Psoriasis PP Keratinocytes PLA2G4D+ vs PLA2G4D-
RPL7A	8.72e-161	-0.961764	0.879	0.969	2.68e-156	Psoriasis PP Keratinocytes PLA2G4D+ vs PLA2G4D-
YBX1	8.78e-161	-1.39033	0.634	0.921	2.7e-156	Psoriasis PP Keratinocytes PLA2G4D+ vs PLA2G4D-
KRT80	1.97e-160	1.61404	0.603	0.171	6.04e-156	Psoriasis PP Keratinocytes PLA2G4D+ vs PLA2G4D-
CLIC3	5.49e-160	1.9494	0.642	0.11	1.69e-155	Psoriasis PP Keratinocytes PLA2G4D+ vs PLA2G4D-
SPRR2B	4.96e-159	3.44057	0.487	0.059	1.52e-154	Psoriasis PP Keratinocytes PLA2G4D+ vs PLA2G4D-
CST6	1.37e-158	3.77596	0.558	0.055	4.22e-154	Psoriasis PP Keratinocytes PLA2G4D+ vs PLA2G4D-
KRTDAP	1.49e-158	2.27464	0.961	0.677	4.6e-154	Psoriasis PP Keratinocytes PLA2G4D+ vs PLA2G4D-
MBOAT2	3.45e-158	1.42399	0.558	0.065	1.06e-153	Psoriasis PP Keratinocytes PLA2G4D+ vs PLA2G4D-
RPL3	2.86e-157	-1.15828	0.887	0.975	8.79e-153	Psoriasis PP Keratinocytes PLA2G4D+ vs PLA2G4D-
RPS19	1.18e-156	-0.824817	0.904	0.987	3.62e-152	Psoriasis PP Keratinocytes PLA2G4D+ vs PLA2G4D-
RPS4X	2.44e-156	-1.02923	0.831	0.973	7.51e-152	Psoriasis PP Keratinocytes PLA2G4D+ vs PLA2G4D-
TGM3	3.41e-156	1.57963	0.518	0.059	1.05e-151	Psoriasis PP Keratinocytes PLA2G4D+ vs PLA2G4D-
RPS27A	6.56e-155	-1.06557	0.834	0.969	2.02e-150	Psoriasis PP Keratinocytes PLA2G4D+ vs PLA2G4D-
GLTP	1.36e-154	1.48434	0.789	0.622	4.17e-150	Psoriasis PP Keratinocytes PLA2G4D+ vs PLA2G4D-
RPL39	1.3e-153	-0.930089	0.82	0.967	4e-149	Psoriasis PP Keratinocytes PLA2G4D+ vs PLA2G4D-
RPS3	1.56e-153	-1.003	0.876	0.974	4.79e-149	Psoriasis PP Keratinocytes PLA2G4D+ vs PLA2G4D-
GJB2	1.83e-153	1.66855	0.91	0.819	5.63e-149	Psoriasis PP Keratinocytes PLA2G4D+ vs PLA2G4D-
GJB6	2.15e-152	1.52349	0.797	0.605	6.61e-148	Psoriasis PP Keratinocytes PLA2G4D+ vs PLA2G4D-
TM7SF2	7.62e-152	1.48987	0.611	0.149	2.34e-147	Psoriasis PP Keratinocytes PLA2G4D+ vs PLA2G4D-
CTNNBIP1	1.06e-151	1.24078	0.752	0.665	3.25e-147	Psoriasis PP Keratinocytes PLA2G4D+ vs PLA2G4D-
RPL6	1.01e-149	-0.977705	0.78	0.956	3.11e-145	Psoriasis PP Keratinocytes PLA2G4D+ vs PLA2G4D-
HOPX	1.71e-149	2.05807	0.721	0.74	5.26e-145	Psoriasis PP Keratinocytes PLA2G4D+ vs PLA2G4D-
A2ML1	1.22e-147	1.70993	0.71	0.247	3.76e-143	Psoriasis PP Keratinocytes PLA2G4D+ vs PLA2G4D-
RPS7	4.51e-147	-0.978501	0.82	0.961	1.39e-142	Psoriasis PP Keratinocytes PLA2G4D+ vs PLA2G4D-
CD36	2.83e-144	1.69809	0.594	0.14	8.7e-140	Psoriasis PP Keratinocytes PLA2G4D+ vs PLA2G4D-
RPL7	4.94e-144	-1.11428	0.78	0.945	1.52e-139	Psoriasis PP Keratinocytes PLA2G4D+ vs PLA2G4D-
ARG1	2.51e-143	1.69212	0.363	0.012	7.71e-139	Psoriasis PP Keratinocytes PLA2G4D+ vs PLA2G4D-
HNRNPA1	9.34e-143	-1.26999	0.727	0.933	2.87e-138	Psoriasis PP Keratinocytes PLA2G4D+ vs PLA2G4D-
IVL	1.64e-142	2.01209	0.735	0.231	5.05e-138	Psoriasis PP Keratinocytes PLA2G4D+ vs PLA2G4D-
HINT1	3.8e-142	-1.34393	0.659	0.919	1.17e-137	Psoriasis PP Keratinocytes PLA2G4D+ vs PLA2G4D-
GPX3	5.63e-142	1.65642	0.583	0.131	1.73e-137	Psoriasis PP Keratinocytes PLA2G4D+ vs PLA2G4D-
CASP14	1.14e-141	1.90158	0.662	0.263	3.5e-137	Psoriasis PP Keratinocytes PLA2G4D+ vs PLA2G4D-
DEFB4A	1.12e-140	3.80171	0.501	0.112	3.43e-136	Psoriasis PP Keratinocytes PLA2G4D+ vs PLA2G4D-
RPL8	1.14e-140	-0.750673	0.896	0.98	3.5e-136	Psoriasis PP Keratinocytes PLA2G4D+ vs PLA2G4D-
DEGS2	1.67e-140	1.25481	0.544	0.078	5.12e-136	Psoriasis PP Keratinocytes PLA2G4D+ vs PLA2G4D-
KRT78	2.62e-137	1.41609	0.51	0.068	8.06e-133	Psoriasis PP Keratinocytes PLA2G4D+ vs PLA2G4D-
IFITM3	8.32e-137	-1.96372	0.242	0.832	2.56e-132	Psoriasis PP Keratinocytes PLA2G4D+ vs PLA2G4D-
ATP1B3	2.67e-135	-1.69607	0.437	0.891	8.2e-131	Psoriasis PP Keratinocytes PLA2G4D+ vs PLA2G4D-
RPS25	3.31e-135	-0.94318	0.746	0.952	1.02e-130	Psoriasis PP Keratinocytes PLA2G4D+ vs PLA2G4D-
CYP4F22	5.88e-135	1.22285	0.535	0.08	1.81e-130	Psoriasis PP Keratinocytes PLA2G4D+ vs PLA2G4D-
COX4I1	2.88e-134	-1.12631	0.721	0.935	8.86e-130	Psoriasis PP Keratinocytes PLA2G4D+ vs PLA2G4D-
POF1B	3.52e-134	1.298	0.501	0.106	1.08e-129	Psoriasis PP Keratinocytes PLA2G4D+ vs PLA2G4D-
KLK11	6.85e-134	1.44972	0.786	0.493	2.1e-129	Psoriasis PP Keratinocytes PLA2G4D+ vs PLA2G4D-
RPL15	1.07e-133	-0.968993	0.825	0.963	3.3e-129	Psoriasis PP Keratinocytes PLA2G4D+ vs PLA2G4D-
NACA	2.47e-133	-0.935917	0.789	0.96	7.58e-129	Psoriasis PP Keratinocytes PLA2G4D+ vs PLA2G4D-
RPS20	9.76e-133	-0.989838	0.744	0.957	3e-128	Psoriasis PP Keratinocytes PLA2G4D+ vs PLA2G4D-
EEF1A1	3.17e-132	-1.01622	0.961	0.988	9.74e-128	Psoriasis PP Keratinocytes PLA2G4D+ vs PLA2G4D-
RPL37	4.31e-132	-0.778611	0.828	0.972	1.32e-127	Psoriasis PP Keratinocytes PLA2G4D+ vs PLA2G4D-
PPIA	5.36e-132	-0.963928	0.794	0.95	1.65e-127	Psoriasis PP Keratinocytes PLA2G4D+ vs PLA2G4D-
SPRR2G	1.08e-131	4.13772	0.366	0.045	3.32e-127	Psoriasis PP Keratinocytes PLA2G4D+ vs PLA2G4D-
ELOVL1	1.5e-131	1.20749	0.62	0.339	4.6e-127	Psoriasis PP Keratinocytes PLA2G4D+ vs PLA2G4D-
RPS13	4.18e-131	-0.853043	0.848	0.962	1.29e-126	Psoriasis PP Keratinocytes PLA2G4D+ vs PLA2G4D-
EREG	1.14e-130	2.03772	0.451	0.04	3.51e-126	Psoriasis PP Keratinocytes PLA2G4D+ vs PLA2G4D-
RPS11	1.51e-130	-0.866102	0.794	0.968	4.63e-126	Psoriasis PP Keratinocytes PLA2G4D+ vs PLA2G4D-
PPL	3.12e-130	1.37404	0.651	0.328	9.6e-126	Psoriasis PP Keratinocytes PLA2G4D+ vs PLA2G4D-
SLC25A6	3.15e-130	-1.21257	0.699	0.932	9.69e-126	Psoriasis PP Keratinocytes PLA2G4D+ vs PLA2G4D-
DSG1	1.91e-129	1.43439	0.775	0.504	5.88e-125	Psoriasis PP Keratinocytes PLA2G4D+ vs PLA2G4D-
RHCG	4.86e-129	2.14392	0.738	0.306	1.49e-124	Psoriasis PP Keratinocytes PLA2G4D+ vs PLA2G4D-
SMIM5	5.41e-128	1.14114	0.496	0.076	1.66e-123	Psoriasis PP Keratinocytes PLA2G4D+ vs PLA2G4D-
RPL24	1.63e-127	-0.920721	0.766	0.954	5.01e-123	Psoriasis PP Keratinocytes PLA2G4D+ vs PLA2G4D-
WFDC5	2.27e-127	1.22074	0.555	0.197	6.99e-123	Psoriasis PP Keratinocytes PLA2G4D+ vs PLA2G4D-
PKM	4.88e-126	-1.35811	0.6	0.904	1.5e-121	Psoriasis PP Keratinocytes PLA2G4D+ vs PLA2G4D-
S100A7	7.11e-126	2.07557	0.989	0.913	2.19e-121	Psoriasis PP Keratinocytes PLA2G4D+ vs PLA2G4D-
CLDN4	9.76e-126	1.96667	0.811	0.365	3e-121	Psoriasis PP Keratinocytes PLA2G4D+ vs PLA2G4D-
SPTSSB	1.7e-125	1.29557	0.513	0.123	5.22e-121	Psoriasis PP Keratinocytes PLA2G4D+ vs PLA2G4D-
CXCL14	3.36e-125	-2.83636	0.22	0.788	1.03e-120	Psoriasis PP Keratinocytes PLA2G4D+ vs PLA2G4D-
SPRR2A	1.03e-124	2.45342	0.823	0.516	3.17e-120	Psoriasis PP Keratinocytes PLA2G4D+ vs PLA2G4D-
SERPINB7	1.5e-124	1.49208	0.363	0.025	4.6e-120	Psoriasis PP Keratinocytes PLA2G4D+ vs PLA2G4D-
SULT2B1	2.12e-124	1.49204	0.732	0.327	6.52e-120	Psoriasis PP Keratinocytes PLA2G4D+ vs PLA2G4D-
LCN2	6.47e-124	2.14309	0.465	0.094	1.99e-119	Psoriasis PP Keratinocytes PLA2G4D+ vs PLA2G4D-
HAL	1.3e-123	1.32381	0.408	0.033	4e-119	Psoriasis PP Keratinocytes PLA2G4D+ vs PLA2G4D-
RPS28	2.38e-123	-0.701084	0.87	0.978	7.33e-119	Psoriasis PP Keratinocytes PLA2G4D+ vs PLA2G4D-
RPL23	1.2e-122	-0.914506	0.783	0.957	3.69e-118	Psoriasis PP Keratinocytes PLA2G4D+ vs PLA2G4D-
SCEL	5.01e-122	1.25519	0.53	0.086	1.54e-117	Psoriasis PP Keratinocytes PLA2G4D+ vs PLA2G4D-
RPL4	5.16e-122	-0.933154	0.834	0.946	1.59e-117	Psoriasis PP Keratinocytes PLA2G4D+ vs PLA2G4D-
RPS29	8.3e-122	-0.903992	0.808	0.959	2.55e-117	Psoriasis PP Keratinocytes PLA2G4D+ vs PLA2G4D-
CDSN	3.16e-121	2.81215	0.299	0.011	9.72e-117	Psoriasis PP Keratinocytes PLA2G4D+ vs PLA2G4D-
BPIFC	3.73e-120	0.932627	0.431	0.039	1.15e-115	Psoriasis PP Keratinocytes PLA2G4D+ vs PLA2G4D-
RPL35	4.24e-120	-0.718641	0.868	0.976	1.3e-115	Psoriasis PP Keratinocytes PLA2G4D+ vs PLA2G4D-
S100A6	1.11e-119	-1.83909	0.307	0.833	3.42e-115	Psoriasis PP Keratinocytes PLA2G4D+ vs PLA2G4D-
RPL21	1.36e-119	-0.929879	0.837	0.963	4.19e-115	Psoriasis PP Keratinocytes PLA2G4D+ vs PLA2G4D-
H2AFJ	3e-119	1.16931	0.797	0.675	9.23e-115	Psoriasis PP Keratinocytes PLA2G4D+ vs PLA2G4D-
GSDMA	6.4e-119	0.795162	0.341	0.015	1.97e-114	Psoriasis PP Keratinocytes PLA2G4D+ vs PLA2G4D-
SLC5A1	7.3e-119	1.07685	0.414	0.037	2.25e-114	Psoriasis PP Keratinocytes PLA2G4D+ vs PLA2G4D-
TAGLN2	7.61e-119	-1.33651	0.451	0.871	2.34e-114	Psoriasis PP Keratinocytes PLA2G4D+ vs PLA2G4D-
SQLE	1.24e-117	1.34167	0.69	0.337	3.8e-113	Psoriasis PP Keratinocytes PLA2G4D+ vs PLA2G4D-
HMGCS1	1.77e-117	1.62745	0.766	0.419	5.45e-113	Psoriasis PP Keratinocytes PLA2G4D+ vs PLA2G4D-
IL36G	2.16e-117	1.82934	0.854	0.484	6.64e-113	Psoriasis PP Keratinocytes PLA2G4D+ vs PLA2G4D-
UNC93A	5.7e-117	0.674923	0.394	0.033	1.75e-112	Psoriasis PP Keratinocytes PLA2G4D+ vs PLA2G4D-
FLG	3.32e-116	4.28023	0.304	0.016	1.02e-111	Psoriasis PP Keratinocytes PLA2G4D+ vs PLA2G4D-
TMSB4X	3.66e-116	-1.07228	0.8	0.97	1.12e-111	Psoriasis PP Keratinocytes PLA2G4D+ vs PLA2G4D-
TMEM40	6.52e-116	1.29144	0.73	0.365	2e-111	Psoriasis PP Keratinocytes PLA2G4D+ vs PLA2G4D-
DGAT2	7.53e-115	1.14006	0.482	0.064	2.32e-110	Psoriasis PP Keratinocytes PLA2G4D+ vs PLA2G4D-
SDR9C7	1.82e-114	0.967504	0.485	0.092	5.6e-110	Psoriasis PP Keratinocytes PLA2G4D+ vs PLA2G4D-
HMGB1	9.69e-114	-1.56113	0.425	0.859	2.98e-109	Psoriasis PP Keratinocytes PLA2G4D+ vs PLA2G4D-
ABCA12	3.24e-113	1.25803	0.549	0.156	9.95e-109	Psoriasis PP Keratinocytes PLA2G4D+ vs PLA2G4D-
MIR205HG	4.54e-113	-1.0942	0.555	0.933	1.4e-108	Psoriasis PP Keratinocytes PLA2G4D+ vs PLA2G4D-
RPL41	5.41e-113	-0.813078	0.927	0.988	1.66e-108	Psoriasis PP Keratinocytes PLA2G4D+ vs PLA2G4D-
SPRR2D	7.79e-113	2.44242	0.777	0.491	2.4e-108	Psoriasis PP Keratinocytes PLA2G4D+ vs PLA2G4D-
CARD18	1.07e-112	1.29641	0.485	0.124	3.28e-108	Psoriasis PP Keratinocytes PLA2G4D+ vs PLA2G4D-
RPL36	4.54e-112	-0.726438	0.842	0.976	1.4e-107	Psoriasis PP Keratinocytes PLA2G4D+ vs PLA2G4D-
RPS12	1.49e-111	-0.797823	0.885	0.978	4.58e-107	Psoriasis PP Keratinocytes PLA2G4D+ vs PLA2G4D-
RPS18	2.29e-111	-0.589003	0.961	0.993	7.03e-107	Psoriasis PP Keratinocytes PLA2G4D+ vs PLA2G4D-
PYDC1	1.89e-110	1.4837	0.423	0.062	5.81e-106	Psoriasis PP Keratinocytes PLA2G4D+ vs PLA2G4D-
RPL27A	2.46e-109	-0.75005	0.82	0.971	7.57e-105	Psoriasis PP Keratinocytes PLA2G4D+ vs PLA2G4D-
LMO7	3.58e-109	0.960146	0.369	0.029	1.1e-104	Psoriasis PP Keratinocytes PLA2G4D+ vs PLA2G4D-
PRXL2A	1.07e-108	-1.60955	0.079	0.638	3.3e-104	Psoriasis PP Keratinocytes PLA2G4D+ vs PLA2G4D-
SCNN1A	8.35e-108	0.987797	0.442	0.06	2.57e-103	Psoriasis PP Keratinocytes PLA2G4D+ vs PLA2G4D-
AADACL2	4.39e-106	0.991465	0.403	0.049	1.35e-101	Psoriasis PP Keratinocytes PLA2G4D+ vs PLA2G4D-
TKT	3.63e-105	-1.28332	0.124	0.678	1.12e-100	Psoriasis PP Keratinocytes PLA2G4D+ vs PLA2G4D-
KLK10	4.28e-105	1.50377	0.62	0.292	1.32e-100	Psoriasis PP Keratinocytes PLA2G4D+ vs PLA2G4D-
SAT1	5.62e-105	-1.37008	0.217	0.767	1.73e-100	Psoriasis PP Keratinocytes PLA2G4D+ vs PLA2G4D-
RAN	9.94e-105	-1.22434	0.569	0.884	3.06e-100	Psoriasis PP Keratinocytes PLA2G4D+ vs PLA2G4D-
ATP1B1	4.07e-104	1.5215	0.555	0.301	1.25e-99	Psoriasis PP Keratinocytes PLA2G4D+ vs PLA2G4D-
GRHL1	5.51e-104	1.45241	0.696	0.289	1.69e-99	Psoriasis PP Keratinocytes PLA2G4D+ vs PLA2G4D-
PRSS27	7.89e-104	1.0776	0.366	0.044	2.43e-99	Psoriasis PP Keratinocytes PLA2G4D+ vs PLA2G4D-
TXNDC17	1.58e-103	-1.38132	0.318	0.785	4.85e-99	Psoriasis PP Keratinocytes PLA2G4D+ vs PLA2G4D-
LYPD3	1.76e-103	1.47124	0.949	0.79	5.42e-99	Psoriasis PP Keratinocytes PLA2G4D+ vs PLA2G4D-
GAS5	1.02e-102	-1.18603	0.668	0.927	3.14e-98	Psoriasis PP Keratinocytes PLA2G4D+ vs PLA2G4D-
S100A12	3.22e-102	1.32311	0.428	0.098	9.91e-98	Psoriasis PP Keratinocytes PLA2G4D+ vs PLA2G4D-
ENDOU	7.17e-102	1.14828	0.442	0.072	2.21e-97	Psoriasis PP Keratinocytes PLA2G4D+ vs PLA2G4D-
RPL31	8.24e-102	-0.811334	0.794	0.968	2.53e-97	Psoriasis PP Keratinocytes PLA2G4D+ vs PLA2G4D-
KCNJ12	6.94e-101	0.932029	0.29	0.013	2.13e-96	Psoriasis PP Keratinocytes PLA2G4D+ vs PLA2G4D-
ATP5MC3	7.43e-101	-1.28541	0.597	0.867	2.28e-96	Psoriasis PP Keratinocytes PLA2G4D+ vs PLA2G4D-
ATP6V1C2	4.12e-100	0.802023	0.285	0.011	1.27e-95	Psoriasis PP Keratinocytes PLA2G4D+ vs PLA2G4D-
RPLP0	9.1e-100	-0.807065	0.823	0.967	2.8e-95	Psoriasis PP Keratinocytes PLA2G4D+ vs PLA2G4D-
LYPD5	4.73e-99	1.00926	0.313	0.026	1.45e-94	Psoriasis PP Keratinocytes PLA2G4D+ vs PLA2G4D-
GDPD3	9.84e-99	0.848116	0.361	0.033	3.03e-94	Psoriasis PP Keratinocytes PLA2G4D+ vs PLA2G4D-
EEF1D	1.38e-98	-0.817948	0.794	0.952	4.26e-94	Psoriasis PP Keratinocytes PLA2G4D+ vs PLA2G4D-
ELOVL7	1.58e-98	1.23391	0.507	0.13	4.85e-94	Psoriasis PP Keratinocytes PLA2G4D+ vs PLA2G4D-
RPL28	2.46e-98	-0.673178	0.913	0.984	7.58e-94	Psoriasis PP Keratinocytes PLA2G4D+ vs PLA2G4D-
PLA2G4E	6.53e-98	1.448	0.645	0.229	2.01e-93	Psoriasis PP Keratinocytes PLA2G4D+ vs PLA2G4D-
SNRPD2	7.41e-98	-1.13288	0.507	0.862	2.28e-93	Psoriasis PP Keratinocytes PLA2G4D+ vs PLA2G4D-
TMEM79	8.89e-98	1.08592	0.73	0.509	2.73e-93	Psoriasis PP Keratinocytes PLA2G4D+ vs PLA2G4D-
SOD1	2.41e-97	-1.28715	0.175	0.704	7.41e-93	Psoriasis PP Keratinocytes PLA2G4D+ vs PLA2G4D-
PLA2G2F	2.75e-97	1.01997	0.324	0.029	8.47e-93	Psoriasis PP Keratinocytes PLA2G4D+ vs PLA2G4D-
TMSB10	4.75e-97	-0.962472	0.769	0.96	1.46e-92	Psoriasis PP Keratinocytes PLA2G4D+ vs PLA2G4D-
PLP2	6.68e-97	-0.97924	0.628	0.9	2.05e-92	Psoriasis PP Keratinocytes PLA2G4D+ vs PLA2G4D-
PFN1	3.44e-96	-0.874644	0.755	0.939	1.06e-91	Psoriasis PP Keratinocytes PLA2G4D+ vs PLA2G4D-
SLC15A1	5.93e-96	0.774314	0.259	0.008	1.82e-91	Psoriasis PP Keratinocytes PLA2G4D+ vs PLA2G4D-
LINC02560	7.6e-95	0.867177	0.332	0.029	2.34e-90	Psoriasis PP Keratinocytes PLA2G4D+ vs PLA2G4D-
SLPI	7.61e-95	1.75825	0.848	0.489	2.34e-90	Psoriasis PP Keratinocytes PLA2G4D+ vs PLA2G4D-
FTL	2.4e-94	-1.78742	0.541	0.892	7.36e-90	Psoriasis PP Keratinocytes PLA2G4D+ vs PLA2G4D-
LRRC75A-AS1	7.17e-94	-1.0199	0.735	0.937	2.21e-89	Psoriasis PP Keratinocytes PLA2G4D+ vs PLA2G4D-
RPL18	8.45e-94	-0.610313	0.91	0.975	2.6e-89	Psoriasis PP Keratinocytes PLA2G4D+ vs PLA2G4D-
MT2A	1.08e-93	-2.48527	0.144	0.658	3.32e-89	Psoriasis PP Keratinocytes PLA2G4D+ vs PLA2G4D-
RPL38	6.42e-93	-0.822943	0.761	0.958	1.97e-88	Psoriasis PP Keratinocytes PLA2G4D+ vs PLA2G4D-
RPL9	1.75e-92	-0.857731	0.789	0.95	5.38e-88	Psoriasis PP Keratinocytes PLA2G4D+ vs PLA2G4D-
VSIG10L	1.89e-92	0.714632	0.29	0.017	5.82e-88	Psoriasis PP Keratinocytes PLA2G4D+ vs PLA2G4D-
BICDL2	2.46e-92	1.1256	0.597	0.184	7.57e-88	Psoriasis PP Keratinocytes PLA2G4D+ vs PLA2G4D-
METRNL	3.97e-92	1.21289	0.639	0.231	1.22e-87	Psoriasis PP Keratinocytes PLA2G4D+ vs PLA2G4D-
CBR1	1.09e-91	-1.36887	0.318	0.763	3.34e-87	Psoriasis PP Keratinocytes PLA2G4D+ vs PLA2G4D-
FTH1	1.74e-91	-2.598	0.225	0.708	5.36e-87	Psoriasis PP Keratinocytes PLA2G4D+ vs PLA2G4D-
C1QBP	2.55e-91	-1.15376	0.344	0.768	7.85e-87	Psoriasis PP Keratinocytes PLA2G4D+ vs PLA2G4D-
ENO1	3.48e-91	-1.27786	0.575	0.876	1.07e-86	Psoriasis PP Keratinocytes PLA2G4D+ vs PLA2G4D-
LOR	4.45e-91	4.16829	0.256	0.024	1.37e-86	Psoriasis PP Keratinocytes PLA2G4D+ vs PLA2G4D-
KLK13	5.46e-91	0.898205	0.38	0.069	1.68e-86	Psoriasis PP Keratinocytes PLA2G4D+ vs PLA2G4D-
CMTM6	7.05e-91	1.0968	0.569	0.266	2.17e-86	Psoriasis PP Keratinocytes PLA2G4D+ vs PLA2G4D-
AL355312.3	1.44e-90	0.737482	0.276	0.017	4.41e-86	Psoriasis PP Keratinocytes PLA2G4D+ vs PLA2G4D-
FBL	2.7e-90	-1.12796	0.259	0.733	8.3e-86	Psoriasis PP Keratinocytes PLA2G4D+ vs PLA2G4D-
CHI3L2	3.03e-90	1.20562	0.518	0.153	9.31e-86	Psoriasis PP Keratinocytes PLA2G4D+ vs PLA2G4D-
SUB1	3.61e-90	-1.08725	0.659	0.905	1.11e-85	Psoriasis PP Keratinocytes PLA2G4D+ vs PLA2G4D-
MT1X	8.97e-90	-1.66191	0.206	0.715	2.76e-85	Psoriasis PP Keratinocytes PLA2G4D+ vs PLA2G4D-
HMGCR	1.33e-89	1.12337	0.532	0.198	4.1e-85	Psoriasis PP Keratinocytes PLA2G4D+ vs PLA2G4D-
LGALSL	1.35e-89	1.35286	0.69	0.399	4.14e-85	Psoriasis PP Keratinocytes PLA2G4D+ vs PLA2G4D-
GSN	1.45e-89	1.19671	0.67	0.458	4.45e-85	Psoriasis PP Keratinocytes PLA2G4D+ vs PLA2G4D-
PDLIM1	2.06e-89	-1.3883	0.223	0.714	6.34e-85	Psoriasis PP Keratinocytes PLA2G4D+ vs PLA2G4D-
CERS3	3e-89	1.05325	0.639	0.332	9.21e-85	Psoriasis PP Keratinocytes PLA2G4D+ vs PLA2G4D-
PARK7	4e-89	-1.1565	0.251	0.715	1.23e-84	Psoriasis PP Keratinocytes PLA2G4D+ vs PLA2G4D-
ARL5A	4.23e-89	1.00061	0.49	0.183	1.3e-84	Psoriasis PP Keratinocytes PLA2G4D+ vs PLA2G4D-
SERPINB4	1.22e-88	1.86759	0.828	0.527	3.75e-84	Psoriasis PP Keratinocytes PLA2G4D+ vs PLA2G4D-
DMKN	1.23e-88	1.4737	0.966	0.721	3.79e-84	Psoriasis PP Keratinocytes PLA2G4D+ vs PLA2G4D-
RPL37A	2.84e-88	-0.594367	0.876	0.977	8.72e-84	Psoriasis PP Keratinocytes PLA2G4D+ vs PLA2G4D-
MT1E	6.19e-88	-1.42831	0.121	0.635	1.9e-83	Psoriasis PP Keratinocytes PLA2G4D+ vs PLA2G4D-
RPS24	7.37e-88	-0.720807	0.839	0.97	2.27e-83	Psoriasis PP Keratinocytes PLA2G4D+ vs PLA2G4D-
RPLP2	9.82e-88	-0.545475	0.907	0.983	3.02e-83	Psoriasis PP Keratinocytes PLA2G4D+ vs PLA2G4D-
QSOX1	6.88e-87	1.20374	0.442	0.093	2.11e-82	Psoriasis PP Keratinocytes PLA2G4D+ vs PLA2G4D-
TUBB	7.01e-87	-1.55451	0.254	0.727	2.16e-82	Psoriasis PP Keratinocytes PLA2G4D+ vs PLA2G4D-
ACER1	1.19e-86	0.628661	0.366	0.039	3.66e-82	Psoriasis PP Keratinocytes PLA2G4D+ vs PLA2G4D-
ARPC2	1.87e-86	-0.980164	0.682	0.894	5.75e-82	Psoriasis PP Keratinocytes PLA2G4D+ vs PLA2G4D-
TMEM184A	5.96e-86	1.1537	0.501	0.112	1.83e-81	Psoriasis PP Keratinocytes PLA2G4D+ vs PLA2G4D-
ARHGAP40	1.93e-85	0.625204	0.254	0.011	5.94e-81	Psoriasis PP Keratinocytes PLA2G4D+ vs PLA2G4D-
HIGD2A	3.01e-84	-1.14328	0.299	0.74	9.26e-80	Psoriasis PP Keratinocytes PLA2G4D+ vs PLA2G4D-
PCDH1	5.23e-84	0.626531	0.318	0.028	1.61e-79	Psoriasis PP Keratinocytes PLA2G4D+ vs PLA2G4D-
ALOXE3	1.06e-83	0.744571	0.358	0.046	3.26e-79	Psoriasis PP Keratinocytes PLA2G4D+ vs PLA2G4D-
NCOA7	1.24e-83	-1.44402	0.149	0.651	3.8e-79	Psoriasis PP Keratinocytes PLA2G4D+ vs PLA2G4D-
SERPINB13	1.36e-83	1.18917	0.549	0.261	4.17e-79	Psoriasis PP Keratinocytes PLA2G4D+ vs PLA2G4D-
HPSE	7.3e-83	0.753241	0.363	0.057	2.24e-78	Psoriasis PP Keratinocytes PLA2G4D+ vs PLA2G4D-
ACP5	1.01e-82	0.971397	0.532	0.178	3.09e-78	Psoriasis PP Keratinocytes PLA2G4D+ vs PLA2G4D-
EPHX3	1.72e-82	1.07464	0.637	0.305	5.29e-78	Psoriasis PP Keratinocytes PLA2G4D+ vs PLA2G4D-
PTGER3	4.85e-82	0.73327	0.397	0.061	1.49e-77	Psoriasis PP Keratinocytes PLA2G4D+ vs PLA2G4D-
SORT1	2.14e-81	0.615687	0.324	0.031	6.58e-77	Psoriasis PP Keratinocytes PLA2G4D+ vs PLA2G4D-
RPS21	2.54e-81	-0.88747	0.741	0.949	7.82e-77	Psoriasis PP Keratinocytes PLA2G4D+ vs PLA2G4D-
CALML3	3.78e-81	1.39061	0.896	0.765	1.16e-76	Psoriasis PP Keratinocytes PLA2G4D+ vs PLA2G4D-
SLC25A3	8.26e-81	-0.909873	0.642	0.867	2.54e-76	Psoriasis PP Keratinocytes PLA2G4D+ vs PLA2G4D-
GPX4	9.73e-81	-1.23973	0.372	0.79	2.99e-76	Psoriasis PP Keratinocytes PLA2G4D+ vs PLA2G4D-
EIF3E	1.01e-80	-1.09383	0.544	0.851	3.1e-76	Psoriasis PP Keratinocytes PLA2G4D+ vs PLA2G4D-
APRT	2.96e-80	-0.975441	0.608	0.886	9.1e-76	Psoriasis PP Keratinocytes PLA2G4D+ vs PLA2G4D-
UGCG	1.26e-79	1.12879	0.532	0.197	3.89e-75	Psoriasis PP Keratinocytes PLA2G4D+ vs PLA2G4D-
ALDH3B2	2.14e-79	1.02659	0.62	0.34	6.58e-75	Psoriasis PP Keratinocytes PLA2G4D+ vs PLA2G4D-
PEBP1	2.24e-79	-1.03978	0.493	0.813	6.9e-75	Psoriasis PP Keratinocytes PLA2G4D+ vs PLA2G4D-
RPL23A	6.85e-79	-0.677201	0.808	0.965	2.1e-74	Psoriasis PP Keratinocytes PLA2G4D+ vs PLA2G4D-
SLC26A9	1.14e-78	0.458894	0.197	0.005	3.51e-74	Psoriasis PP Keratinocytes PLA2G4D+ vs PLA2G4D-
PDZK1IP1	1.14e-78	0.911791	0.814	0.732	3.51e-74	Psoriasis PP Keratinocytes PLA2G4D+ vs PLA2G4D-
UQCRC1	1.25e-78	-1.10553	0.223	0.668	3.84e-74	Psoriasis PP Keratinocytes PLA2G4D+ vs PLA2G4D-
C12orf75	1.29e-78	-1.36527	0.121	0.584	3.98e-74	Psoriasis PP Keratinocytes PLA2G4D+ vs PLA2G4D-
NCL	2.09e-78	-1.1202	0.324	0.756	6.44e-74	Psoriasis PP Keratinocytes PLA2G4D+ vs PLA2G4D-
TPRG1	3.01e-78	0.843968	0.386	0.066	9.26e-74	Psoriasis PP Keratinocytes PLA2G4D+ vs PLA2G4D-
EGLN3	3.98e-78	0.927566	0.451	0.109	1.22e-73	Psoriasis PP Keratinocytes PLA2G4D+ vs PLA2G4D-
TMEM54	5.53e-78	0.893002	0.662	0.536	1.7e-73	Psoriasis PP Keratinocytes PLA2G4D+ vs PLA2G4D-
GJA1	2.32e-77	1.32806	0.769	0.672	7.13e-73	Psoriasis PP Keratinocytes PLA2G4D+ vs PLA2G4D-
RPL27	6.95e-77	-0.685843	0.808	0.949	2.14e-72	Psoriasis PP Keratinocytes PLA2G4D+ vs PLA2G4D-
ELF3	1.15e-76	1.47185	0.538	0.163	3.54e-72	Psoriasis PP Keratinocytes PLA2G4D+ vs PLA2G4D-
SDR16C5	1.82e-76	1.06251	0.575	0.268	5.61e-72	Psoriasis PP Keratinocytes PLA2G4D+ vs PLA2G4D-
CHCHD2	2.98e-76	-0.885201	0.651	0.9	9.16e-72	Psoriasis PP Keratinocytes PLA2G4D+ vs PLA2G4D-
EIF3K	3.11e-76	-0.948442	0.614	0.871	9.56e-72	Psoriasis PP Keratinocytes PLA2G4D+ vs PLA2G4D-
RNF39	1.25e-75	1.28551	0.493	0.151	3.83e-71	Psoriasis PP Keratinocytes PLA2G4D+ vs PLA2G4D-
HIGD1A	3.84e-75	0.748763	0.594	0.506	1.18e-70	Psoriasis PP Keratinocytes PLA2G4D+ vs PLA2G4D-
MPZL3	5.29e-75	0.955808	0.403	0.09	1.63e-70	Psoriasis PP Keratinocytes PLA2G4D+ vs PLA2G4D-
MUCL1	1.08e-74	1.696	0.417	0.087	3.32e-70	Psoriasis PP Keratinocytes PLA2G4D+ vs PLA2G4D-
SLC6A14	1.24e-74	0.795674	0.192	0.005	3.82e-70	Psoriasis PP Keratinocytes PLA2G4D+ vs PLA2G4D-
PSMA7	1.28e-74	-0.98545	0.592	0.863	3.93e-70	Psoriasis PP Keratinocytes PLA2G4D+ vs PLA2G4D-
TUBA1B	2.28e-74	-1.68626	0.234	0.679	7.01e-70	Psoriasis PP Keratinocytes PLA2G4D+ vs PLA2G4D-
ATP5MC2	6.88e-74	-0.904532	0.642	0.894	2.12e-69	Psoriasis PP Keratinocytes PLA2G4D+ vs PLA2G4D-
AQP5	7.83e-74	0.421717	0.177	0.004	2.41e-69	Psoriasis PP Keratinocytes PLA2G4D+ vs PLA2G4D-
PRSS3	2.55e-73	1.02814	0.639	0.439	7.82e-69	Psoriasis PP Keratinocytes PLA2G4D+ vs PLA2G4D-
VAT1	2.71e-73	0.770213	0.439	0.134	8.33e-69	Psoriasis PP Keratinocytes PLA2G4D+ vs PLA2G4D-
JUP	3.29e-73	0.864982	0.885	0.834	1.01e-68	Psoriasis PP Keratinocytes PLA2G4D+ vs PLA2G4D-
NDUFB10	3.61e-73	-0.903355	0.425	0.796	1.11e-68	Psoriasis PP Keratinocytes PLA2G4D+ vs PLA2G4D-
PSME1	6.74e-73	-1.09138	0.397	0.762	2.07e-68	Psoriasis PP Keratinocytes PLA2G4D+ vs PLA2G4D-
HNRNPA0	7.72e-73	-1.00803	0.355	0.768	2.37e-68	Psoriasis PP Keratinocytes PLA2G4D+ vs PLA2G4D-
PHGDH	1.32e-72	-1.06247	0.245	0.699	4.06e-68	Psoriasis PP Keratinocytes PLA2G4D+ vs PLA2G4D-
NOP53	2.64e-72	-1.03275	0.623	0.895	8.12e-68	Psoriasis PP Keratinocytes PLA2G4D+ vs PLA2G4D-
C15orf48	3.35e-72	1.50493	0.287	0.037	1.03e-67	Psoriasis PP Keratinocytes PLA2G4D+ vs PLA2G4D-
MSMO1	8.31e-72	1.14784	0.592	0.304	2.56e-67	Psoriasis PP Keratinocytes PLA2G4D+ vs PLA2G4D-
KLK8	8.76e-72	1.01385	0.577	0.325	2.69e-67	Psoriasis PP Keratinocytes PLA2G4D+ vs PLA2G4D-
CFL1	8.93e-72	-0.788314	0.775	0.937	2.75e-67	Psoriasis PP Keratinocytes PLA2G4D+ vs PLA2G4D-
CPEB4	1.71e-71	1.18091	0.51	0.168	5.27e-67	Psoriasis PP Keratinocytes PLA2G4D+ vs PLA2G4D-
P4HB	1.85e-71	0.94693	0.882	0.841	5.67e-67	Psoriasis PP Keratinocytes PLA2G4D+ vs PLA2G4D-
GGH	3.26e-71	1.01377	0.611	0.335	1e-66	Psoriasis PP Keratinocytes PLA2G4D+ vs PLA2G4D-
CARHSP1	3.94e-71	0.874272	0.656	0.564	1.21e-66	Psoriasis PP Keratinocytes PLA2G4D+ vs PLA2G4D-
AC108215.1	4.98e-71	0.897677	0.265	0.02	1.53e-66	Psoriasis PP Keratinocytes PLA2G4D+ vs PLA2G4D-
DHCR7	6.47e-71	0.813383	0.454	0.107	1.99e-66	Psoriasis PP Keratinocytes PLA2G4D+ vs PLA2G4D-
TXN	2.19e-70	-0.944356	0.724	0.928	6.72e-66	Psoriasis PP Keratinocytes PLA2G4D+ vs PLA2G4D-
RANBP1	6.1e-70	-1.1268	0.27	0.682	1.88e-65	Psoriasis PP Keratinocytes PLA2G4D+ vs PLA2G4D-
KRT1	8.06e-70	1.52618	0.938	0.686	2.48e-65	Psoriasis PP Keratinocytes PLA2G4D+ vs PLA2G4D-
SNHG6	9.05e-70	-1.02702	0.372	0.75	2.78e-65	Psoriasis PP Keratinocytes PLA2G4D+ vs PLA2G4D-
MPC2	1.34e-69	-0.937271	0.217	0.658	4.13e-65	Psoriasis PP Keratinocytes PLA2G4D+ vs PLA2G4D-
COMT	1.43e-69	-0.971753	0.254	0.687	4.41e-65	Psoriasis PP Keratinocytes PLA2G4D+ vs PLA2G4D-
TMEM45B	2.64e-69	0.745866	0.482	0.134	8.13e-65	Psoriasis PP Keratinocytes PLA2G4D+ vs PLA2G4D-
CLCN3	3.73e-69	1.01526	0.513	0.179	1.15e-64	Psoriasis PP Keratinocytes PLA2G4D+ vs PLA2G4D-
MGST3	8.13e-69	-0.829303	0.138	0.595	2.5e-64	Psoriasis PP Keratinocytes PLA2G4D+ vs PLA2G4D-
APEX1	1.21e-68	-0.844752	0.121	0.567	3.73e-64	Psoriasis PP Keratinocytes PLA2G4D+ vs PLA2G4D-
RDH12	2.25e-68	1.06222	0.611	0.27	6.91e-64	Psoriasis PP Keratinocytes PLA2G4D+ vs PLA2G4D-
EPS8L1	2.81e-68	0.925656	0.324	0.043	8.64e-64	Psoriasis PP Keratinocytes PLA2G4D+ vs PLA2G4D-
UBA52	5.85e-68	-0.603285	0.839	0.952	1.8e-63	Psoriasis PP Keratinocytes PLA2G4D+ vs PLA2G4D-
DUOX1	1.29e-67	1.07834	0.546	0.218	3.96e-63	Psoriasis PP Keratinocytes PLA2G4D+ vs PLA2G4D-
LDHA	8.11e-67	-0.887992	0.746	0.914	2.49e-62	Psoriasis PP Keratinocytes PLA2G4D+ vs PLA2G4D-
ATP1A1	9.96e-67	-0.884572	0.223	0.674	3.06e-62	Psoriasis PP Keratinocytes PLA2G4D+ vs PLA2G4D-
MZT2B	1.23e-66	-0.97955	0.49	0.794	3.77e-62	Psoriasis PP Keratinocytes PLA2G4D+ vs PLA2G4D-
KRT23	1.38e-66	1.26364	0.31	0.05	4.23e-62	Psoriasis PP Keratinocytes PLA2G4D+ vs PLA2G4D-
DUOXA1	3.59e-66	1.01983	0.563	0.237	1.1e-61	Psoriasis PP Keratinocytes PLA2G4D+ vs PLA2G4D-
EEF2	4.08e-66	-0.746144	0.828	0.949	1.26e-61	Psoriasis PP Keratinocytes PLA2G4D+ vs PLA2G4D-
GM2A	6.93e-66	1.02147	0.592	0.355	2.13e-61	Psoriasis PP Keratinocytes PLA2G4D+ vs PLA2G4D-
C4orf3	8.5e-66	0.588607	0.606	0.68	2.61e-61	Psoriasis PP Keratinocytes PLA2G4D+ vs PLA2G4D-
RSL1D1	9.39e-66	-0.918504	0.214	0.642	2.89e-61	Psoriasis PP Keratinocytes PLA2G4D+ vs PLA2G4D-
FLG2	1.17e-65	1.57364	0.161	0.004	3.58e-61	Psoriasis PP Keratinocytes PLA2G4D+ vs PLA2G4D-
DEFB1	3.15e-65	1.08055	0.69	0.395	9.69e-61	Psoriasis PP Keratinocytes PLA2G4D+ vs PLA2G4D-
CREG1	5.04e-65	0.850152	0.589	0.368	1.55e-60	Psoriasis PP Keratinocytes PLA2G4D+ vs PLA2G4D-
C9orf3	6.94e-65	-0.902587	0.27	0.704	2.13e-60	Psoriasis PP Keratinocytes PLA2G4D+ vs PLA2G4D-
SNRPE	7.39e-65	-0.91413	0.262	0.661	2.27e-60	Psoriasis PP Keratinocytes PLA2G4D+ vs PLA2G4D-
TRIP6	7.48e-65	-0.822788	0.127	0.564	2.3e-60	Psoriasis PP Keratinocytes PLA2G4D+ vs PLA2G4D-
C10orf99	8.91e-65	1.22368	0.73	0.397	2.74e-60	Psoriasis PP Keratinocytes PLA2G4D+ vs PLA2G4D-
SUMO2	1.01e-64	-0.913284	0.642	0.891	3.12e-60	Psoriasis PP Keratinocytes PLA2G4D+ vs PLA2G4D-
PPA1	1.09e-64	-0.892769	0.459	0.755	3.36e-60	Psoriasis PP Keratinocytes PLA2G4D+ vs PLA2G4D-
EEF1B2	1.33e-64	-0.716043	0.727	0.927	4.09e-60	Psoriasis PP Keratinocytes PLA2G4D+ vs PLA2G4D-
LIMA1	1.78e-64	-0.821503	0.07	0.489	5.48e-60	Psoriasis PP Keratinocytes PLA2G4D+ vs PLA2G4D-
ATP5F1B	1.98e-64	-0.928213	0.611	0.849	6.07e-60	Psoriasis PP Keratinocytes PLA2G4D+ vs PLA2G4D-
NFE2L3	2.16e-64	0.596355	0.296	0.041	6.64e-60	Psoriasis PP Keratinocytes PLA2G4D+ vs PLA2G4D-
CAV2	4.35e-64	-0.828504	0.031	0.42	1.34e-59	Psoriasis PP Keratinocytes PLA2G4D+ vs PLA2G4D-
KRT2	5.35e-64	2.03667	0.555	0.17	1.64e-59	Psoriasis PP Keratinocytes PLA2G4D+ vs PLA2G4D-
SNRPF	8.15e-64	-0.954429	0.361	0.729	2.5e-59	Psoriasis PP Keratinocytes PLA2G4D+ vs PLA2G4D-
DNASE1L2	2.03e-63	0.823085	0.189	0.008	6.23e-59	Psoriasis PP Keratinocytes PLA2G4D+ vs PLA2G4D-
MRPL23	2.22e-63	-0.874148	0.501	0.807	6.82e-59	Psoriasis PP Keratinocytes PLA2G4D+ vs PLA2G4D-
RPS27L	2.62e-63	-0.927442	0.228	0.639	8.05e-59	Psoriasis PP Keratinocytes PLA2G4D+ vs PLA2G4D-
UQCRH	2.82e-63	-0.800774	0.645	0.886	8.66e-59	Psoriasis PP Keratinocytes PLA2G4D+ vs PLA2G4D-
RSL24D1	3.35e-63	-0.925413	0.341	0.702	1.03e-58	Psoriasis PP Keratinocytes PLA2G4D+ vs PLA2G4D-
NAP1L1	4.14e-63	-1.02904	0.372	0.742	1.27e-58	Psoriasis PP Keratinocytes PLA2G4D+ vs PLA2G4D-
ATP5F1C	4.15e-63	-0.904433	0.49	0.78	1.28e-58	Psoriasis PP Keratinocytes PLA2G4D+ vs PLA2G4D-
PCSK6	4.85e-63	0.402057	0.211	0.013	1.49e-58	Psoriasis PP Keratinocytes PLA2G4D+ vs PLA2G4D-
RNF222	9.04e-63	0.43213	0.194	0.01	2.78e-58	Psoriasis PP Keratinocytes PLA2G4D+ vs PLA2G4D-
RPL26	1.06e-62	-0.748572	0.789	0.954	3.25e-58	Psoriasis PP Keratinocytes PLA2G4D+ vs PLA2G4D-
GSTP1	1.06e-62	-0.877913	0.823	0.951	3.26e-58	Psoriasis PP Keratinocytes PLA2G4D+ vs PLA2G4D-
FAM3D	1.11e-62	0.370559	0.183	0.007	3.42e-58	Psoriasis PP Keratinocytes PLA2G4D+ vs PLA2G4D-
TNFAIP2	1.3e-62	1.6803	0.589	0.246	4e-58	Psoriasis PP Keratinocytes PLA2G4D+ vs PLA2G4D-
POLR1D	1.4e-62	-0.922702	0.459	0.801	4.3e-58	Psoriasis PP Keratinocytes PLA2G4D+ vs PLA2G4D-
NDUFS5	1.45e-62	-0.8367	0.639	0.88	4.46e-58	Psoriasis PP Keratinocytes PLA2G4D+ vs PLA2G4D-
ATP13A4	1.53e-62	0.854453	0.234	0.02	4.69e-58	Psoriasis PP Keratinocytes PLA2G4D+ vs PLA2G4D-
RPL22	1.66e-62	-0.795809	0.654	0.896	5.11e-58	Psoriasis PP Keratinocytes PLA2G4D+ vs PLA2G4D-
CSTB	1.94e-62	1.00982	0.87	0.892	5.97e-58	Psoriasis PP Keratinocytes PLA2G4D+ vs PLA2G4D-
ATP5PO	2.9e-62	-0.876576	0.53	0.813	8.92e-58	Psoriasis PP Keratinocytes PLA2G4D+ vs PLA2G4D-
TOMM7	2.96e-62	-0.841493	0.603	0.884	9.09e-58	Psoriasis PP Keratinocytes PLA2G4D+ vs PLA2G4D-
GADD45GIP1	4.04e-62	-0.939656	0.377	0.729	1.24e-57	Psoriasis PP Keratinocytes PLA2G4D+ vs PLA2G4D-
COMMD6	4.4e-62	-0.881687	0.437	0.777	1.35e-57	Psoriasis PP Keratinocytes PLA2G4D+ vs PLA2G4D-
B2M	6.95e-62	-0.506418	0.952	0.988	2.14e-57	Psoriasis PP Keratinocytes PLA2G4D+ vs PLA2G4D-
RPS4Y1	7.01e-62	-0.88043	0.53	0.817	2.16e-57	Psoriasis PP Keratinocytes PLA2G4D+ vs PLA2G4D-
S100A8	9.53e-62	1.21504	0.989	0.98	2.93e-57	Psoriasis PP Keratinocytes PLA2G4D+ vs PLA2G4D-
COX7A2	2.95e-61	-0.863835	0.623	0.873	9.07e-57	Psoriasis PP Keratinocytes PLA2G4D+ vs PLA2G4D-
OCLN	5.75e-61	0.685872	0.346	0.057	1.77e-56	Psoriasis PP Keratinocytes PLA2G4D+ vs PLA2G4D-
VASN	7.29e-61	0.666271	0.245	0.022	2.24e-56	Psoriasis PP Keratinocytes PLA2G4D+ vs PLA2G4D-
SLC25A5	7.39e-61	-0.94957	0.656	0.889	2.27e-56	Psoriasis PP Keratinocytes PLA2G4D+ vs PLA2G4D-
ANXA1	1.11e-60	-0.372785	0.296	0.724	3.43e-56	Psoriasis PP Keratinocytes PLA2G4D+ vs PLA2G4D-
CD151	3.4e-60	-0.825782	0.079	0.484	1.04e-55	Psoriasis PP Keratinocytes PLA2G4D+ vs PLA2G4D-
CD99	4.32e-60	-0.716123	0.163	0.589	1.33e-55	Psoriasis PP Keratinocytes PLA2G4D+ vs PLA2G4D-
PTMS	4.48e-60	-0.993496	0.355	0.73	1.38e-55	Psoriasis PP Keratinocytes PLA2G4D+ vs PLA2G4D-
ARC	4.94e-60	1.06581	0.338	0.066	1.52e-55	Psoriasis PP Keratinocytes PLA2G4D+ vs PLA2G4D-
ESD	6.97e-60	-0.83233	0.175	0.582	2.14e-55	Psoriasis PP Keratinocytes PLA2G4D+ vs PLA2G4D-
SNRPB	7.71e-60	-0.890505	0.549	0.807	2.37e-55	Psoriasis PP Keratinocytes PLA2G4D+ vs PLA2G4D-
COX5B	8.25e-60	-0.803371	0.707	0.911	2.54e-55	Psoriasis PP Keratinocytes PLA2G4D+ vs PLA2G4D-
PSME2	2.53e-59	-0.999239	0.349	0.718	7.77e-55	Psoriasis PP Keratinocytes PLA2G4D+ vs PLA2G4D-
ME1	2.66e-59	0.622363	0.423	0.113	8.17e-55	Psoriasis PP Keratinocytes PLA2G4D+ vs PLA2G4D-
S100P	3.4e-59	0.975547	0.273	0.042	1.05e-54	Psoriasis PP Keratinocytes PLA2G4D+ vs PLA2G4D-
PPP1R14B	4.78e-59	-0.889207	0.437	0.766	1.47e-54	Psoriasis PP Keratinocytes PLA2G4D+ vs PLA2G4D-
LYNX1-SLURP2	7.93e-59	0.324906	0.18	0.008	2.44e-54	Psoriasis PP Keratinocytes PLA2G4D+ vs PLA2G4D-
AL034376.1	1.08e-58	0.339826	0.163	0.005	3.34e-54	Psoriasis PP Keratinocytes PLA2G4D+ vs PLA2G4D-
CAPG	1.34e-58	-0.878189	0.304	0.679	4.13e-54	Psoriasis PP Keratinocytes PLA2G4D+ vs PLA2G4D-
XLOC-004881	1.38e-58	0.425285	0.268	0.03	4.25e-54	Psoriasis PP Keratinocytes PLA2G4D+ vs PLA2G4D-
MAP1LC3A	1.69e-58	1.02734	0.493	0.19	5.19e-54	Psoriasis PP Keratinocytes PLA2G4D+ vs PLA2G4D-
MALL	2.29e-58	0.764267	0.47	0.203	7.04e-54	Psoriasis PP Keratinocytes PLA2G4D+ vs PLA2G4D-
RPL36AL	2.9e-58	-0.723344	0.679	0.907	8.93e-54	Psoriasis PP Keratinocytes PLA2G4D+ vs PLA2G4D-
NME1	7.41e-58	-0.912052	0.361	0.705	2.28e-53	Psoriasis PP Keratinocytes PLA2G4D+ vs PLA2G4D-
HSDL2	2.27e-57	0.75672	0.377	0.168	6.97e-53	Psoriasis PP Keratinocytes PLA2G4D+ vs PLA2G4D-
EIF3H	2.72e-57	-0.830051	0.524	0.813	8.37e-53	Psoriasis PP Keratinocytes PLA2G4D+ vs PLA2G4D-
S100A9	3.31e-57	1.16925	0.992	0.982	1.02e-52	Psoriasis PP Keratinocytes PLA2G4D+ vs PLA2G4D-
KCTD11	4.3e-57	0.882643	0.366	0.09	1.32e-52	Psoriasis PP Keratinocytes PLA2G4D+ vs PLA2G4D-
ACTG1	9.93e-57	-0.538844	0.932	0.981	3.05e-52	Psoriasis PP Keratinocytes PLA2G4D+ vs PLA2G4D-
HMGN3	1.07e-56	-0.808236	0.234	0.639	3.3e-52	Psoriasis PP Keratinocytes PLA2G4D+ vs PLA2G4D-
HEPHL1	1.47e-56	0.747539	0.208	0.016	4.52e-52	Psoriasis PP Keratinocytes PLA2G4D+ vs PLA2G4D-
TAX1BP3	2.23e-56	-0.913595	0.234	0.61	6.84e-52	Psoriasis PP Keratinocytes PLA2G4D+ vs PLA2G4D-
FRY	2.56e-56	0.608233	0.217	0.018	7.87e-52	Psoriasis PP Keratinocytes PLA2G4D+ vs PLA2G4D-
SUMO1	5.04e-56	-0.877027	0.377	0.708	1.55e-51	Psoriasis PP Keratinocytes PLA2G4D+ vs PLA2G4D-
IMPDH2	5.29e-56	-0.855124	0.38	0.714	1.63e-51	Psoriasis PP Keratinocytes PLA2G4D+ vs PLA2G4D-
EMB	6.28e-56	0.648364	0.313	0.06	1.93e-51	Psoriasis PP Keratinocytes PLA2G4D+ vs PLA2G4D-
HMGN2	1.65e-55	-1.1239	0.386	0.732	5.07e-51	Psoriasis PP Keratinocytes PLA2G4D+ vs PLA2G4D-
NEAT1	1.86e-55	1.57049	0.969	0.976	5.72e-51	Psoriasis PP Keratinocytes PLA2G4D+ vs PLA2G4D-
SNHG8	2.02e-55	-0.785249	0.518	0.84	6.2e-51	Psoriasis PP Keratinocytes PLA2G4D+ vs PLA2G4D-
SPRR2F	2.59e-55	2.58147	0.335	0.097	7.96e-51	Psoriasis PP Keratinocytes PLA2G4D+ vs PLA2G4D-
GPX1	3.15e-55	-1.07841	0.293	0.643	9.69e-51	Psoriasis PP Keratinocytes PLA2G4D+ vs PLA2G4D-
NUCKS1	4.72e-55	-0.924438	0.242	0.634	1.45e-50	Psoriasis PP Keratinocytes PLA2G4D+ vs PLA2G4D-
AHCYL1	6.49e-55	1.08899	0.572	0.299	1.99e-50	Psoriasis PP Keratinocytes PLA2G4D+ vs PLA2G4D-
FXYD3	8.97e-55	-0.7756	0.321	0.717	2.76e-50	Psoriasis PP Keratinocytes PLA2G4D+ vs PLA2G4D-
SET	1.1e-54	-0.857366	0.363	0.71	3.4e-50	Psoriasis PP Keratinocytes PLA2G4D+ vs PLA2G4D-
EID1	1.43e-54	-0.769981	0.065	0.436	4.39e-50	Psoriasis PP Keratinocytes PLA2G4D+ vs PLA2G4D-
ATP5F1A	1.73e-54	-0.835173	0.544	0.795	5.3e-50	Psoriasis PP Keratinocytes PLA2G4D+ vs PLA2G4D-
TMEM154	1.79e-54	0.883062	0.628	0.389	5.52e-50	Psoriasis PP Keratinocytes PLA2G4D+ vs PLA2G4D-
F12	2.61e-54	-0.825258	0.107	0.493	8.03e-50	Psoriasis PP Keratinocytes PLA2G4D+ vs PLA2G4D-
WFDC21P	4.18e-54	1.07204	0.572	0.248	1.29e-49	Psoriasis PP Keratinocytes PLA2G4D+ vs PLA2G4D-
NDUFA4L2	5.11e-54	1.2218	0.623	0.325	1.57e-49	Psoriasis PP Keratinocytes PLA2G4D+ vs PLA2G4D-
ATP5PF	7.92e-54	-0.80176	0.563	0.826	2.44e-49	Psoriasis PP Keratinocytes PLA2G4D+ vs PLA2G4D-
RAB11A	1.29e-53	0.65092	0.741	0.709	3.96e-49	Psoriasis PP Keratinocytes PLA2G4D+ vs PLA2G4D-
SPRR1A	1.71e-53	0.711979	0.256	0.035	5.25e-49	Psoriasis PP Keratinocytes PLA2G4D+ vs PLA2G4D-
TP53AIP1	2.15e-53	-0.750131	0.062	0.429	6.62e-49	Psoriasis PP Keratinocytes PLA2G4D+ vs PLA2G4D-
MUC15	2.54e-53	0.589644	0.352	0.08	7.81e-49	Psoriasis PP Keratinocytes PLA2G4D+ vs PLA2G4D-
PLIN5	3.82e-53	0.737255	0.18	0.011	1.18e-48	Psoriasis PP Keratinocytes PLA2G4D+ vs PLA2G4D-
SNRPD1	4.5e-53	-0.799377	0.299	0.662	1.38e-48	Psoriasis PP Keratinocytes PLA2G4D+ vs PLA2G4D-
NECTIN4	5.04e-53	1.07027	0.687	0.406	1.55e-48	Psoriasis PP Keratinocytes PLA2G4D+ vs PLA2G4D-
ATP2C2	6.26e-53	0.571474	0.231	0.024	1.92e-48	Psoriasis PP Keratinocytes PLA2G4D+ vs PLA2G4D-
NFIC	9.19e-53	-0.767904	0.152	0.55	2.83e-48	Psoriasis PP Keratinocytes PLA2G4D+ vs PLA2G4D-
TACSTD2	9.62e-53	0.971075	0.946	0.895	2.96e-48	Psoriasis PP Keratinocytes PLA2G4D+ vs PLA2G4D-
DEK	9.69e-53	-0.977751	0.197	0.559	2.98e-48	Psoriasis PP Keratinocytes PLA2G4D+ vs PLA2G4D-
SLURP2	1.02e-52	0.376823	0.166	0.009	3.12e-48	Psoriasis PP Keratinocytes PLA2G4D+ vs PLA2G4D-
NDUFB9	1.14e-52	-0.771158	0.577	0.806	3.49e-48	Psoriasis PP Keratinocytes PLA2G4D+ vs PLA2G4D-
EMP1	1.14e-52	-0.650431	0.239	0.646	3.5e-48	Psoriasis PP Keratinocytes PLA2G4D+ vs PLA2G4D-
ANP32B	1.16e-52	-0.842342	0.321	0.671	3.55e-48	Psoriasis PP Keratinocytes PLA2G4D+ vs PLA2G4D-
FLVCR2	1.32e-52	0.320257	0.169	0.009	4.05e-48	Psoriasis PP Keratinocytes PLA2G4D+ vs PLA2G4D-
PLAU	2.02e-52	-0.893102	0.149	0.546	6.2e-48	Psoriasis PP Keratinocytes PLA2G4D+ vs PLA2G4D-
VDAC2	3.07e-52	-0.77959	0.549	0.815	9.43e-48	Psoriasis PP Keratinocytes PLA2G4D+ vs PLA2G4D-
CDC42EP1	4.16e-52	-0.901168	0.225	0.594	1.28e-47	Psoriasis PP Keratinocytes PLA2G4D+ vs PLA2G4D-
PFDN5	4.97e-52	-0.676502	0.718	0.917	1.53e-47	Psoriasis PP Keratinocytes PLA2G4D+ vs PLA2G4D-
ADGRL2	6.92e-52	0.50408	0.225	0.024	2.13e-47	Psoriasis PP Keratinocytes PLA2G4D+ vs PLA2G4D-
ATRAID	8.19e-52	-0.681035	0.203	0.587	2.52e-47	Psoriasis PP Keratinocytes PLA2G4D+ vs PLA2G4D-
RBBP6	8.64e-52	1.0081	0.665	0.501	2.66e-47	Psoriasis PP Keratinocytes PLA2G4D+ vs PLA2G4D-
IDE	1.46e-51	0.744307	0.33	0.104	4.5e-47	Psoriasis PP Keratinocytes PLA2G4D+ vs PLA2G4D-
IL22RA1	1.78e-51	0.657776	0.254	0.043	5.48e-47	Psoriasis PP Keratinocytes PLA2G4D+ vs PLA2G4D-
BANF1	1.78e-51	-0.801196	0.206	0.578	5.49e-47	Psoriasis PP Keratinocytes PLA2G4D+ vs PLA2G4D-
PSMG1	3.11e-51	-0.662192	0.062	0.418	9.55e-47	Psoriasis PP Keratinocytes PLA2G4D+ vs PLA2G4D-
COX7C	3.13e-51	-0.689439	0.704	0.916	9.61e-47	Psoriasis PP Keratinocytes PLA2G4D+ vs PLA2G4D-
ABHD5	3.17e-51	1.0066	0.696	0.457	9.74e-47	Psoriasis PP Keratinocytes PLA2G4D+ vs PLA2G4D-
CIB1	3.42e-51	-0.659383	0.113	0.49	1.05e-46	Psoriasis PP Keratinocytes PLA2G4D+ vs PLA2G4D-
CAV1	5.3e-51	-0.976775	0.034	0.367	1.63e-46	Psoriasis PP Keratinocytes PLA2G4D+ vs PLA2G4D-
ERH	5.92e-51	-0.810482	0.434	0.728	1.82e-46	Psoriasis PP Keratinocytes PLA2G4D+ vs PLA2G4D-
CYC1	1.1e-50	-0.79468	0.473	0.755	3.39e-46	Psoriasis PP Keratinocytes PLA2G4D+ vs PLA2G4D-
C9orf16	1.21e-50	0.542011	0.704	0.783	3.71e-46	Psoriasis PP Keratinocytes PLA2G4D+ vs PLA2G4D-
LYPD2	1.61e-50	0.498418	0.132	0.004	4.95e-46	Psoriasis PP Keratinocytes PLA2G4D+ vs PLA2G4D-
RTRAF	1.79e-50	-0.749833	0.442	0.737	5.51e-46	Psoriasis PP Keratinocytes PLA2G4D+ vs PLA2G4D-
PFDN2	2.14e-50	-0.657862	0.324	0.699	6.57e-46	Psoriasis PP Keratinocytes PLA2G4D+ vs PLA2G4D-
MRPS34	2.25e-50	-0.724172	0.285	0.64	6.93e-46	Psoriasis PP Keratinocytes PLA2G4D+ vs PLA2G4D-
PHB2	2.31e-50	-0.752952	0.346	0.671	7.09e-46	Psoriasis PP Keratinocytes PLA2G4D+ vs PLA2G4D-
SF3B5	2.79e-50	-0.759854	0.53	0.794	8.57e-46	Psoriasis PP Keratinocytes PLA2G4D+ vs PLA2G4D-
LRP10	2.93e-50	0.780821	0.614	0.379	9.02e-46	Psoriasis PP Keratinocytes PLA2G4D+ vs PLA2G4D-
DANCR	4.04e-50	-0.809966	0.304	0.663	1.24e-45	Psoriasis PP Keratinocytes PLA2G4D+ vs PLA2G4D-
ATP5F1D	4.15e-50	-0.679169	0.715	0.9	1.28e-45	Psoriasis PP Keratinocytes PLA2G4D+ vs PLA2G4D-
PSAPL1	4.48e-50	0.610674	0.121	0.002	1.38e-45	Psoriasis PP Keratinocytes PLA2G4D+ vs PLA2G4D-
ACPP	4.64e-50	0.623665	0.31	0.07	1.43e-45	Psoriasis PP Keratinocytes PLA2G4D+ vs PLA2G4D-
ZNF662	5.35e-50	0.334658	0.22	0.021	1.64e-45	Psoriasis PP Keratinocytes PLA2G4D+ vs PLA2G4D-
EIF3L	5.62e-50	-0.824876	0.448	0.739	1.73e-45	Psoriasis PP Keratinocytes PLA2G4D+ vs PLA2G4D-
ACTB	6.54e-50	-0.554514	0.921	0.977	2.01e-45	Psoriasis PP Keratinocytes PLA2G4D+ vs PLA2G4D-
NDUFB11	9.3e-50	-0.732288	0.493	0.779	2.86e-45	Psoriasis PP Keratinocytes PLA2G4D+ vs PLA2G4D-
NDUFA1	1.64e-49	-0.804722	0.456	0.741	5.04e-45	Psoriasis PP Keratinocytes PLA2G4D+ vs PLA2G4D-
FAU	1.73e-49	-0.457264	0.89	0.971	5.33e-45	Psoriasis PP Keratinocytes PLA2G4D+ vs PLA2G4D-
AC011473.4	1.81e-49	0.569552	0.276	0.054	5.56e-45	Psoriasis PP Keratinocytes PLA2G4D+ vs PLA2G4D-
CLEC2B	2.1e-49	-0.913649	0.27	0.653	6.46e-45	Psoriasis PP Keratinocytes PLA2G4D+ vs PLA2G4D-
FURIN	2.22e-49	0.76733	0.459	0.165	6.81e-45	Psoriasis PP Keratinocytes PLA2G4D+ vs PLA2G4D-
CHI3L1	2.43e-49	0.901138	0.456	0.16	7.49e-45	Psoriasis PP Keratinocytes PLA2G4D+ vs PLA2G4D-
NENF	3.33e-49	-0.784193	0.29	0.641	1.02e-44	Psoriasis PP Keratinocytes PLA2G4D+ vs PLA2G4D-
DST	6.03e-49	-1.19445	0.039	0.37	1.85e-44	Psoriasis PP Keratinocytes PLA2G4D+ vs PLA2G4D-
COX6C	8.89e-49	-0.704106	0.645	0.888	2.73e-44	Psoriasis PP Keratinocytes PLA2G4D+ vs PLA2G4D-
PRMT1	9.1e-49	-0.779317	0.211	0.579	2.8e-44	Psoriasis PP Keratinocytes PLA2G4D+ vs PLA2G4D-
KLK6	1.06e-48	0.951137	0.144	0.008	3.27e-44	Psoriasis PP Keratinocytes PLA2G4D+ vs PLA2G4D-
VNN3	1.2e-48	0.441152	0.225	0.026	3.7e-44	Psoriasis PP Keratinocytes PLA2G4D+ vs PLA2G4D-
ATP12A	1.33e-48	0.381292	0.101	0.001	4.09e-44	Psoriasis PP Keratinocytes PLA2G4D+ vs PLA2G4D-
S100A11	1.4e-48	-0.55038	0.806	0.958	4.31e-44	Psoriasis PP Keratinocytes PLA2G4D+ vs PLA2G4D-
COL17A1	1.65e-48	-1.36639	0.037	0.359	5.07e-44	Psoriasis PP Keratinocytes PLA2G4D+ vs PLA2G4D-
ADI1	1.71e-48	-0.766742	0.217	0.563	5.26e-44	Psoriasis PP Keratinocytes PLA2G4D+ vs PLA2G4D-
TUFM	1.81e-48	-0.755026	0.425	0.726	5.57e-44	Psoriasis PP Keratinocytes PLA2G4D+ vs PLA2G4D-
STOML2	1.99e-48	-0.69195	0.313	0.643	6.12e-44	Psoriasis PP Keratinocytes PLA2G4D+ vs PLA2G4D-
INSIG1	2.12e-48	1.01191	0.487	0.209	6.52e-44	Psoriasis PP Keratinocytes PLA2G4D+ vs PLA2G4D-
SMPD1	3.09e-48	0.765284	0.411	0.12	9.51e-44	Psoriasis PP Keratinocytes PLA2G4D+ vs PLA2G4D-
KRT10	3.5e-48	1.03191	0.966	0.903	1.08e-43	Psoriasis PP Keratinocytes PLA2G4D+ vs PLA2G4D-
TGIF1	5.45e-48	-0.753656	0.093	0.453	1.68e-43	Psoriasis PP Keratinocytes PLA2G4D+ vs PLA2G4D-
KLK5	5.55e-48	1.13473	0.321	0.142	1.71e-43	Psoriasis PP Keratinocytes PLA2G4D+ vs PLA2G4D-
TIMM13	6.06e-48	-0.775799	0.569	0.812	1.86e-43	Psoriasis PP Keratinocytes PLA2G4D+ vs PLA2G4D-
TTC39B	6.69e-48	0.783187	0.423	0.133	2.06e-43	Psoriasis PP Keratinocytes PLA2G4D+ vs PLA2G4D-
SLC27A4	7.36e-48	0.713455	0.439	0.175	2.26e-43	Psoriasis PP Keratinocytes PLA2G4D+ vs PLA2G4D-
ATP11B	8.63e-48	0.875672	0.459	0.181	2.65e-43	Psoriasis PP Keratinocytes PLA2G4D+ vs PLA2G4D-
RBM3	9.27e-48	-0.713608	0.69	0.882	2.85e-43	Psoriasis PP Keratinocytes PLA2G4D+ vs PLA2G4D-
ANO9	1.14e-47	0.847843	0.324	0.072	3.5e-43	Psoriasis PP Keratinocytes PLA2G4D+ vs PLA2G4D-
IER5	1.33e-47	1.01837	0.656	0.523	4.08e-43	Psoriasis PP Keratinocytes PLA2G4D+ vs PLA2G4D-
LCE3D	1.51e-47	2.02228	0.163	0.012	4.65e-43	Psoriasis PP Keratinocytes PLA2G4D+ vs PLA2G4D-
NLRX1	1.6e-47	0.638825	0.358	0.11	4.92e-43	Psoriasis PP Keratinocytes PLA2G4D+ vs PLA2G4D-
KIF13B	2.02e-47	0.66704	0.262	0.042	6.22e-43	Psoriasis PP Keratinocytes PLA2G4D+ vs PLA2G4D-
EPPK1	2.05e-47	0.979833	0.408	0.165	6.29e-43	Psoriasis PP Keratinocytes PLA2G4D+ vs PLA2G4D-
NHP2	2.33e-47	-0.778088	0.493	0.734	7.15e-43	Psoriasis PP Keratinocytes PLA2G4D+ vs PLA2G4D-
CCND1	2.57e-47	-0.753331	0.056	0.392	7.91e-43	Psoriasis PP Keratinocytes PLA2G4D+ vs PLA2G4D-
CD9	3.25e-47	-0.670558	0.648	0.893	9.99e-43	Psoriasis PP Keratinocytes PLA2G4D+ vs PLA2G4D-
NPM3	3.44e-47	-0.666167	0.104	0.46	1.06e-42	Psoriasis PP Keratinocytes PLA2G4D+ vs PLA2G4D-
NDRG2	6.36e-47	0.900568	0.51	0.235	1.96e-42	Psoriasis PP Keratinocytes PLA2G4D+ vs PLA2G4D-
OTUB2	7.42e-47	0.409213	0.217	0.024	2.28e-42	Psoriasis PP Keratinocytes PLA2G4D+ vs PLA2G4D-
BLMH	7.54e-47	0.737273	0.318	0.148	2.32e-42	Psoriasis PP Keratinocytes PLA2G4D+ vs PLA2G4D-
DCTPP1	9.2e-47	-0.478103	0.02	0.319	2.83e-42	Psoriasis PP Keratinocytes PLA2G4D+ vs PLA2G4D-
ALDH3A1	1.36e-46	-1.01633	0.068	0.399	4.19e-42	Psoriasis PP Keratinocytes PLA2G4D+ vs PLA2G4D-
FSCN1	1.65e-46	-0.73791	0.31	0.681	5.08e-42	Psoriasis PP Keratinocytes PLA2G4D+ vs PLA2G4D-
PSMA4	1.78e-46	-0.809592	0.437	0.7	5.46e-42	Psoriasis PP Keratinocytes PLA2G4D+ vs PLA2G4D-
MYC	2.27e-46	-0.621294	0.276	0.657	6.98e-42	Psoriasis PP Keratinocytes PLA2G4D+ vs PLA2G4D-
ATP6V1G1	2.67e-46	0.308244	0.699	0.832	8.22e-42	Psoriasis PP Keratinocytes PLA2G4D+ vs PLA2G4D-
ASPRV1	2.68e-46	1.81971	0.127	0.005	8.23e-42	Psoriasis PP Keratinocytes PLA2G4D+ vs PLA2G4D-
RAB25	2.77e-46	0.667502	0.69	0.643	8.52e-42	Psoriasis PP Keratinocytes PLA2G4D+ vs PLA2G4D-
MRFAP1	2.82e-46	-0.758287	0.366	0.675	8.68e-42	Psoriasis PP Keratinocytes PLA2G4D+ vs PLA2G4D-
CST3	3.2e-46	0.676961	0.808	0.82	9.85e-42	Psoriasis PP Keratinocytes PLA2G4D+ vs PLA2G4D-
ATP5MF	4.05e-46	-0.745872	0.552	0.807	1.25e-41	Psoriasis PP Keratinocytes PLA2G4D+ vs PLA2G4D-
IL18	4.16e-46	-0.735634	0.192	0.562	1.28e-41	Psoriasis PP Keratinocytes PLA2G4D+ vs PLA2G4D-
PGLYRP4	4.3e-46	0.581295	0.358	0.088	1.32e-41	Psoriasis PP Keratinocytes PLA2G4D+ vs PLA2G4D-
RNF7	6.41e-46	-0.740682	0.411	0.724	1.97e-41	Psoriasis PP Keratinocytes PLA2G4D+ vs PLA2G4D-
MZT2A	6.76e-46	-0.754654	0.296	0.641	2.08e-41	Psoriasis PP Keratinocytes PLA2G4D+ vs PLA2G4D-
NOTCH2	7.76e-46	0.769805	0.434	0.158	2.39e-41	Psoriasis PP Keratinocytes PLA2G4D+ vs PLA2G4D-
H2AFZ	8.01e-46	-1.00439	0.594	0.842	2.46e-41	Psoriasis PP Keratinocytes PLA2G4D+ vs PLA2G4D-
COX8A	8.5e-46	-0.729895	0.637	0.871	2.61e-41	Psoriasis PP Keratinocytes PLA2G4D+ vs PLA2G4D-
DSP	8.9e-46	0.830968	0.915	0.891	2.74e-41	Psoriasis PP Keratinocytes PLA2G4D+ vs PLA2G4D-
PPIF	1.35e-45	1.07439	0.659	0.487	4.16e-41	Psoriasis PP Keratinocytes PLA2G4D+ vs PLA2G4D-
AC113410.2	1.42e-45	0.268105	0.115	0.003	4.36e-41	Psoriasis PP Keratinocytes PLA2G4D+ vs PLA2G4D-
AP2M1	1.58e-45	-0.683882	0.408	0.701	4.87e-41	Psoriasis PP Keratinocytes PLA2G4D+ vs PLA2G4D-
LIPE-AS1	1.62e-45	0.484898	0.217	0.028	4.97e-41	Psoriasis PP Keratinocytes PLA2G4D+ vs PLA2G4D-
DUT	1.66e-45	-0.867532	0.144	0.496	5.09e-41	Psoriasis PP Keratinocytes PLA2G4D+ vs PLA2G4D-
ARRDC4	1.76e-45	0.82161	0.366	0.116	5.41e-41	Psoriasis PP Keratinocytes PLA2G4D+ vs PLA2G4D-
COX7A2L	1.92e-45	-0.722443	0.38	0.678	5.92e-41	Psoriasis PP Keratinocytes PLA2G4D+ vs PLA2G4D-
PHPT1	1.94e-45	-0.771091	0.349	0.668	5.97e-41	Psoriasis PP Keratinocytes PLA2G4D+ vs PLA2G4D-
FHL2	2.11e-45	-0.583366	0.059	0.384	6.5e-41	Psoriasis PP Keratinocytes PLA2G4D+ vs PLA2G4D-
LDHB	2.29e-45	-0.83443	0.062	0.386	7.04e-41	Psoriasis PP Keratinocytes PLA2G4D+ vs PLA2G4D-
CUTA	4.71e-45	-0.654812	0.315	0.664	1.45e-40	Psoriasis PP Keratinocytes PLA2G4D+ vs PLA2G4D-
HSPE1	4.97e-45	-0.753147	0.499	0.79	1.53e-40	Psoriasis PP Keratinocytes PLA2G4D+ vs PLA2G4D-
EVPL	5.72e-45	0.977099	0.586	0.289	1.76e-40	Psoriasis PP Keratinocytes PLA2G4D+ vs PLA2G4D-
HYAL4	7.59e-45	0.220501	0.118	0.004	2.33e-40	Psoriasis PP Keratinocytes PLA2G4D+ vs PLA2G4D-
MRPL11	9.56e-45	-0.661088	0.158	0.479	2.94e-40	Psoriasis PP Keratinocytes PLA2G4D+ vs PLA2G4D-
FAM25A	1.07e-44	0.405109	0.237	0.033	3.3e-40	Psoriasis PP Keratinocytes PLA2G4D+ vs PLA2G4D-
PSMB8	1.08e-44	-0.7427	0.293	0.623	3.31e-40	Psoriasis PP Keratinocytes PLA2G4D+ vs PLA2G4D-
CPM	1.33e-44	0.398051	0.256	0.039	4.1e-40	Psoriasis PP Keratinocytes PLA2G4D+ vs PLA2G4D-
SRP14	1.45e-44	-0.633353	0.69	0.903	4.47e-40	Psoriasis PP Keratinocytes PLA2G4D+ vs PLA2G4D-
TRAF4	1.55e-44	-0.689322	0.017	0.298	4.78e-40	Psoriasis PP Keratinocytes PLA2G4D+ vs PLA2G4D-
LY6E	1.69e-44	-0.991412	0.366	0.709	5.19e-40	Psoriasis PP Keratinocytes PLA2G4D+ vs PLA2G4D-
PLBD1	1.69e-44	0.67053	0.493	0.259	5.2e-40	Psoriasis PP Keratinocytes PLA2G4D+ vs PLA2G4D-
NBEAL2	2.05e-44	0.979437	0.363	0.105	6.3e-40	Psoriasis PP Keratinocytes PLA2G4D+ vs PLA2G4D-
PKP3	2.07e-44	0.865646	0.848	0.751	6.35e-40	Psoriasis PP Keratinocytes PLA2G4D+ vs PLA2G4D-
PTTG1	2.66e-44	-0.921522	0.062	0.387	8.18e-40	Psoriasis PP Keratinocytes PLA2G4D+ vs PLA2G4D-
SERBP1	3.02e-44	-0.692459	0.642	0.856	9.27e-40	Psoriasis PP Keratinocytes PLA2G4D+ vs PLA2G4D-
CTSA	3.28e-44	0.749052	0.527	0.316	1.01e-39	Psoriasis PP Keratinocytes PLA2G4D+ vs PLA2G4D-
HSPD1	3.35e-44	-0.666033	0.242	0.612	1.03e-39	Psoriasis PP Keratinocytes PLA2G4D+ vs PLA2G4D-
KIF1C	4.07e-44	0.752373	0.462	0.194	1.25e-39	Psoriasis PP Keratinocytes PLA2G4D+ vs PLA2G4D-
PPDPF	7.68e-44	0.45566	0.755	0.856	2.36e-39	Psoriasis PP Keratinocytes PLA2G4D+ vs PLA2G4D-
MRPL12	8.28e-44	-0.736044	0.315	0.625	2.54e-39	Psoriasis PP Keratinocytes PLA2G4D+ vs PLA2G4D-
CDK4	1.14e-43	-0.612657	0.073	0.397	3.52e-39	Psoriasis PP Keratinocytes PLA2G4D+ vs PLA2G4D-
SNAI2	1.17e-43	-0.68707	0.062	0.383	3.6e-39	Psoriasis PP Keratinocytes PLA2G4D+ vs PLA2G4D-
EPHA2	1.33e-43	1.08011	0.718	0.495	4.1e-39	Psoriasis PP Keratinocytes PLA2G4D+ vs PLA2G4D-
CARD14	1.33e-43	0.797567	0.313	0.074	4.1e-39	Psoriasis PP Keratinocytes PLA2G4D+ vs PLA2G4D-
GLRX	1.36e-43	0.62948	0.392	0.132	4.19e-39	Psoriasis PP Keratinocytes PLA2G4D+ vs PLA2G4D-
RAET1E	1.77e-43	0.441758	0.273	0.052	5.44e-39	Psoriasis PP Keratinocytes PLA2G4D+ vs PLA2G4D-
ATP5PB	2.26e-43	-0.709355	0.451	0.721	6.94e-39	Psoriasis PP Keratinocytes PLA2G4D+ vs PLA2G4D-
SLC31A1	2.77e-43	0.611039	0.377	0.128	8.52e-39	Psoriasis PP Keratinocytes PLA2G4D+ vs PLA2G4D-
SRI	3.24e-43	-0.632498	0.13	0.461	9.97e-39	Psoriasis PP Keratinocytes PLA2G4D+ vs PLA2G4D-
SLC39A2	3.49e-43	0.449477	0.341	0.086	1.07e-38	Psoriasis PP Keratinocytes PLA2G4D+ vs PLA2G4D-
GGT6	3.84e-43	0.617913	0.425	0.154	1.18e-38	Psoriasis PP Keratinocytes PLA2G4D+ vs PLA2G4D-
MYO5B	3.86e-43	0.321865	0.208	0.025	1.19e-38	Psoriasis PP Keratinocytes PLA2G4D+ vs PLA2G4D-
SPNS2	4.17e-43	0.315035	0.104	0.002	1.28e-38	Psoriasis PP Keratinocytes PLA2G4D+ vs PLA2G4D-
GDA	4.41e-43	0.622062	0.251	0.045	1.35e-38	Psoriasis PP Keratinocytes PLA2G4D+ vs PLA2G4D-
CCDC85C	4.98e-43	0.619007	0.349	0.093	1.53e-38	Psoriasis PP Keratinocytes PLA2G4D+ vs PLA2G4D-
ZNF117	6.47e-43	0.518352	0.251	0.041	1.99e-38	Psoriasis PP Keratinocytes PLA2G4D+ vs PLA2G4D-
NDUFAB1	7.39e-43	-0.706843	0.375	0.647	2.27e-38	Psoriasis PP Keratinocytes PLA2G4D+ vs PLA2G4D-
SNRPG	8.69e-43	-0.71397	0.442	0.729	2.67e-38	Psoriasis PP Keratinocytes PLA2G4D+ vs PLA2G4D-
TMPRSS11D	1.08e-42	0.538422	0.369	0.101	3.31e-38	Psoriasis PP Keratinocytes PLA2G4D+ vs PLA2G4D-
ABRACL	1.14e-42	-0.730863	0.189	0.526	3.5e-38	Psoriasis PP Keratinocytes PLA2G4D+ vs PLA2G4D-
KCNK6	1.28e-42	0.885006	0.642	0.377	3.94e-38	Psoriasis PP Keratinocytes PLA2G4D+ vs PLA2G4D-
GCOM1	1.39e-42	0.31924	0.132	0.006	4.27e-38	Psoriasis PP Keratinocytes PLA2G4D+ vs PLA2G4D-
MAP2	1.73e-42	0.402007	0.223	0.032	5.33e-38	Psoriasis PP Keratinocytes PLA2G4D+ vs PLA2G4D-
ACADVL	2.1e-42	0.915954	0.682	0.488	6.47e-38	Psoriasis PP Keratinocytes PLA2G4D+ vs PLA2G4D-
FCGR3B	2.21e-42	0.185327	0.115	0.004	6.8e-38	Psoriasis PP Keratinocytes PLA2G4D+ vs PLA2G4D-
ISOC2	2.5e-42	-0.752269	0.282	0.588	7.68e-38	Psoriasis PP Keratinocytes PLA2G4D+ vs PLA2G4D-
ATP10B	3.34e-42	0.761724	0.327	0.093	1.03e-37	Psoriasis PP Keratinocytes PLA2G4D+ vs PLA2G4D-
C12orf57	3.73e-42	-0.650501	0.431	0.744	1.15e-37	Psoriasis PP Keratinocytes PLA2G4D+ vs PLA2G4D-
BNIPL	4.76e-42	0.722312	0.51	0.22	1.46e-37	Psoriasis PP Keratinocytes PLA2G4D+ vs PLA2G4D-
ENY2	5.24e-42	-0.675351	0.279	0.622	1.61e-37	Psoriasis PP Keratinocytes PLA2G4D+ vs PLA2G4D-
NR4A1	5.4e-42	-0.622648	0.214	0.575	1.66e-37	Psoriasis PP Keratinocytes PLA2G4D+ vs PLA2G4D-
PADI1	5.66e-42	0.421048	0.135	0.007	1.74e-37	Psoriasis PP Keratinocytes PLA2G4D+ vs PLA2G4D-
DOCK9	8.62e-42	0.702315	0.355	0.101	2.65e-37	Psoriasis PP Keratinocytes PLA2G4D+ vs PLA2G4D-
CIRBP	1.13e-41	-0.753585	0.603	0.846	3.48e-37	Psoriasis PP Keratinocytes PLA2G4D+ vs PLA2G4D-
GSTO1	1.19e-41	-0.660573	0.146	0.482	3.67e-37	Psoriasis PP Keratinocytes PLA2G4D+ vs PLA2G4D-
FAM43A	1.98e-41	0.989025	0.493	0.228	6.09e-37	Psoriasis PP Keratinocytes PLA2G4D+ vs PLA2G4D-
SFT2D2	2.67e-41	0.688475	0.355	0.109	8.22e-37	Psoriasis PP Keratinocytes PLA2G4D+ vs PLA2G4D-
LSM7	2.92e-41	-0.714875	0.411	0.702	8.99e-37	Psoriasis PP Keratinocytes PLA2G4D+ vs PLA2G4D-
BAG1	3.76e-41	-0.730716	0.456	0.731	1.15e-36	Psoriasis PP Keratinocytes PLA2G4D+ vs PLA2G4D-
ZFAS1	3.81e-41	-0.714076	0.721	0.911	1.17e-36	Psoriasis PP Keratinocytes PLA2G4D+ vs PLA2G4D-
DHCR24	4.34e-41	0.877259	0.566	0.41	1.34e-36	Psoriasis PP Keratinocytes PLA2G4D+ vs PLA2G4D-
MYL6	6.32e-41	-0.491289	0.876	0.96	1.94e-36	Psoriasis PP Keratinocytes PLA2G4D+ vs PLA2G4D-
IFFO2	7.48e-41	0.873646	0.575	0.301	2.3e-36	Psoriasis PP Keratinocytes PLA2G4D+ vs PLA2G4D-
2021-09-08	7.66e-41	0.717287	0.403	0.156	2.36e-36	Psoriasis PP Keratinocytes PLA2G4D+ vs PLA2G4D-
EPHB6	1.05e-40	0.915265	0.577	0.362	3.22e-36	Psoriasis PP Keratinocytes PLA2G4D+ vs PLA2G4D-
DDB2	1.11e-40	-0.551334	0.014	0.275	3.4e-36	Psoriasis PP Keratinocytes PLA2G4D+ vs PLA2G4D-
HNRNPF	1.8e-40	-0.750262	0.408	0.689	5.52e-36	Psoriasis PP Keratinocytes PLA2G4D+ vs PLA2G4D-
AL033384.1	2.75e-40	0.536188	0.42	0.15	8.46e-36	Psoriasis PP Keratinocytes PLA2G4D+ vs PLA2G4D-
SLC25A25	2.92e-40	0.945674	0.465	0.216	8.98e-36	Psoriasis PP Keratinocytes PLA2G4D+ vs PLA2G4D-
ERBB3	3.08e-40	0.81839	0.476	0.209	9.46e-36	Psoriasis PP Keratinocytes PLA2G4D+ vs PLA2G4D-
TGM5	3.3e-40	0.309012	0.197	0.023	1.01e-35	Psoriasis PP Keratinocytes PLA2G4D+ vs PLA2G4D-
DNAJB6	4.47e-40	0.80905	0.859	0.82	1.37e-35	Psoriasis PP Keratinocytes PLA2G4D+ vs PLA2G4D-
PACSIN3	4.79e-40	-0.51787	0.037	0.32	1.47e-35	Psoriasis PP Keratinocytes PLA2G4D+ vs PLA2G4D-
CA12	4.93e-40	-0.478905	0.237	0.589	1.52e-35	Psoriasis PP Keratinocytes PLA2G4D+ vs PLA2G4D-
CCL20	5.57e-40	1.66992	0.639	0.44	1.71e-35	Psoriasis PP Keratinocytes PLA2G4D+ vs PLA2G4D-
TMA7	6.72e-40	-0.632809	0.696	0.898	2.07e-35	Psoriasis PP Keratinocytes PLA2G4D+ vs PLA2G4D-
ZNF593	8.93e-40	-0.635635	0.307	0.625	2.75e-35	Psoriasis PP Keratinocytes PLA2G4D+ vs PLA2G4D-
MYCBP2	1.04e-39	0.776641	0.617	0.411	3.19e-35	Psoriasis PP Keratinocytes PLA2G4D+ vs PLA2G4D-
PSMB9	1.04e-39	-0.669748	0.056	0.354	3.2e-35	Psoriasis PP Keratinocytes PLA2G4D+ vs PLA2G4D-
CD44	1.09e-39	-0.395975	0.541	0.844	3.34e-35	Psoriasis PP Keratinocytes PLA2G4D+ vs PLA2G4D-
ATP5MG	1.13e-39	-0.635727	0.682	0.872	3.47e-35	Psoriasis PP Keratinocytes PLA2G4D+ vs PLA2G4D-
RHOC	1.24e-39	-0.632519	0.068	0.365	3.81e-35	Psoriasis PP Keratinocytes PLA2G4D+ vs PLA2G4D-
AFDN	1.46e-39	0.67037	0.454	0.173	4.48e-35	Psoriasis PP Keratinocytes PLA2G4D+ vs PLA2G4D-
CKAP4	1.47e-39	0.732216	0.586	0.445	4.51e-35	Psoriasis PP Keratinocytes PLA2G4D+ vs PLA2G4D-
SH3KBP1	1.47e-39	0.27827	0.203	0.025	4.53e-35	Psoriasis PP Keratinocytes PLA2G4D+ vs PLA2G4D-
HNRNPDL	1.68e-39	-0.533828	0.639	0.865	5.17e-35	Psoriasis PP Keratinocytes PLA2G4D+ vs PLA2G4D-
MPG	1.76e-39	-0.559586	0.135	0.457	5.41e-35	Psoriasis PP Keratinocytes PLA2G4D+ vs PLA2G4D-
NDUFB7	2.02e-39	-0.700731	0.544	0.788	6.22e-35	Psoriasis PP Keratinocytes PLA2G4D+ vs PLA2G4D-
SERF2	2.28e-39	-0.499494	0.789	0.951	7.01e-35	Psoriasis PP Keratinocytes PLA2G4D+ vs PLA2G4D-
SF3B6	2.53e-39	-0.592764	0.58	0.818	7.78e-35	Psoriasis PP Keratinocytes PLA2G4D+ vs PLA2G4D-
STEAP4	2.67e-39	0.940398	0.411	0.175	8.19e-35	Psoriasis PP Keratinocytes PLA2G4D+ vs PLA2G4D-
CCT2	3.25e-39	-0.57469	0.2	0.544	9.99e-35	Psoriasis PP Keratinocytes PLA2G4D+ vs PLA2G4D-
SH3BGRL	3.97e-39	-0.718273	0.273	0.571	1.22e-34	Psoriasis PP Keratinocytes PLA2G4D+ vs PLA2G4D-
MXD1	5.02e-39	0.945274	0.58	0.308	1.54e-34	Psoriasis PP Keratinocytes PLA2G4D+ vs PLA2G4D-
C1R	5.6e-39	-0.629391	0.065	0.366	1.72e-34	Psoriasis PP Keratinocytes PLA2G4D+ vs PLA2G4D-
SSB	6.62e-39	-0.623914	0.11	0.427	2.03e-34	Psoriasis PP Keratinocytes PLA2G4D+ vs PLA2G4D-
TRIM28	7.77e-39	1.16666	0.544	0.441	2.39e-34	Psoriasis PP Keratinocytes PLA2G4D+ vs PLA2G4D-
SNHG5	1.23e-38	-0.748885	0.685	0.89	3.78e-34	Psoriasis PP Keratinocytes PLA2G4D+ vs PLA2G4D-
ALDH7A1	1.84e-38	-0.60494	0.082	0.38	5.66e-34	Psoriasis PP Keratinocytes PLA2G4D+ vs PLA2G4D-
PKP1	2.08e-38	0.845276	0.851	0.715	6.4e-34	Psoriasis PP Keratinocytes PLA2G4D+ vs PLA2G4D-
CISD1	2.35e-38	-0.604975	0.152	0.475	7.21e-34	Psoriasis PP Keratinocytes PLA2G4D+ vs PLA2G4D-
CXADR	2.41e-38	-0.593335	0.358	0.692	7.42e-34	Psoriasis PP Keratinocytes PLA2G4D+ vs PLA2G4D-
ID3	2.69e-38	-0.94474	0.189	0.524	8.26e-34	Psoriasis PP Keratinocytes PLA2G4D+ vs PLA2G4D-
COPS6	2.72e-38	-0.628904	0.223	0.524	8.37e-34	Psoriasis PP Keratinocytes PLA2G4D+ vs PLA2G4D-
CAVIN1	2.73e-38	-0.712385	0.048	0.326	8.39e-34	Psoriasis PP Keratinocytes PLA2G4D+ vs PLA2G4D-
PDCD5	3.4e-38	-0.702937	0.352	0.648	1.05e-33	Psoriasis PP Keratinocytes PLA2G4D+ vs PLA2G4D-
SELENOH	1.06e-37	-0.634925	0.346	0.643	3.24e-33	Psoriasis PP Keratinocytes PLA2G4D+ vs PLA2G4D-
UBE2I	1.55e-37	-0.664606	0.383	0.644	4.77e-33	Psoriasis PP Keratinocytes PLA2G4D+ vs PLA2G4D-
NDUFS7	1.99e-37	-0.615328	0.425	0.716	6.11e-33	Psoriasis PP Keratinocytes PLA2G4D+ vs PLA2G4D-
CASZ1	2.02e-37	0.862712	0.47	0.214	6.22e-33	Psoriasis PP Keratinocytes PLA2G4D+ vs PLA2G4D-
FCHSD1	2.11e-37	0.808338	0.183	0.022	6.49e-33	Psoriasis PP Keratinocytes PLA2G4D+ vs PLA2G4D-
ATP5MC1	2.2e-37	-0.679078	0.535	0.747	6.77e-33	Psoriasis PP Keratinocytes PLA2G4D+ vs PLA2G4D-
SLC16A10	3.95e-37	0.62137	0.459	0.187	1.21e-32	Psoriasis PP Keratinocytes PLA2G4D+ vs PLA2G4D-
RASAL1	4.1e-37	0.344809	0.155	0.014	1.26e-32	Psoriasis PP Keratinocytes PLA2G4D+ vs PLA2G4D-
TMEM125	5.14e-37	0.237919	0.217	0.033	1.58e-32	Psoriasis PP Keratinocytes PLA2G4D+ vs PLA2G4D-
BTG3	6.01e-37	-0.631687	0.369	0.693	1.85e-32	Psoriasis PP Keratinocytes PLA2G4D+ vs PLA2G4D-
MDH1	6.36e-37	-0.638271	0.217	0.535	1.96e-32	Psoriasis PP Keratinocytes PLA2G4D+ vs PLA2G4D-
CLNS1A	8.42e-37	-0.57659	0.177	0.469	2.59e-32	Psoriasis PP Keratinocytes PLA2G4D+ vs PLA2G4D-
ATP5F1E	9.07e-37	-0.582168	0.701	0.905	2.79e-32	Psoriasis PP Keratinocytes PLA2G4D+ vs PLA2G4D-
CLDN1	1.26e-36	0.907159	0.608	0.302	3.88e-32	Psoriasis PP Keratinocytes PLA2G4D+ vs PLA2G4D-
ASAP3	2.29e-36	0.361343	0.287	0.064	7.03e-32	Psoriasis PP Keratinocytes PLA2G4D+ vs PLA2G4D-
MRPS12	2.47e-36	-0.643687	0.33	0.611	7.6e-32	Psoriasis PP Keratinocytes PLA2G4D+ vs PLA2G4D-
RHBG	2.55e-36	0.210241	0.113	0.005	7.85e-32	Psoriasis PP Keratinocytes PLA2G4D+ vs PLA2G4D-
RORA	2.78e-36	0.85064	0.662	0.455	8.55e-32	Psoriasis PP Keratinocytes PLA2G4D+ vs PLA2G4D-
SIVA1	2.86e-36	-0.667989	0.301	0.604	8.79e-32	Psoriasis PP Keratinocytes PLA2G4D+ vs PLA2G4D-
EIF3M	2.89e-36	-0.621515	0.361	0.651	8.89e-32	Psoriasis PP Keratinocytes PLA2G4D+ vs PLA2G4D-
PDAP1	3.07e-36	-0.632834	0.375	0.646	9.43e-32	Psoriasis PP Keratinocytes PLA2G4D+ vs PLA2G4D-
CCDC3	3.12e-36	-0.618926	0.031	0.291	9.59e-32	Psoriasis PP Keratinocytes PLA2G4D+ vs PLA2G4D-
ANKRD22	3.28e-36	0.565395	0.434	0.157	1.01e-31	Psoriasis PP Keratinocytes PLA2G4D+ vs PLA2G4D-
MAGOH	4.99e-36	-0.624379	0.183	0.471	1.54e-31	Psoriasis PP Keratinocytes PLA2G4D+ vs PLA2G4D-
TCEAL4	5.21e-36	-0.594009	0.144	0.449	1.6e-31	Psoriasis PP Keratinocytes PLA2G4D+ vs PLA2G4D-
SPTLC3	7.08e-36	0.374609	0.256	0.054	2.18e-31	Psoriasis PP Keratinocytes PLA2G4D+ vs PLA2G4D-
SLC44A2	7.15e-36	0.640804	0.377	0.148	2.2e-31	Psoriasis PP Keratinocytes PLA2G4D+ vs PLA2G4D-
C1orf210	8.06e-36	0.276952	0.259	0.052	2.48e-31	Psoriasis PP Keratinocytes PLA2G4D+ vs PLA2G4D-
GAS7	8.26e-36	0.367783	0.239	0.046	2.54e-31	Psoriasis PP Keratinocytes PLA2G4D+ vs PLA2G4D-
UBE2E3	9.09e-36	-0.634793	0.276	0.562	2.79e-31	Psoriasis PP Keratinocytes PLA2G4D+ vs PLA2G4D-
PSAT1	1.06e-35	-0.60657	0.107	0.393	3.25e-31	Psoriasis PP Keratinocytes PLA2G4D+ vs PLA2G4D-
SLC7A1	1.09e-35	-0.539416	0.051	0.32	3.35e-31	Psoriasis PP Keratinocytes PLA2G4D+ vs PLA2G4D-
NUDC	1.19e-35	-0.519193	0.194	0.518	3.67e-31	Psoriasis PP Keratinocytes PLA2G4D+ vs PLA2G4D-
PRDX3	1.22e-35	-0.49444	0.042	0.301	3.77e-31	Psoriasis PP Keratinocytes PLA2G4D+ vs PLA2G4D-
LRG1	1.3e-35	0.65998	0.321	0.111	4e-31	Psoriasis PP Keratinocytes PLA2G4D+ vs PLA2G4D-
PA2G4	1.62e-35	-0.70007	0.479	0.72	4.99e-31	Psoriasis PP Keratinocytes PLA2G4D+ vs PLA2G4D-
H2AFV	1.87e-35	-0.670608	0.231	0.544	5.74e-31	Psoriasis PP Keratinocytes PLA2G4D+ vs PLA2G4D-
C5orf46	2e-35	0.408543	0.186	0.025	6.15e-31	Psoriasis PP Keratinocytes PLA2G4D+ vs PLA2G4D-
MIB2	2.03e-35	-0.576108	0.321	0.642	6.23e-31	Psoriasis PP Keratinocytes PLA2G4D+ vs PLA2G4D-
SSBP1	3.16e-35	-0.650419	0.434	0.679	9.7e-31	Psoriasis PP Keratinocytes PLA2G4D+ vs PLA2G4D-
LAMTOR4	3.18e-35	-0.616006	0.448	0.726	9.77e-31	Psoriasis PP Keratinocytes PLA2G4D+ vs PLA2G4D-
MORF4L1	3.24e-35	-0.66755	0.392	0.673	9.98e-31	Psoriasis PP Keratinocytes PLA2G4D+ vs PLA2G4D-
RBMX	3.75e-35	-0.566766	0.228	0.553	1.15e-30	Psoriasis PP Keratinocytes PLA2G4D+ vs PLA2G4D-
ATP5MPL	3.81e-35	-0.619425	0.651	0.857	1.17e-30	Psoriasis PP Keratinocytes PLA2G4D+ vs PLA2G4D-
NDUFB6	4.1e-35	-0.631539	0.242	0.537	1.26e-30	Psoriasis PP Keratinocytes PLA2G4D+ vs PLA2G4D-
DNAJA4	6.38e-35	1.40019	0.476	0.236	1.96e-30	Psoriasis PP Keratinocytes PLA2G4D+ vs PLA2G4D-
WFDC12	7.42e-35	0.886139	0.13	0.009	2.28e-30	Psoriasis PP Keratinocytes PLA2G4D+ vs PLA2G4D-
BSPRY	8.57e-35	0.313627	0.33	0.089	2.64e-30	Psoriasis PP Keratinocytes PLA2G4D+ vs PLA2G4D-
PLTP	8.71e-35	-0.577774	0.127	0.432	2.68e-30	Psoriasis PP Keratinocytes PLA2G4D+ vs PLA2G4D-
UXT	8.92e-35	-0.598466	0.383	0.629	2.74e-30	Psoriasis PP Keratinocytes PLA2G4D+ vs PLA2G4D-
KRT15	1.01e-34	-2.63804	0.079	0.33	3.11e-30	Psoriasis PP Keratinocytes PLA2G4D+ vs PLA2G4D-
CDA	1.22e-34	0.462915	0.183	0.024	3.75e-30	Psoriasis PP Keratinocytes PLA2G4D+ vs PLA2G4D-
ZDHHC21	1.28e-34	0.598645	0.299	0.091	3.94e-30	Psoriasis PP Keratinocytes PLA2G4D+ vs PLA2G4D-
NOB1	2.19e-34	-0.507503	0.13	0.432	6.75e-30	Psoriasis PP Keratinocytes PLA2G4D+ vs PLA2G4D-
NAA38	2.21e-34	-0.64967	0.346	0.61	6.78e-30	Psoriasis PP Keratinocytes PLA2G4D+ vs PLA2G4D-
RWDD1	2.55e-34	-0.628697	0.361	0.619	7.83e-30	Psoriasis PP Keratinocytes PLA2G4D+ vs PLA2G4D-
AC004816.1	2.57e-34	0.321624	0.214	0.036	7.91e-30	Psoriasis PP Keratinocytes PLA2G4D+ vs PLA2G4D-
LEPROTL1	2.67e-34	0.607364	0.521	0.295	8.22e-30	Psoriasis PP Keratinocytes PLA2G4D+ vs PLA2G4D-
HSPB11	2.71e-34	-0.523927	0.09	0.38	8.32e-30	Psoriasis PP Keratinocytes PLA2G4D+ vs PLA2G4D-
CEBPB	2.76e-34	0.563988	0.831	0.85	8.49e-30	Psoriasis PP Keratinocytes PLA2G4D+ vs PLA2G4D-
ITPKC	2.91e-34	1.08356	0.639	0.482	8.95e-30	Psoriasis PP Keratinocytes PLA2G4D+ vs PLA2G4D-
PPARD	3.83e-34	0.643991	0.318	0.095	1.18e-29	Psoriasis PP Keratinocytes PLA2G4D+ vs PLA2G4D-
SRSF10	4.11e-34	-0.565716	0.107	0.403	1.26e-29	Psoriasis PP Keratinocytes PLA2G4D+ vs PLA2G4D-
H3F3A	4.38e-34	-0.528058	0.794	0.937	1.35e-29	Psoriasis PP Keratinocytes PLA2G4D+ vs PLA2G4D-
ATP5ME	4.45e-34	-0.638273	0.589	0.813	1.37e-29	Psoriasis PP Keratinocytes PLA2G4D+ vs PLA2G4D-
GRHL3	4.56e-34	0.777702	0.572	0.32	1.4e-29	Psoriasis PP Keratinocytes PLA2G4D+ vs PLA2G4D-
PRDX4	4.57e-34	-0.424459	0.104	0.399	1.41e-29	Psoriasis PP Keratinocytes PLA2G4D+ vs PLA2G4D-
GDI2	4.87e-34	-0.617532	0.386	0.63	1.5e-29	Psoriasis PP Keratinocytes PLA2G4D+ vs PLA2G4D-
ABLIM1	4.88e-34	0.736969	0.561	0.323	1.5e-29	Psoriasis PP Keratinocytes PLA2G4D+ vs PLA2G4D-
NDEL1	5.47e-34	0.834559	0.592	0.362	1.68e-29	Psoriasis PP Keratinocytes PLA2G4D+ vs PLA2G4D-
LRRFIP1	5.96e-34	-0.660956	0.282	0.596	1.83e-29	Psoriasis PP Keratinocytes PLA2G4D+ vs PLA2G4D-
HOMER2	6.77e-34	0.463115	0.332	0.104	2.08e-29	Psoriasis PP Keratinocytes PLA2G4D+ vs PLA2G4D-
LAMB3	6.8e-34	-0.683764	0.017	0.243	2.09e-29	Psoriasis PP Keratinocytes PLA2G4D+ vs PLA2G4D-
GADD45G	6.8e-34	0.817477	0.4	0.148	2.09e-29	Psoriasis PP Keratinocytes PLA2G4D+ vs PLA2G4D-
HK2	6.88e-34	0.55973	0.346	0.112	2.12e-29	Psoriasis PP Keratinocytes PLA2G4D+ vs PLA2G4D-
SLC19A2	7.02e-34	0.80822	0.332	0.128	2.16e-29	Psoriasis PP Keratinocytes PLA2G4D+ vs PLA2G4D-
SDCBP	7.32e-34	-0.590871	0.065	0.338	2.25e-29	Psoriasis PP Keratinocytes PLA2G4D+ vs PLA2G4D-
IRX4	7.57e-34	-0.386348	0.025	0.253	2.33e-29	Psoriasis PP Keratinocytes PLA2G4D+ vs PLA2G4D-
MKNK2	9.29e-34	0.859515	0.611	0.441	2.86e-29	Psoriasis PP Keratinocytes PLA2G4D+ vs PLA2G4D-
CKS1B	1.29e-33	-0.793512	0.169	0.42	3.96e-29	Psoriasis PP Keratinocytes PLA2G4D+ vs PLA2G4D-
MFSD6	2.01e-33	0.592034	0.301	0.109	6.18e-29	Psoriasis PP Keratinocytes PLA2G4D+ vs PLA2G4D-
FAM219B	2.45e-33	0.439759	0.346	0.106	7.54e-29	Psoriasis PP Keratinocytes PLA2G4D+ vs PLA2G4D-
EIF3G	2.72e-33	-0.505699	0.501	0.76	8.35e-29	Psoriasis PP Keratinocytes PLA2G4D+ vs PLA2G4D-
LSM6	2.75e-33	-0.513139	0.093	0.357	8.45e-29	Psoriasis PP Keratinocytes PLA2G4D+ vs PLA2G4D-
TRPV3	3.27e-33	0.730144	0.338	0.102	1e-28	Psoriasis PP Keratinocytes PLA2G4D+ vs PLA2G4D-
SNHG16	3.92e-33	-0.656202	0.411	0.689	1.2e-28	Psoriasis PP Keratinocytes PLA2G4D+ vs PLA2G4D-
NFIB	3.94e-33	-0.573398	0.034	0.28	1.21e-28	Psoriasis PP Keratinocytes PLA2G4D+ vs PLA2G4D-
EBNA1BP2	4.46e-33	-0.597641	0.245	0.513	1.37e-28	Psoriasis PP Keratinocytes PLA2G4D+ vs PLA2G4D-
FAM135A	4.99e-33	0.471117	0.304	0.081	1.53e-28	Psoriasis PP Keratinocytes PLA2G4D+ vs PLA2G4D-
THOC6	5.22e-33	-0.474842	0.042	0.294	1.6e-28	Psoriasis PP Keratinocytes PLA2G4D+ vs PLA2G4D-
ZNF706	5.25e-33	-0.61338	0.617	0.822	1.62e-28	Psoriasis PP Keratinocytes PLA2G4D+ vs PLA2G4D-
ACSL1	5.89e-33	0.755036	0.456	0.219	1.81e-28	Psoriasis PP Keratinocytes PLA2G4D+ vs PLA2G4D-
PRDM1	6.14e-33	0.776435	0.392	0.16	1.89e-28	Psoriasis PP Keratinocytes PLA2G4D+ vs PLA2G4D-
IMPA2	6.51e-33	-0.608278	0.518	0.781	2e-28	Psoriasis PP Keratinocytes PLA2G4D+ vs PLA2G4D-
ADCY7	6.62e-33	0.47165	0.175	0.027	2.03e-28	Psoriasis PP Keratinocytes PLA2G4D+ vs PLA2G4D-
ANO10	6.85e-33	0.496928	0.259	0.068	2.11e-28	Psoriasis PP Keratinocytes PLA2G4D+ vs PLA2G4D-
TRMT112	7.16e-33	-0.582296	0.611	0.82	2.2e-28	Psoriasis PP Keratinocytes PLA2G4D+ vs PLA2G4D-
PAFAH1B3	7.77e-33	-0.502878	0.051	0.309	2.39e-28	Psoriasis PP Keratinocytes PLA2G4D+ vs PLA2G4D-
MCUB	7.8e-33	-0.49312	0.096	0.374	2.4e-28	Psoriasis PP Keratinocytes PLA2G4D+ vs PLA2G4D-
PLA2G3	8.76e-33	0.567221	0.33	0.109	2.69e-28	Psoriasis PP Keratinocytes PLA2G4D+ vs PLA2G4D-
CCT8	1.06e-32	-0.593019	0.27	0.556	3.26e-28	Psoriasis PP Keratinocytes PLA2G4D+ vs PLA2G4D-
PNLIPRP3	1.34e-32	0.325187	0.192	0.03	4.11e-28	Psoriasis PP Keratinocytes PLA2G4D+ vs PLA2G4D-
HLA-A	1.38e-32	-0.5288	0.792	0.932	4.26e-28	Psoriasis PP Keratinocytes PLA2G4D+ vs PLA2G4D-
FASN	1.66e-32	0.898864	0.411	0.198	5.1e-28	Psoriasis PP Keratinocytes PLA2G4D+ vs PLA2G4D-
NME3	1.72e-32	-0.456039	0.11	0.398	5.28e-28	Psoriasis PP Keratinocytes PLA2G4D+ vs PLA2G4D-
SDCBP2	1.97e-32	0.675928	0.544	0.27	6.05e-28	Psoriasis PP Keratinocytes PLA2G4D+ vs PLA2G4D-
CCDC9B	2.19e-32	0.222141	0.13	0.01	6.74e-28	Psoriasis PP Keratinocytes PLA2G4D+ vs PLA2G4D-
C19orf70	2.38e-32	-0.611245	0.431	0.664	7.3e-28	Psoriasis PP Keratinocytes PLA2G4D+ vs PLA2G4D-
NXT1	3.29e-32	-0.565647	0.166	0.456	1.01e-27	Psoriasis PP Keratinocytes PLA2G4D+ vs PLA2G4D-
BNIP3L	3.31e-32	0.804396	0.465	0.275	1.02e-27	Psoriasis PP Keratinocytes PLA2G4D+ vs PLA2G4D-
VSNL1	3.75e-32	-0.557193	0.101	0.376	1.15e-27	Psoriasis PP Keratinocytes PLA2G4D+ vs PLA2G4D-
ELOB	3.87e-32	-0.616472	0.651	0.86	1.19e-27	Psoriasis PP Keratinocytes PLA2G4D+ vs PLA2G4D-
NOL7	3.88e-32	-0.532658	0.194	0.481	1.19e-27	Psoriasis PP Keratinocytes PLA2G4D+ vs PLA2G4D-
PAICS	4.13e-32	-0.455967	0.054	0.31	1.27e-27	Psoriasis PP Keratinocytes PLA2G4D+ vs PLA2G4D-
MYL12B	4.53e-32	-0.563178	0.71	0.887	1.39e-27	Psoriasis PP Keratinocytes PLA2G4D+ vs PLA2G4D-
POR	4.87e-32	0.684906	0.479	0.234	1.5e-27	Psoriasis PP Keratinocytes PLA2G4D+ vs PLA2G4D-
MMP24OS	6e-32	0.559061	0.532	0.357	1.84e-27	Psoriasis PP Keratinocytes PLA2G4D+ vs PLA2G4D-
PRSS22	6.14e-32	0.954285	0.344	0.176	1.89e-27	Psoriasis PP Keratinocytes PLA2G4D+ vs PLA2G4D-
CEACAM19	6.65e-32	0.441326	0.299	0.084	2.04e-27	Psoriasis PP Keratinocytes PLA2G4D+ vs PLA2G4D-
CCT5	6.94e-32	-0.563656	0.22	0.496	2.13e-27	Psoriasis PP Keratinocytes PLA2G4D+ vs PLA2G4D-
ADM	8.04e-32	0.982525	0.625	0.403	2.47e-27	Psoriasis PP Keratinocytes PLA2G4D+ vs PLA2G4D-
C19orf48	8.4e-32	-0.614593	0.203	0.488	2.58e-27	Psoriasis PP Keratinocytes PLA2G4D+ vs PLA2G4D-
MSN	8.56e-32	-0.576795	0.13	0.407	2.63e-27	Psoriasis PP Keratinocytes PLA2G4D+ vs PLA2G4D-
PLXDC2	1.1e-31	0.686214	0.431	0.187	3.37e-27	Psoriasis PP Keratinocytes PLA2G4D+ vs PLA2G4D-
ATOX1	1.18e-31	0.530636	0.617	0.566	3.62e-27	Psoriasis PP Keratinocytes PLA2G4D+ vs PLA2G4D-
SNRPC	1.33e-31	-0.509707	0.206	0.498	4.08e-27	Psoriasis PP Keratinocytes PLA2G4D+ vs PLA2G4D-
DAAM1	1.57e-31	0.796716	0.645	0.468	4.82e-27	Psoriasis PP Keratinocytes PLA2G4D+ vs PLA2G4D-
MDH2	1.59e-31	-0.605757	0.527	0.733	4.88e-27	Psoriasis PP Keratinocytes PLA2G4D+ vs PLA2G4D-
EIF4A3	1.65e-31	0.900295	0.78	0.698	5.08e-27	Psoriasis PP Keratinocytes PLA2G4D+ vs PLA2G4D-
IFITM10	1.67e-31	0.349685	0.132	0.012	5.12e-27	Psoriasis PP Keratinocytes PLA2G4D+ vs PLA2G4D-
RHEB	1.75e-31	-0.62417	0.406	0.67	5.37e-27	Psoriasis PP Keratinocytes PLA2G4D+ vs PLA2G4D-
PCNA	2.03e-31	-0.693359	0.073	0.328	6.25e-27	Psoriasis PP Keratinocytes PLA2G4D+ vs PLA2G4D-
DDIT4	2.29e-31	0.997929	0.625	0.478	7.03e-27	Psoriasis PP Keratinocytes PLA2G4D+ vs PLA2G4D-
RAB34	2.39e-31	-0.461811	0.034	0.269	7.34e-27	Psoriasis PP Keratinocytes PLA2G4D+ vs PLA2G4D-
EPB41L4A-AS1	2.5e-31	-0.617307	0.268	0.552	7.67e-27	Psoriasis PP Keratinocytes PLA2G4D+ vs PLA2G4D-
PMF1	2.59e-31	-0.561132	0.192	0.456	7.95e-27	Psoriasis PP Keratinocytes PLA2G4D+ vs PLA2G4D-
MAL2	3.16e-31	0.652468	0.645	0.468	9.73e-27	Psoriasis PP Keratinocytes PLA2G4D+ vs PLA2G4D-
LSM4	3.26e-31	-0.611528	0.344	0.58	1e-26	Psoriasis PP Keratinocytes PLA2G4D+ vs PLA2G4D-
YWHAH	3.4e-31	-0.504372	0.217	0.516	1.04e-26	Psoriasis PP Keratinocytes PLA2G4D+ vs PLA2G4D-
METTL5	4.19e-31	-0.512362	0.161	0.425	1.29e-26	Psoriasis PP Keratinocytes PLA2G4D+ vs PLA2G4D-
SLC1A5	4.24e-31	-0.452898	0.028	0.257	1.3e-26	Psoriasis PP Keratinocytes PLA2G4D+ vs PLA2G4D-
NDUFAF8	4.8e-31	-0.587626	0.279	0.54	1.48e-26	Psoriasis PP Keratinocytes PLA2G4D+ vs PLA2G4D-
ERBB2	5.44e-31	0.684624	0.439	0.195	1.67e-26	Psoriasis PP Keratinocytes PLA2G4D+ vs PLA2G4D-
ITGB4	5.65e-31	-0.604985	0.025	0.25	1.74e-26	Psoriasis PP Keratinocytes PLA2G4D+ vs PLA2G4D-
ARAP2	5.93e-31	0.707455	0.408	0.172	1.82e-26	Psoriasis PP Keratinocytes PLA2G4D+ vs PLA2G4D-
PPA2	5.95e-31	-0.532363	0.177	0.464	1.83e-26	Psoriasis PP Keratinocytes PLA2G4D+ vs PLA2G4D-
MRPL57	6.75e-31	-0.620361	0.386	0.632	2.08e-26	Psoriasis PP Keratinocytes PLA2G4D+ vs PLA2G4D-
MAZ	7.72e-31	-0.460661	0.045	0.287	2.37e-26	Psoriasis PP Keratinocytes PLA2G4D+ vs PLA2G4D-
RPL22L1	8.2e-31	-0.619658	0.521	0.766	2.52e-26	Psoriasis PP Keratinocytes PLA2G4D+ vs PLA2G4D-
NDUFB4	9.07e-31	-0.573305	0.583	0.809	2.79e-26	Psoriasis PP Keratinocytes PLA2G4D+ vs PLA2G4D-
RIN1	1.19e-30	-0.380093	0.042	0.283	3.66e-26	Psoriasis PP Keratinocytes PLA2G4D+ vs PLA2G4D-
ARNTL2	1.48e-30	0.471315	0.341	0.111	4.54e-26	Psoriasis PP Keratinocytes PLA2G4D+ vs PLA2G4D-
HLA-B	1.52e-30	-0.530141	0.825	0.936	4.66e-26	Psoriasis PP Keratinocytes PLA2G4D+ vs PLA2G4D-
SLIRP	1.79e-30	-0.646826	0.448	0.667	5.49e-26	Psoriasis PP Keratinocytes PLA2G4D+ vs PLA2G4D-
HPRT1	1.83e-30	-0.368309	0.025	0.243	5.62e-26	Psoriasis PP Keratinocytes PLA2G4D+ vs PLA2G4D-
AKR1B10	2.31e-30	-0.772806	0.2	0.464	7.11e-26	Psoriasis PP Keratinocytes PLA2G4D+ vs PLA2G4D-
TAF1D	2.32e-30	-0.379673	0.245	0.552	7.12e-26	Psoriasis PP Keratinocytes PLA2G4D+ vs PLA2G4D-
DDR1	2.42e-30	-0.429059	0.096	0.365	7.45e-26	Psoriasis PP Keratinocytes PLA2G4D+ vs PLA2G4D-
NT5C	3.05e-30	-0.592887	0.217	0.488	9.38e-26	Psoriasis PP Keratinocytes PLA2G4D+ vs PLA2G4D-
HSPA5	3.09e-30	1.09064	0.814	0.765	9.5e-26	Psoriasis PP Keratinocytes PLA2G4D+ vs PLA2G4D-
SNU13	3.14e-30	-0.583896	0.608	0.806	9.64e-26	Psoriasis PP Keratinocytes PLA2G4D+ vs PLA2G4D-
SLC28A3	3.46e-30	0.343042	0.231	0.049	1.06e-25	Psoriasis PP Keratinocytes PLA2G4D+ vs PLA2G4D-
IDH3B	3.61e-30	-0.530742	0.194	0.478	1.11e-25	Psoriasis PP Keratinocytes PLA2G4D+ vs PLA2G4D-
ZNF589	3.72e-30	0.448904	0.149	0.02	1.14e-25	Psoriasis PP Keratinocytes PLA2G4D+ vs PLA2G4D-
NDUFS8	3.75e-30	-0.548633	0.454	0.671	1.15e-25	Psoriasis PP Keratinocytes PLA2G4D+ vs PLA2G4D-
LSM5	3.98e-30	-0.585027	0.377	0.637	1.22e-25	Psoriasis PP Keratinocytes PLA2G4D+ vs PLA2G4D-
RPA3	4.42e-30	-0.527998	0.082	0.34	1.36e-25	Psoriasis PP Keratinocytes PLA2G4D+ vs PLA2G4D-
SH3GLB2	4.6e-30	0.643819	0.479	0.239	1.41e-25	Psoriasis PP Keratinocytes PLA2G4D+ vs PLA2G4D-
ANGPTL4	5.07e-30	0.901609	0.504	0.278	1.56e-25	Psoriasis PP Keratinocytes PLA2G4D+ vs PLA2G4D-
DSTN	5.78e-30	-0.537002	0.71	0.892	1.78e-25	Psoriasis PP Keratinocytes PLA2G4D+ vs PLA2G4D-
IL1RN	6.05e-30	0.8679	0.687	0.501	1.86e-25	Psoriasis PP Keratinocytes PLA2G4D+ vs PLA2G4D-
HIP1R	6.19e-30	0.747036	0.352	0.141	1.9e-25	Psoriasis PP Keratinocytes PLA2G4D+ vs PLA2G4D-
ABHD17A	6.27e-30	0.657569	0.496	0.291	1.93e-25	Psoriasis PP Keratinocytes PLA2G4D+ vs PLA2G4D-
MRPL16	6.42e-30	-0.459101	0.085	0.337	1.97e-25	Psoriasis PP Keratinocytes PLA2G4D+ vs PLA2G4D-
MRPL3	6.93e-30	-0.462379	0.124	0.394	2.13e-25	Psoriasis PP Keratinocytes PLA2G4D+ vs PLA2G4D-
STAT3	7.8e-30	0.670368	0.592	0.379	2.4e-25	Psoriasis PP Keratinocytes PLA2G4D+ vs PLA2G4D-
SNF8	8.43e-30	-0.531889	0.228	0.494	2.59e-25	Psoriasis PP Keratinocytes PLA2G4D+ vs PLA2G4D-
HDDC2	8.98e-30	-0.527143	0.203	0.431	2.76e-25	Psoriasis PP Keratinocytes PLA2G4D+ vs PLA2G4D-
NDUFS3	9.13e-30	-0.526484	0.282	0.563	2.81e-25	Psoriasis PP Keratinocytes PLA2G4D+ vs PLA2G4D-
RGS14	9.3e-30	-0.527556	0.192	0.485	2.86e-25	Psoriasis PP Keratinocytes PLA2G4D+ vs PLA2G4D-
EGR3	9.71e-30	0.794344	0.53	0.269	2.99e-25	Psoriasis PP Keratinocytes PLA2G4D+ vs PLA2G4D-
COX14	1.03e-29	-0.530923	0.268	0.518	3.17e-25	Psoriasis PP Keratinocytes PLA2G4D+ vs PLA2G4D-
TUT7	1.09e-29	0.585337	0.465	0.209	3.34e-25	Psoriasis PP Keratinocytes PLA2G4D+ vs PLA2G4D-
RAD23A	1.09e-29	-0.525895	0.338	0.593	3.36e-25	Psoriasis PP Keratinocytes PLA2G4D+ vs PLA2G4D-
YWHAE	1.1e-29	-0.589018	0.608	0.812	3.39e-25	Psoriasis PP Keratinocytes PLA2G4D+ vs PLA2G4D-
EEF1E1	1.12e-29	-0.438163	0.068	0.312	3.46e-25	Psoriasis PP Keratinocytes PLA2G4D+ vs PLA2G4D-
VEGFA	1.19e-29	0.866957	0.346	0.141	3.66e-25	Psoriasis PP Keratinocytes PLA2G4D+ vs PLA2G4D-
MRPS26	1.23e-29	-0.545097	0.234	0.507	3.77e-25	Psoriasis PP Keratinocytes PLA2G4D+ vs PLA2G4D-
HLA-C	1.29e-29	-0.481774	0.761	0.908	3.98e-25	Psoriasis PP Keratinocytes PLA2G4D+ vs PLA2G4D-
RAB10	1.3e-29	0.477078	0.668	0.64	4e-25	Psoriasis PP Keratinocytes PLA2G4D+ vs PLA2G4D-
IFITM1	1.39e-29	-0.534977	0.028	0.249	4.27e-25	Psoriasis PP Keratinocytes PLA2G4D+ vs PLA2G4D-
MRPL51	1.53e-29	-0.580529	0.504	0.726	4.69e-25	Psoriasis PP Keratinocytes PLA2G4D+ vs PLA2G4D-
SCRIB	1.56e-29	0.714989	0.335	0.133	4.78e-25	Psoriasis PP Keratinocytes PLA2G4D+ vs PLA2G4D-
RAB11FIP1	1.62e-29	0.635917	0.369	0.138	4.98e-25	Psoriasis PP Keratinocytes PLA2G4D+ vs PLA2G4D-
HSBP1	1.7e-29	-0.545932	0.448	0.687	5.22e-25	Psoriasis PP Keratinocytes PLA2G4D+ vs PLA2G4D-
RPS17	1.79e-29	-0.542654	0.651	0.867	5.5e-25	Psoriasis PP Keratinocytes PLA2G4D+ vs PLA2G4D-
MYL12A	1.81e-29	-0.543814	0.608	0.824	5.56e-25	Psoriasis PP Keratinocytes PLA2G4D+ vs PLA2G4D-
NAA10	1.83e-29	-0.554312	0.344	0.579	5.64e-25	Psoriasis PP Keratinocytes PLA2G4D+ vs PLA2G4D-
LPIN3	1.92e-29	0.630968	0.299	0.094	5.91e-25	Psoriasis PP Keratinocytes PLA2G4D+ vs PLA2G4D-
LAMP1	2.03e-29	0.625709	0.746	0.64	6.26e-25	Psoriasis PP Keratinocytes PLA2G4D+ vs PLA2G4D-
PTGES3	2.16e-29	-0.454722	0.561	0.788	6.63e-25	Psoriasis PP Keratinocytes PLA2G4D+ vs PLA2G4D-
SDHD	2.48e-29	-0.548211	0.279	0.523	7.62e-25	Psoriasis PP Keratinocytes PLA2G4D+ vs PLA2G4D-
ARHGDIA	2.57e-29	-0.591155	0.375	0.625	7.91e-25	Psoriasis PP Keratinocytes PLA2G4D+ vs PLA2G4D-
TGFBI	2.72e-29	-0.495727	0.006	0.192	8.37e-25	Psoriasis PP Keratinocytes PLA2G4D+ vs PLA2G4D-
ARHGEF10L	2.82e-29	0.591973	0.2	0.044	8.68e-25	Psoriasis PP Keratinocytes PLA2G4D+ vs PLA2G4D-
EIF3F	2.97e-29	-0.534016	0.631	0.837	9.12e-25	Psoriasis PP Keratinocytes PLA2G4D+ vs PLA2G4D-
SEMA4D	3.05e-29	0.59706	0.214	0.057	9.37e-25	Psoriasis PP Keratinocytes PLA2G4D+ vs PLA2G4D-
MRPS7	3.44e-29	-0.537875	0.251	0.5	1.06e-24	Psoriasis PP Keratinocytes PLA2G4D+ vs PLA2G4D-
ZNF428	3.45e-29	-0.503605	0.059	0.283	1.06e-24	Psoriasis PP Keratinocytes PLA2G4D+ vs PLA2G4D-
CACYBP	3.47e-29	-0.584828	0.208	0.467	1.07e-24	Psoriasis PP Keratinocytes PLA2G4D+ vs PLA2G4D-
PNKD	3.5e-29	-0.509763	0.149	0.427	1.08e-24	Psoriasis PP Keratinocytes PLA2G4D+ vs PLA2G4D-
PHB	3.5e-29	-0.541633	0.33	0.598	1.08e-24	Psoriasis PP Keratinocytes PLA2G4D+ vs PLA2G4D-
MARCKS	3.81e-29	-0.400873	0.344	0.646	1.17e-24	Psoriasis PP Keratinocytes PLA2G4D+ vs PLA2G4D-
HMGB2	3.92e-29	-0.903452	0.175	0.451	1.21e-24	Psoriasis PP Keratinocytes PLA2G4D+ vs PLA2G4D-
ARHGAP32	4.09e-29	0.806999	0.383	0.183	1.26e-24	Psoriasis PP Keratinocytes PLA2G4D+ vs PLA2G4D-
ADH5	4.3e-29	-0.495058	0.107	0.369	1.32e-24	Psoriasis PP Keratinocytes PLA2G4D+ vs PLA2G4D-
TOMM22	4.52e-29	-0.538606	0.4	0.626	1.39e-24	Psoriasis PP Keratinocytes PLA2G4D+ vs PLA2G4D-
CLIC1	4.81e-29	-0.536826	0.67	0.861	1.48e-24	Psoriasis PP Keratinocytes PLA2G4D+ vs PLA2G4D-
IFI16	4.85e-29	-0.529905	0.254	0.549	1.49e-24	Psoriasis PP Keratinocytes PLA2G4D+ vs PLA2G4D-
EIF3I	5.22e-29	-0.528452	0.496	0.716	1.6e-24	Psoriasis PP Keratinocytes PLA2G4D+ vs PLA2G4D-
POLR2E	5.35e-29	-0.576024	0.403	0.63	1.64e-24	Psoriasis PP Keratinocytes PLA2G4D+ vs PLA2G4D-
BUD31	5.5e-29	-0.548764	0.392	0.646	1.69e-24	Psoriasis PP Keratinocytes PLA2G4D+ vs PLA2G4D-
LMTK3	5.89e-29	0.288735	0.163	0.024	1.81e-24	Psoriasis PP Keratinocytes PLA2G4D+ vs PLA2G4D-
HMOX1	5.91e-29	0.590037	0.296	0.084	1.82e-24	Psoriasis PP Keratinocytes PLA2G4D+ vs PLA2G4D-
LSM3	6.16e-29	-0.581365	0.327	0.578	1.89e-24	Psoriasis PP Keratinocytes PLA2G4D+ vs PLA2G4D-
TMEM237	7.2e-29	-0.436567	0.042	0.269	2.21e-24	Psoriasis PP Keratinocytes PLA2G4D+ vs PLA2G4D-
CRCT1	7.26e-29	1.31029	0.107	0.009	2.23e-24	Psoriasis PP Keratinocytes PLA2G4D+ vs PLA2G4D-
CNIH1	7.99e-29	-0.47405	0.155	0.43	2.46e-24	Psoriasis PP Keratinocytes PLA2G4D+ vs PLA2G4D-
CERS4	8.35e-29	0.598225	0.487	0.259	2.57e-24	Psoriasis PP Keratinocytes PLA2G4D+ vs PLA2G4D-
RAC1	8.44e-29	-0.49458	0.744	0.912	2.59e-24	Psoriasis PP Keratinocytes PLA2G4D+ vs PLA2G4D-
UQCRB	9.81e-29	-0.547108	0.625	0.833	3.02e-24	Psoriasis PP Keratinocytes PLA2G4D+ vs PLA2G4D-
RPL18AP3	1.08e-28	-0.530166	0.208	0.455	3.33e-24	Psoriasis PP Keratinocytes PLA2G4D+ vs PLA2G4D-
MRPL28	1.1e-28	-0.489168	0.149	0.421	3.38e-24	Psoriasis PP Keratinocytes PLA2G4D+ vs PLA2G4D-
GPLD1	1.14e-28	0.236068	0.144	0.017	3.5e-24	Psoriasis PP Keratinocytes PLA2G4D+ vs PLA2G4D-
SLC3A2	1.15e-28	-0.615823	0.485	0.737	3.54e-24	Psoriasis PP Keratinocytes PLA2G4D+ vs PLA2G4D-
ITGB1	1.29e-28	-0.501246	0.028	0.244	3.96e-24	Psoriasis PP Keratinocytes PLA2G4D+ vs PLA2G4D-
SRSF11	1.33e-28	-0.560997	0.377	0.641	4.08e-24	Psoriasis PP Keratinocytes PLA2G4D+ vs PLA2G4D-
BID	1.36e-28	-0.400128	0.039	0.265	4.18e-24	Psoriasis PP Keratinocytes PLA2G4D+ vs PLA2G4D-
NDUFA4	1.4e-28	-0.549602	0.693	0.875	4.3e-24	Psoriasis PP Keratinocytes PLA2G4D+ vs PLA2G4D-
VDAC1	1.41e-28	-0.571237	0.501	0.723	4.35e-24	Psoriasis PP Keratinocytes PLA2G4D+ vs PLA2G4D-
COMMD4	1.61e-28	-0.394126	0.093	0.345	4.96e-24	Psoriasis PP Keratinocytes PLA2G4D+ vs PLA2G4D-
NSA2	1.66e-28	-0.555095	0.352	0.564	5.1e-24	Psoriasis PP Keratinocytes PLA2G4D+ vs PLA2G4D-
ATP6V1A	1.7e-28	0.576553	0.377	0.18	5.21e-24	Psoriasis PP Keratinocytes PLA2G4D+ vs PLA2G4D-
GAMT	1.7e-28	-0.535694	0.042	0.263	5.23e-24	Psoriasis PP Keratinocytes PLA2G4D+ vs PLA2G4D-
PLEKHA2	1.76e-28	0.32807	0.149	0.019	5.43e-24	Psoriasis PP Keratinocytes PLA2G4D+ vs PLA2G4D-
LYRM4	2.05e-28	-0.466264	0.118	0.364	6.31e-24	Psoriasis PP Keratinocytes PLA2G4D+ vs PLA2G4D-
NIPSNAP2	2.53e-28	-0.346833	0.025	0.235	7.79e-24	Psoriasis PP Keratinocytes PLA2G4D+ vs PLA2G4D-
SPTLC2	2.89e-28	0.584801	0.386	0.169	8.88e-24	Psoriasis PP Keratinocytes PLA2G4D+ vs PLA2G4D-
EXOSC7	2.93e-28	-0.448369	0.085	0.337	9e-24	Psoriasis PP Keratinocytes PLA2G4D+ vs PLA2G4D-
DUSP23	3.06e-28	-0.437865	0.299	0.566	9.41e-24	Psoriasis PP Keratinocytes PLA2G4D+ vs PLA2G4D-
THOC7	3.26e-28	-0.54325	0.355	0.589	1e-23	Psoriasis PP Keratinocytes PLA2G4D+ vs PLA2G4D-
ILF2	3.5e-28	-0.528125	0.31	0.584	1.08e-23	Psoriasis PP Keratinocytes PLA2G4D+ vs PLA2G4D-
UQCRFS1	3.62e-28	-0.518002	0.507	0.729	1.11e-23	Psoriasis PP Keratinocytes PLA2G4D+ vs PLA2G4D-
APCDD1	3.66e-28	-0.462294	0.042	0.268	1.13e-23	Psoriasis PP Keratinocytes PLA2G4D+ vs PLA2G4D-
AQP3	3.83e-28	-0.421108	0.676	0.885	1.18e-23	Psoriasis PP Keratinocytes PLA2G4D+ vs PLA2G4D-
DLX3	3.86e-28	0.398051	0.29	0.083	1.19e-23	Psoriasis PP Keratinocytes PLA2G4D+ vs PLA2G4D-
ECH1	4.54e-28	-0.507986	0.265	0.546	1.4e-23	Psoriasis PP Keratinocytes PLA2G4D+ vs PLA2G4D-
TENT5B	4.98e-28	0.736448	0.631	0.475	1.53e-23	Psoriasis PP Keratinocytes PLA2G4D+ vs PLA2G4D-
CDH1	5.1e-28	0.79672	0.552	0.375	1.57e-23	Psoriasis PP Keratinocytes PLA2G4D+ vs PLA2G4D-
TPT1	5.17e-28	-0.353528	0.949	0.983	1.59e-23	Psoriasis PP Keratinocytes PLA2G4D+ vs PLA2G4D-
GLUD1	5.56e-28	-0.410327	0.09	0.345	1.71e-23	Psoriasis PP Keratinocytes PLA2G4D+ vs PLA2G4D-
AHNAK	5.58e-28	0.548394	0.749	0.702	1.71e-23	Psoriasis PP Keratinocytes PLA2G4D+ vs PLA2G4D-
TBCB	5.81e-28	-0.495902	0.192	0.422	1.79e-23	Psoriasis PP Keratinocytes PLA2G4D+ vs PLA2G4D-
TOM1	5.85e-28	0.648198	0.414	0.187	1.8e-23	Psoriasis PP Keratinocytes PLA2G4D+ vs PLA2G4D-
PRDX1	5.98e-28	-0.526921	0.775	0.901	1.84e-23	Psoriasis PP Keratinocytes PLA2G4D+ vs PLA2G4D-
SYF2	6.06e-28	-0.499655	0.276	0.551	1.86e-23	Psoriasis PP Keratinocytes PLA2G4D+ vs PLA2G4D-
ASS1	7.75e-28	-0.688835	0.023	0.228	2.38e-23	Psoriasis PP Keratinocytes PLA2G4D+ vs PLA2G4D-
CXXC5	7.86e-28	0.217937	0.2	0.039	2.42e-23	Psoriasis PP Keratinocytes PLA2G4D+ vs PLA2G4D-
OXA1L	7.87e-28	-0.512193	0.254	0.521	2.42e-23	Psoriasis PP Keratinocytes PLA2G4D+ vs PLA2G4D-
CARD19	8.12e-28	-0.452521	0.076	0.315	2.5e-23	Psoriasis PP Keratinocytes PLA2G4D+ vs PLA2G4D-
SCNN1B	8.48e-28	0.325233	0.177	0.031	2.61e-23	Psoriasis PP Keratinocytes PLA2G4D+ vs PLA2G4D-
CCT3	8.75e-28	-0.470416	0.377	0.64	2.69e-23	Psoriasis PP Keratinocytes PLA2G4D+ vs PLA2G4D-
SRM	1.04e-27	-0.616752	0.324	0.548	3.18e-23	Psoriasis PP Keratinocytes PLA2G4D+ vs PLA2G4D-
ANXA5	1.04e-27	-0.424983	0.135	0.408	3.2e-23	Psoriasis PP Keratinocytes PLA2G4D+ vs PLA2G4D-
CBX3	1.04e-27	-0.529261	0.237	0.505	3.21e-23	Psoriasis PP Keratinocytes PLA2G4D+ vs PLA2G4D-
BAZ1A	1.05e-27	-0.628938	0.406	0.665	3.22e-23	Psoriasis PP Keratinocytes PLA2G4D+ vs PLA2G4D-
NDUFA5	1.22e-27	-0.526448	0.251	0.504	3.75e-23	Psoriasis PP Keratinocytes PLA2G4D+ vs PLA2G4D-
TOMM40	1.28e-27	-0.494245	0.256	0.531	3.94e-23	Psoriasis PP Keratinocytes PLA2G4D+ vs PLA2G4D-
ECHS1	1.28e-27	-0.555017	0.307	0.545	3.95e-23	Psoriasis PP Keratinocytes PLA2G4D+ vs PLA2G4D-
NUDCD2	1.32e-27	-0.476774	0.189	0.423	4.05e-23	Psoriasis PP Keratinocytes PLA2G4D+ vs PLA2G4D-
HNRNPD	1.39e-27	-0.575444	0.307	0.566	4.27e-23	Psoriasis PP Keratinocytes PLA2G4D+ vs PLA2G4D-
S100A13	1.45e-27	-0.549164	0.138	0.399	4.47e-23	Psoriasis PP Keratinocytes PLA2G4D+ vs PLA2G4D-
BORCS5	1.53e-27	0.648764	0.335	0.13	4.69e-23	Psoriasis PP Keratinocytes PLA2G4D+ vs PLA2G4D-
SLCO4A1	1.56e-27	0.247057	0.161	0.024	4.8e-23	Psoriasis PP Keratinocytes PLA2G4D+ vs PLA2G4D-
FRMD8	1.61e-27	0.663797	0.454	0.24	4.94e-23	Psoriasis PP Keratinocytes PLA2G4D+ vs PLA2G4D-
PCBD1	1.7e-27	-0.431651	0.099	0.35	5.21e-23	Psoriasis PP Keratinocytes PLA2G4D+ vs PLA2G4D-
PAXX	1.9e-27	-0.456386	0.197	0.469	5.83e-23	Psoriasis PP Keratinocytes PLA2G4D+ vs PLA2G4D-
SAP18	2.23e-27	-0.516926	0.583	0.81	6.86e-23	Psoriasis PP Keratinocytes PLA2G4D+ vs PLA2G4D-
PSMA3	2.77e-27	-0.563835	0.392	0.617	8.5e-23	Psoriasis PP Keratinocytes PLA2G4D+ vs PLA2G4D-
TGFA	2.83e-27	0.377362	0.254	0.07	8.69e-23	Psoriasis PP Keratinocytes PLA2G4D+ vs PLA2G4D-
RPS26	2.91e-27	-0.512279	0.707	0.898	8.94e-23	Psoriasis PP Keratinocytes PLA2G4D+ vs PLA2G4D-
GFOD2	3.05e-27	0.584039	0.341	0.15	9.37e-23	Psoriasis PP Keratinocytes PLA2G4D+ vs PLA2G4D-
EPHA4	3.18e-27	0.612174	0.299	0.108	9.78e-23	Psoriasis PP Keratinocytes PLA2G4D+ vs PLA2G4D-
CBARP	3.39e-27	0.626642	0.127	0.015	1.04e-22	Psoriasis PP Keratinocytes PLA2G4D+ vs PLA2G4D-
PROM2	3.64e-27	0.67898	0.423	0.204	1.12e-22	Psoriasis PP Keratinocytes PLA2G4D+ vs PLA2G4D-
NDUFA8	3.71e-27	-0.514908	0.293	0.534	1.14e-22	Psoriasis PP Keratinocytes PLA2G4D+ vs PLA2G4D-
C20orf27	4.05e-27	-0.404745	0.085	0.329	1.25e-22	Psoriasis PP Keratinocytes PLA2G4D+ vs PLA2G4D-
EIF1	4.11e-27	-0.417017	0.93	0.979	1.26e-22	Psoriasis PP Keratinocytes PLA2G4D+ vs PLA2G4D-
ALAS1	4.26e-27	0.488199	0.338	0.133	1.31e-22	Psoriasis PP Keratinocytes PLA2G4D+ vs PLA2G4D-
SNHG15	4.43e-27	-0.51554	0.304	0.596	1.36e-22	Psoriasis PP Keratinocytes PLA2G4D+ vs PLA2G4D-
ITGA6	4.43e-27	-0.479093	0.023	0.223	1.36e-22	Psoriasis PP Keratinocytes PLA2G4D+ vs PLA2G4D-
DIO2	4.49e-27	0.317053	0.158	0.023	1.38e-22	Psoriasis PP Keratinocytes PLA2G4D+ vs PLA2G4D-
ANXA4	4.56e-27	-0.481902	0.161	0.415	1.4e-22	Psoriasis PP Keratinocytes PLA2G4D+ vs PLA2G4D-
MIR210HG	4.9e-27	0.404284	0.296	0.089	1.51e-22	Psoriasis PP Keratinocytes PLA2G4D+ vs PLA2G4D-
TUFT1	6.02e-27	0.828681	0.462	0.247	1.85e-22	Psoriasis PP Keratinocytes PLA2G4D+ vs PLA2G4D-
PTRHD1	6.36e-27	-0.542296	0.338	0.575	1.96e-22	Psoriasis PP Keratinocytes PLA2G4D+ vs PLA2G4D-
YDJC	6.78e-27	-0.391269	0.051	0.272	2.09e-22	Psoriasis PP Keratinocytes PLA2G4D+ vs PLA2G4D-
SRSF7	8.56e-27	-0.462297	0.482	0.747	2.63e-22	Psoriasis PP Keratinocytes PLA2G4D+ vs PLA2G4D-
TEX101	9.16e-27	0.259706	0.113	0.01	2.81e-22	Psoriasis PP Keratinocytes PLA2G4D+ vs PLA2G4D-
MCUR1	9.91e-27	0.480916	0.493	0.327	3.05e-22	Psoriasis PP Keratinocytes PLA2G4D+ vs PLA2G4D-
DLX5	1.09e-26	0.559455	0.349	0.147	3.35e-22	Psoriasis PP Keratinocytes PLA2G4D+ vs PLA2G4D-
CHCHD10	1.23e-26	-0.587695	0.38	0.632	3.79e-22	Psoriasis PP Keratinocytes PLA2G4D+ vs PLA2G4D-
MRPL21	1.25e-26	-0.489904	0.276	0.477	3.84e-22	Psoriasis PP Keratinocytes PLA2G4D+ vs PLA2G4D-
SSRP1	1.38e-26	-0.472736	0.166	0.413	4.25e-22	Psoriasis PP Keratinocytes PLA2G4D+ vs PLA2G4D-
CCND2	1.69e-26	-0.429947	0.025	0.226	5.21e-22	Psoriasis PP Keratinocytes PLA2G4D+ vs PLA2G4D-
ATP2A2	1.79e-26	0.712582	0.518	0.375	5.5e-22	Psoriasis PP Keratinocytes PLA2G4D+ vs PLA2G4D-
PPP1CA	1.81e-26	-0.566744	0.456	0.676	5.57e-22	Psoriasis PP Keratinocytes PLA2G4D+ vs PLA2G4D-
PRXL2C	1.82e-26	-0.323818	0.006	0.174	5.59e-22	Psoriasis PP Keratinocytes PLA2G4D+ vs PLA2G4D-
ERF	1.97e-26	-0.336528	0.07	0.299	6.05e-22	Psoriasis PP Keratinocytes PLA2G4D+ vs PLA2G4D-
EIF2S2	2.03e-26	-0.553728	0.442	0.657	6.25e-22	Psoriasis PP Keratinocytes PLA2G4D+ vs PLA2G4D-
PTK6	2.03e-26	0.532081	0.389	0.189	6.25e-22	Psoriasis PP Keratinocytes PLA2G4D+ vs PLA2G4D-
POLR2G	2.03e-26	-0.471315	0.225	0.46	6.25e-22	Psoriasis PP Keratinocytes PLA2G4D+ vs PLA2G4D-
ADRB2	2.05e-26	-0.482625	0.054	0.276	6.3e-22	Psoriasis PP Keratinocytes PLA2G4D+ vs PLA2G4D-
GGCT	2.25e-26	0.554892	0.586	0.594	6.91e-22	Psoriasis PP Keratinocytes PLA2G4D+ vs PLA2G4D-
SNHG7	2.25e-26	-0.509041	0.338	0.598	6.91e-22	Psoriasis PP Keratinocytes PLA2G4D+ vs PLA2G4D-
PGLS	2.52e-26	-0.527608	0.42	0.655	7.75e-22	Psoriasis PP Keratinocytes PLA2G4D+ vs PLA2G4D-
RNPS1	2.65e-26	-0.45253	0.27	0.545	8.16e-22	Psoriasis PP Keratinocytes PLA2G4D+ vs PLA2G4D-
STMN1	2.92e-26	-0.847371	0.073	0.302	8.97e-22	Psoriasis PP Keratinocytes PLA2G4D+ vs PLA2G4D-
RPS6KB2	3.06e-26	0.443395	0.639	0.582	9.4e-22	Psoriasis PP Keratinocytes PLA2G4D+ vs PLA2G4D-
TRIR	3.25e-26	-0.434039	0.569	0.807	1e-21	Psoriasis PP Keratinocytes PLA2G4D+ vs PLA2G4D-
RNF223	3.32e-26	0.476238	0.254	0.075	1.02e-21	Psoriasis PP Keratinocytes PLA2G4D+ vs PLA2G4D-
COX7B	3.35e-26	-0.465604	0.651	0.862	1.03e-21	Psoriasis PP Keratinocytes PLA2G4D+ vs PLA2G4D-
LDLR	3.38e-26	0.862261	0.62	0.45	1.04e-21	Psoriasis PP Keratinocytes PLA2G4D+ vs PLA2G4D-
ATP5IF1	3.86e-26	-0.556318	0.566	0.764	1.19e-21	Psoriasis PP Keratinocytes PLA2G4D+ vs PLA2G4D-
SLC38A5	4.04e-26	-0.349643	0.003	0.166	1.24e-21	Psoriasis PP Keratinocytes PLA2G4D+ vs PLA2G4D-
ATP5PD	4.08e-26	-0.543341	0.575	0.775	1.25e-21	Psoriasis PP Keratinocytes PLA2G4D+ vs PLA2G4D-
TLE3	4.75e-26	0.717141	0.459	0.253	1.46e-21	Psoriasis PP Keratinocytes PLA2G4D+ vs PLA2G4D-
TRIM47	4.92e-26	-0.457045	0.042	0.256	1.51e-21	Psoriasis PP Keratinocytes PLA2G4D+ vs PLA2G4D-
BDH1	5.42e-26	0.502937	0.408	0.2	1.67e-21	Psoriasis PP Keratinocytes PLA2G4D+ vs PLA2G4D-
SRPK1	5.49e-26	0.508909	0.386	0.231	1.69e-21	Psoriasis PP Keratinocytes PLA2G4D+ vs PLA2G4D-
MFSD14B	5.75e-26	0.638146	0.4	0.187	1.77e-21	Psoriasis PP Keratinocytes PLA2G4D+ vs PLA2G4D-
HADH	6.04e-26	-0.421065	0.079	0.304	1.86e-21	Psoriasis PP Keratinocytes PLA2G4D+ vs PLA2G4D-
RASGRP1	6.58e-26	0.481003	0.285	0.093	2.02e-21	Psoriasis PP Keratinocytes PLA2G4D+ vs PLA2G4D-
PCNP	6.74e-26	-0.51854	0.31	0.546	2.07e-21	Psoriasis PP Keratinocytes PLA2G4D+ vs PLA2G4D-
JTB	6.77e-26	-0.455483	0.375	0.631	2.08e-21	Psoriasis PP Keratinocytes PLA2G4D+ vs PLA2G4D-
PRDX5	6.85e-26	-0.529585	0.6	0.824	2.11e-21	Psoriasis PP Keratinocytes PLA2G4D+ vs PLA2G4D-
THEM5	7.44e-26	0.502783	0.369	0.147	2.29e-21	Psoriasis PP Keratinocytes PLA2G4D+ vs PLA2G4D-
LGALS3	7.57e-26	-0.442217	0.538	0.788	2.33e-21	Psoriasis PP Keratinocytes PLA2G4D+ vs PLA2G4D-
ADAP2	8.3e-26	0.483624	0.361	0.141	2.55e-21	Psoriasis PP Keratinocytes PLA2G4D+ vs PLA2G4D-
BOLA3	8.54e-26	-0.387758	0.056	0.28	2.62e-21	Psoriasis PP Keratinocytes PLA2G4D+ vs PLA2G4D-
PLAGL1	1.01e-25	0.417586	0.259	0.075	3.11e-21	Psoriasis PP Keratinocytes PLA2G4D+ vs PLA2G4D-
NFASC	1.01e-25	0.515282	0.211	0.059	3.11e-21	Psoriasis PP Keratinocytes PLA2G4D+ vs PLA2G4D-
TMEM86A	1.04e-25	0.221975	0.113	0.011	3.18e-21	Psoriasis PP Keratinocytes PLA2G4D+ vs PLA2G4D-
SMARCB1	1.05e-25	-0.387266	0.138	0.376	3.22e-21	Psoriasis PP Keratinocytes PLA2G4D+ vs PLA2G4D-
NDUFS4	1.08e-25	-0.461689	0.304	0.527	3.31e-21	Psoriasis PP Keratinocytes PLA2G4D+ vs PLA2G4D-
ISG15	1.09e-25	0.90235	0.301	0.35	3.34e-21	Psoriasis PP Keratinocytes PLA2G4D+ vs PLA2G4D-
ABCG1	1.09e-25	0.407744	0.163	0.028	3.36e-21	Psoriasis PP Keratinocytes PLA2G4D+ vs PLA2G4D-
ARHGDIB	1.21e-25	-0.400675	0.093	0.334	3.71e-21	Psoriasis PP Keratinocytes PLA2G4D+ vs PLA2G4D-
GSS	1.27e-25	-0.38522	0.059	0.283	3.9e-21	Psoriasis PP Keratinocytes PLA2G4D+ vs PLA2G4D-
MAB21L4	1.28e-25	0.467268	0.299	0.108	3.94e-21	Psoriasis PP Keratinocytes PLA2G4D+ vs PLA2G4D-
KHDRBS1	1.29e-25	-0.503301	0.341	0.575	3.95e-21	Psoriasis PP Keratinocytes PLA2G4D+ vs PLA2G4D-
ELL2	1.31e-25	0.683994	0.496	0.3	4.04e-21	Psoriasis PP Keratinocytes PLA2G4D+ vs PLA2G4D-
GSTM3	1.35e-25	-0.463716	0.076	0.306	4.14e-21	Psoriasis PP Keratinocytes PLA2G4D+ vs PLA2G4D-
EIF4EBP1	1.35e-25	-0.492812	0.194	0.431	4.14e-21	Psoriasis PP Keratinocytes PLA2G4D+ vs PLA2G4D-
DNPH1	1.38e-25	-0.510152	0.293	0.528	4.26e-21	Psoriasis PP Keratinocytes PLA2G4D+ vs PLA2G4D-
SCAND1	1.43e-25	-0.555393	0.423	0.642	4.41e-21	Psoriasis PP Keratinocytes PLA2G4D+ vs PLA2G4D-
BLVRA	1.49e-25	-0.320711	0.031	0.231	4.57e-21	Psoriasis PP Keratinocytes PLA2G4D+ vs PLA2G4D-
PARP1	1.51e-25	-0.358604	0.023	0.215	4.65e-21	Psoriasis PP Keratinocytes PLA2G4D+ vs PLA2G4D-
CDC25B	1.54e-25	-0.368956	0.011	0.188	4.75e-21	Psoriasis PP Keratinocytes PLA2G4D+ vs PLA2G4D-
NUAK2	1.61e-25	0.407723	0.239	0.064	4.95e-21	Psoriasis PP Keratinocytes PLA2G4D+ vs PLA2G4D-
LIPG	1.63e-25	0.473712	0.27	0.081	5.01e-21	Psoriasis PP Keratinocytes PLA2G4D+ vs PLA2G4D-
PLEKHG1	1.79e-25	0.207989	0.13	0.016	5.51e-21	Psoriasis PP Keratinocytes PLA2G4D+ vs PLA2G4D-
TMPRSS13	2.34e-25	0.38417	0.332	0.12	7.19e-21	Psoriasis PP Keratinocytes PLA2G4D+ vs PLA2G4D-
TPRKB	2.6e-25	-0.470481	0.192	0.403	7.99e-21	Psoriasis PP Keratinocytes PLA2G4D+ vs PLA2G4D-
ARPC1B	2.76e-25	-0.453809	0.068	0.291	8.48e-21	Psoriasis PP Keratinocytes PLA2G4D+ vs PLA2G4D-
ARL6IP4	2.8e-25	-0.559388	0.321	0.546	8.6e-21	Psoriasis PP Keratinocytes PLA2G4D+ vs PLA2G4D-
KRT17	2.86e-25	1.16659	0.775	0.736	8.79e-21	Psoriasis PP Keratinocytes PLA2G4D+ vs PLA2G4D-
TNFRSF18	2.9e-25	-0.366337	0.045	0.252	8.91e-21	Psoriasis PP Keratinocytes PLA2G4D+ vs PLA2G4D-
CLSTN1	2.96e-25	-0.512379	0.059	0.281	9.11e-21	Psoriasis PP Keratinocytes PLA2G4D+ vs PLA2G4D-
INKA1	2.98e-25	-0.45804	0.093	0.325	9.15e-21	Psoriasis PP Keratinocytes PLA2G4D+ vs PLA2G4D-
MAPKAPK3	3.18e-25	0.466724	0.462	0.315	9.78e-21	Psoriasis PP Keratinocytes PLA2G4D+ vs PLA2G4D-
GAS2L1	3.52e-25	-0.403718	0.104	0.349	1.08e-20	Psoriasis PP Keratinocytes PLA2G4D+ vs PLA2G4D-
CIDEA	3.7e-25	0.38386	0.197	0.045	1.14e-20	Psoriasis PP Keratinocytes PLA2G4D+ vs PLA2G4D-
CENPP	3.95e-25	-0.400148	0.054	0.271	1.21e-20	Psoriasis PP Keratinocytes PLA2G4D+ vs PLA2G4D-
PRDX6	4.07e-25	-0.47318	0.566	0.768	1.25e-20	Psoriasis PP Keratinocytes PLA2G4D+ vs PLA2G4D-
ANKRD35	4.19e-25	0.46357	0.248	0.091	1.29e-20	Psoriasis PP Keratinocytes PLA2G4D+ vs PLA2G4D-
DYNLL1	4.22e-25	0.329778	0.87	0.934	1.3e-20	Psoriasis PP Keratinocytes PLA2G4D+ vs PLA2G4D-
WDR74	4.34e-25	0.694842	0.299	0.469	1.33e-20	Psoriasis PP Keratinocytes PLA2G4D+ vs PLA2G4D-
CLTA	4.76e-25	-0.490905	0.561	0.774	1.46e-20	Psoriasis PP Keratinocytes PLA2G4D+ vs PLA2G4D-
TNFRSF12A	4.94e-25	-0.658428	0.228	0.484	1.52e-20	Psoriasis PP Keratinocytes PLA2G4D+ vs PLA2G4D-
H1F0	5.26e-25	0.649626	0.563	0.407	1.62e-20	Psoriasis PP Keratinocytes PLA2G4D+ vs PLA2G4D-
IGBP1	5.42e-25	-0.504009	0.285	0.513	1.67e-20	Psoriasis PP Keratinocytes PLA2G4D+ vs PLA2G4D-
BLOC1S1	5.5e-25	-0.529047	0.352	0.569	1.69e-20	Psoriasis PP Keratinocytes PLA2G4D+ vs PLA2G4D-
NDUFS6	6.37e-25	-0.452232	0.544	0.728	1.96e-20	Psoriasis PP Keratinocytes PLA2G4D+ vs PLA2G4D-
LGALS3BP	7.29e-25	-0.559978	0.248	0.508	2.24e-20	Psoriasis PP Keratinocytes PLA2G4D+ vs PLA2G4D-
GPR157	7.34e-25	0.436936	0.299	0.111	2.26e-20	Psoriasis PP Keratinocytes PLA2G4D+ vs PLA2G4D-
ITSN2	7.39e-25	0.560867	0.394	0.2	2.27e-20	Psoriasis PP Keratinocytes PLA2G4D+ vs PLA2G4D-
CPEB2	7.61e-25	0.627225	0.397	0.21	2.34e-20	Psoriasis PP Keratinocytes PLA2G4D+ vs PLA2G4D-
NIPAL2	7.89e-25	0.46729	0.338	0.137	2.43e-20	Psoriasis PP Keratinocytes PLA2G4D+ vs PLA2G4D-
C15orf62	7.96e-25	0.269419	0.118	0.013	2.45e-20	Psoriasis PP Keratinocytes PLA2G4D+ vs PLA2G4D-
GOLGA4	7.98e-25	0.627712	0.589	0.429	2.45e-20	Psoriasis PP Keratinocytes PLA2G4D+ vs PLA2G4D-
HSPA8	8.23e-25	-0.453913	0.715	0.89	2.53e-20	Psoriasis PP Keratinocytes PLA2G4D+ vs PLA2G4D-
CRNDE	8.73e-25	-0.524389	0.239	0.465	2.68e-20	Psoriasis PP Keratinocytes PLA2G4D+ vs PLA2G4D-
DDX21	8.81e-25	-0.435608	0.431	0.691	2.71e-20	Psoriasis PP Keratinocytes PLA2G4D+ vs PLA2G4D-
MAPK3	8.83e-25	0.425033	0.377	0.168	2.71e-20	Psoriasis PP Keratinocytes PLA2G4D+ vs PLA2G4D-
CYP3A5	9.26e-25	0.762339	0.256	0.093	2.85e-20	Psoriasis PP Keratinocytes PLA2G4D+ vs PLA2G4D-
ACSBG1	9.62e-25	0.254389	0.113	0.011	2.96e-20	Psoriasis PP Keratinocytes PLA2G4D+ vs PLA2G4D-
NAMPT	9.67e-25	0.62036	0.58	0.39	2.97e-20	Psoriasis PP Keratinocytes PLA2G4D+ vs PLA2G4D-
CMSS1	1.05e-24	-0.368445	0.048	0.249	3.22e-20	Psoriasis PP Keratinocytes PLA2G4D+ vs PLA2G4D-
UNC5B	1.05e-24	0.51943	0.197	0.054	3.24e-20	Psoriasis PP Keratinocytes PLA2G4D+ vs PLA2G4D-
NDUFA12	1.1e-24	-0.531363	0.366	0.58	3.37e-20	Psoriasis PP Keratinocytes PLA2G4D+ vs PLA2G4D-
VPS28	1.18e-24	-0.442847	0.49	0.697	3.62e-20	Psoriasis PP Keratinocytes PLA2G4D+ vs PLA2G4D-
NRARP	1.19e-24	0.878642	0.532	0.381	3.66e-20	Psoriasis PP Keratinocytes PLA2G4D+ vs PLA2G4D-
COPZ2	1.23e-24	-0.344263	0.011	0.178	3.77e-20	Psoriasis PP Keratinocytes PLA2G4D+ vs PLA2G4D-
NDUFB5	1.29e-24	-0.462022	0.344	0.581	3.97e-20	Psoriasis PP Keratinocytes PLA2G4D+ vs PLA2G4D-
SPCS1	1.42e-24	-0.441956	0.493	0.721	4.35e-20	Psoriasis PP Keratinocytes PLA2G4D+ vs PLA2G4D-
MRPL24	1.46e-24	-0.381577	0.073	0.292	4.49e-20	Psoriasis PP Keratinocytes PLA2G4D+ vs PLA2G4D-
PSMG2	1.47e-24	-0.476667	0.251	0.495	4.52e-20	Psoriasis PP Keratinocytes PLA2G4D+ vs PLA2G4D-
QTRT1	1.6e-24	-0.340397	0.096	0.332	4.9e-20	Psoriasis PP Keratinocytes PLA2G4D+ vs PLA2G4D-
POLE4	1.71e-24	-0.442791	0.225	0.47	5.26e-20	Psoriasis PP Keratinocytes PLA2G4D+ vs PLA2G4D-
TYRO3	1.79e-24	0.307296	0.223	0.056	5.5e-20	Psoriasis PP Keratinocytes PLA2G4D+ vs PLA2G4D-
TK1	1.85e-24	-0.574437	0.003	0.157	5.7e-20	Psoriasis PP Keratinocytes PLA2G4D+ vs PLA2G4D-
C11orf58	1.92e-24	-0.501747	0.485	0.696	5.9e-20	Psoriasis PP Keratinocytes PLA2G4D+ vs PLA2G4D-
SP6	2.09e-24	0.303972	0.152	0.025	6.42e-20	Psoriasis PP Keratinocytes PLA2G4D+ vs PLA2G4D-
PPM1G	2.11e-24	-0.382711	0.166	0.423	6.49e-20	Psoriasis PP Keratinocytes PLA2G4D+ vs PLA2G4D-
SPINT1	2.12e-24	0.559603	0.606	0.503	6.53e-20	Psoriasis PP Keratinocytes PLA2G4D+ vs PLA2G4D-
FBXO45	2.27e-24	0.482918	0.293	0.114	6.98e-20	Psoriasis PP Keratinocytes PLA2G4D+ vs PLA2G4D-
RPL26L1	2.37e-24	-0.45006	0.175	0.399	7.29e-20	Psoriasis PP Keratinocytes PLA2G4D+ vs PLA2G4D-
CFLAR	2.48e-24	0.663721	0.501	0.315	7.63e-20	Psoriasis PP Keratinocytes PLA2G4D+ vs PLA2G4D-
CALD1	2.59e-24	-0.45785	0.18	0.444	7.96e-20	Psoriasis PP Keratinocytes PLA2G4D+ vs PLA2G4D-
UBE2L3	2.65e-24	-0.500548	0.482	0.696	8.15e-20	Psoriasis PP Keratinocytes PLA2G4D+ vs PLA2G4D-
CMTM8	2.79e-24	0.18564	0.161	0.028	8.57e-20	Psoriasis PP Keratinocytes PLA2G4D+ vs PLA2G4D-
SUCO	2.91e-24	0.535724	0.361	0.144	8.95e-20	Psoriasis PP Keratinocytes PLA2G4D+ vs PLA2G4D-
MIF	3.01e-24	-0.597853	0.549	0.753	9.25e-20	Psoriasis PP Keratinocytes PLA2G4D+ vs PLA2G4D-
PCBP2	3.11e-24	-0.463857	0.524	0.737	9.55e-20	Psoriasis PP Keratinocytes PLA2G4D+ vs PLA2G4D-
ITPA	3.11e-24	-0.476499	0.273	0.501	9.55e-20	Psoriasis PP Keratinocytes PLA2G4D+ vs PLA2G4D-
MTCH2	3.14e-24	-0.466588	0.324	0.543	9.65e-20	Psoriasis PP Keratinocytes PLA2G4D+ vs PLA2G4D-
MRPL34	3.22e-24	-0.501098	0.285	0.501	9.9e-20	Psoriasis PP Keratinocytes PLA2G4D+ vs PLA2G4D-
NOP16	3.24e-24	-0.447617	0.146	0.394	9.98e-20	Psoriasis PP Keratinocytes PLA2G4D+ vs PLA2G4D-
SPTBN2	3.25e-24	0.578596	0.31	0.125	9.98e-20	Psoriasis PP Keratinocytes PLA2G4D+ vs PLA2G4D-
TTTY14	3.48e-24	0.237559	0.22	0.054	1.07e-19	Psoriasis PP Keratinocytes PLA2G4D+ vs PLA2G4D-
GK	3.52e-24	0.495477	0.31	0.118	1.08e-19	Psoriasis PP Keratinocytes PLA2G4D+ vs PLA2G4D-
GAS6	3.92e-24	-0.448828	0.161	0.418	1.21e-19	Psoriasis PP Keratinocytes PLA2G4D+ vs PLA2G4D-
ECSIT	4.02e-24	-0.413152	0.104	0.328	1.24e-19	Psoriasis PP Keratinocytes PLA2G4D+ vs PLA2G4D-
ATP7A	4.32e-24	0.3541	0.189	0.044	1.33e-19	Psoriasis PP Keratinocytes PLA2G4D+ vs PLA2G4D-
TMEM259	4.37e-24	0.94654	0.47	0.37	1.34e-19	Psoriasis PP Keratinocytes PLA2G4D+ vs PLA2G4D-
PPP1R18	4.68e-24	-0.380099	0.039	0.236	1.44e-19	Psoriasis PP Keratinocytes PLA2G4D+ vs PLA2G4D-
CKS2	4.85e-24	-0.635552	0.417	0.657	1.49e-19	Psoriasis PP Keratinocytes PLA2G4D+ vs PLA2G4D-
COPS3	4.89e-24	-0.426802	0.161	0.391	1.5e-19	Psoriasis PP Keratinocytes PLA2G4D+ vs PLA2G4D-
MRPL20	5.27e-24	-0.519299	0.456	0.659	1.62e-19	Psoriasis PP Keratinocytes PLA2G4D+ vs PLA2G4D-
NDUFAF4	5.74e-24	-0.355698	0.062	0.277	1.76e-19	Psoriasis PP Keratinocytes PLA2G4D+ vs PLA2G4D-
NINJ1	5.8e-24	-0.280975	0.203	0.462	1.78e-19	Psoriasis PP Keratinocytes PLA2G4D+ vs PLA2G4D-
SF3B3	5.88e-24	0.462292	0.423	0.203	1.81e-19	Psoriasis PP Keratinocytes PLA2G4D+ vs PLA2G4D-
DECR1	5.91e-24	-0.45045	0.214	0.435	1.82e-19	Psoriasis PP Keratinocytes PLA2G4D+ vs PLA2G4D-
ATIC	6.11e-24	-0.34548	0.039	0.225	1.88e-19	Psoriasis PP Keratinocytes PLA2G4D+ vs PLA2G4D-
MACF1	6.36e-24	0.70877	0.515	0.34	1.96e-19	Psoriasis PP Keratinocytes PLA2G4D+ vs PLA2G4D-
CCNI	7.08e-24	-0.557352	0.552	0.764	2.18e-19	Psoriasis PP Keratinocytes PLA2G4D+ vs PLA2G4D-
PPP1CC	7.12e-24	-0.507682	0.318	0.559	2.19e-19	Psoriasis PP Keratinocytes PLA2G4D+ vs PLA2G4D-
SHISA5	7.85e-24	-0.410539	0.104	0.339	2.41e-19	Psoriasis PP Keratinocytes PLA2G4D+ vs PLA2G4D-
MRPL17	7.89e-24	-0.431445	0.135	0.365	2.43e-19	Psoriasis PP Keratinocytes PLA2G4D+ vs PLA2G4D-
GALNT1	7.95e-24	0.496213	0.4	0.233	2.45e-19	Psoriasis PP Keratinocytes PLA2G4D+ vs PLA2G4D-
PLAUR	9.15e-24	-0.827423	0.155	0.405	2.81e-19	Psoriasis PP Keratinocytes PLA2G4D+ vs PLA2G4D-
NOP56	9.51e-24	-0.262257	0.183	0.443	2.92e-19	Psoriasis PP Keratinocytes PLA2G4D+ vs PLA2G4D-
ST13	9.88e-24	-0.528856	0.496	0.704	3.04e-19	Psoriasis PP Keratinocytes PLA2G4D+ vs PLA2G4D-
FAM49B	1.01e-23	-0.411029	0.09	0.315	3.11e-19	Psoriasis PP Keratinocytes PLA2G4D+ vs PLA2G4D-
OCIAD2	1.04e-23	-0.48184	0.315	0.559	3.21e-19	Psoriasis PP Keratinocytes PLA2G4D+ vs PLA2G4D-
COL18A1	1.05e-23	-0.490794	0.025	0.206	3.24e-19	Psoriasis PP Keratinocytes PLA2G4D+ vs PLA2G4D-
MPZL2	1.06e-23	0.651249	0.654	0.567	3.25e-19	Psoriasis PP Keratinocytes PLA2G4D+ vs PLA2G4D-
NIFK	1.08e-23	-0.437819	0.152	0.396	3.31e-19	Psoriasis PP Keratinocytes PLA2G4D+ vs PLA2G4D-
NUDT1	1.08e-23	-0.509135	0.144	0.375	3.32e-19	Psoriasis PP Keratinocytes PLA2G4D+ vs PLA2G4D-
SELENOP	1.13e-23	-0.412732	0.285	0.555	3.46e-19	Psoriasis PP Keratinocytes PLA2G4D+ vs PLA2G4D-
RALGDS	1.15e-23	0.921683	0.425	0.268	3.53e-19	Psoriasis PP Keratinocytes PLA2G4D+ vs PLA2G4D-
ARPC3	1.15e-23	-0.488075	0.597	0.795	3.54e-19	Psoriasis PP Keratinocytes PLA2G4D+ vs PLA2G4D-
SNRNP40	1.2e-23	-0.39611	0.087	0.298	3.68e-19	Psoriasis PP Keratinocytes PLA2G4D+ vs PLA2G4D-
CYB5R1	1.21e-23	-0.547681	0.403	0.622	3.72e-19	Psoriasis PP Keratinocytes PLA2G4D+ vs PLA2G4D-
PLEK2	1.4e-23	-0.283506	0.028	0.209	4.32e-19	Psoriasis PP Keratinocytes PLA2G4D+ vs PLA2G4D-
ALKBH7	1.43e-23	-0.513128	0.4	0.627	4.4e-19	Psoriasis PP Keratinocytes PLA2G4D+ vs PLA2G4D-
AES	1.43e-23	-0.503566	0.225	0.473	4.41e-19	Psoriasis PP Keratinocytes PLA2G4D+ vs PLA2G4D-
NKPD1	1.44e-23	0.250103	0.189	0.041	4.44e-19	Psoriasis PP Keratinocytes PLA2G4D+ vs PLA2G4D-
SLC35E1	1.51e-23	0.667644	0.315	0.142	4.65e-19	Psoriasis PP Keratinocytes PLA2G4D+ vs PLA2G4D-
SVIL	1.55e-23	-0.425526	0.054	0.26	4.77e-19	Psoriasis PP Keratinocytes PLA2G4D+ vs PLA2G4D-
CSNK1E	1.65e-23	0.717581	0.462	0.26	5.06e-19	Psoriasis PP Keratinocytes PLA2G4D+ vs PLA2G4D-
RBM17	1.72e-23	-0.467943	0.248	0.464	5.27e-19	Psoriasis PP Keratinocytes PLA2G4D+ vs PLA2G4D-
SLC20A1	1.72e-23	-0.311643	0.096	0.313	5.29e-19	Psoriasis PP Keratinocytes PLA2G4D+ vs PLA2G4D-
HMGN1	1.78e-23	-0.433326	0.628	0.83	5.48e-19	Psoriasis PP Keratinocytes PLA2G4D+ vs PLA2G4D-
TMEM14A	2.02e-23	-0.423953	0.079	0.271	6.22e-19	Psoriasis PP Keratinocytes PLA2G4D+ vs PLA2G4D-
HNRNPK	2.08e-23	-0.430932	0.648	0.823	6.41e-19	Psoriasis PP Keratinocytes PLA2G4D+ vs PLA2G4D-
SMOX	2.18e-23	0.306313	0.214	0.053	6.7e-19	Psoriasis PP Keratinocytes PLA2G4D+ vs PLA2G4D-
RALGPS2	2.37e-23	0.59493	0.349	0.165	7.28e-19	Psoriasis PP Keratinocytes PLA2G4D+ vs PLA2G4D-
LMF2	2.39e-23	-0.387613	0.037	0.224	7.34e-19	Psoriasis PP Keratinocytes PLA2G4D+ vs PLA2G4D-
UROD	2.39e-23	-0.333336	0.039	0.235	7.36e-19	Psoriasis PP Keratinocytes PLA2G4D+ vs PLA2G4D-
XG	2.62e-23	0.393166	0.327	0.126	8.06e-19	Psoriasis PP Keratinocytes PLA2G4D+ vs PLA2G4D-
CAVIN3	2.75e-23	-0.403324	0.017	0.189	8.44e-19	Psoriasis PP Keratinocytes PLA2G4D+ vs PLA2G4D-
ANAPC15	2.79e-23	-0.442053	0.186	0.391	8.57e-19	Psoriasis PP Keratinocytes PLA2G4D+ vs PLA2G4D-
CCT7	2.82e-23	-0.509417	0.327	0.543	8.66e-19	Psoriasis PP Keratinocytes PLA2G4D+ vs PLA2G4D-
METAP2	2.86e-23	-0.505808	0.355	0.596	8.79e-19	Psoriasis PP Keratinocytes PLA2G4D+ vs PLA2G4D-
RPS10	2.99e-23	-0.42457	0.651	0.864	9.19e-19	Psoriasis PP Keratinocytes PLA2G4D+ vs PLA2G4D-
ULK3	3.13e-23	0.471743	0.366	0.167	9.62e-19	Psoriasis PP Keratinocytes PLA2G4D+ vs PLA2G4D-
PRR7	3.84e-23	-0.293032	0.082	0.293	1.18e-18	Psoriasis PP Keratinocytes PLA2G4D+ vs PLA2G4D-
MRPL32	4.06e-23	-0.381867	0.248	0.495	1.25e-18	Psoriasis PP Keratinocytes PLA2G4D+ vs PLA2G4D-
DNM2	4.7e-23	0.625986	0.366	0.202	1.45e-18	Psoriasis PP Keratinocytes PLA2G4D+ vs PLA2G4D-
ARL6IP5	4.91e-23	-0.374963	0.042	0.239	1.51e-18	Psoriasis PP Keratinocytes PLA2G4D+ vs PLA2G4D-
ADTRP	4.91e-23	0.304831	0.203	0.051	1.51e-18	Psoriasis PP Keratinocytes PLA2G4D+ vs PLA2G4D-
CD55	5.17e-23	0.786954	0.617	0.472	1.59e-18	Psoriasis PP Keratinocytes PLA2G4D+ vs PLA2G4D-
SDC1	5.36e-23	0.663312	0.721	0.722	1.65e-18	Psoriasis PP Keratinocytes PLA2G4D+ vs PLA2G4D-
EMC7	5.47e-23	-0.454159	0.239	0.48	1.68e-18	Psoriasis PP Keratinocytes PLA2G4D+ vs PLA2G4D-
MRPL40	6.06e-23	-0.425449	0.161	0.404	1.86e-18	Psoriasis PP Keratinocytes PLA2G4D+ vs PLA2G4D-
TSR3	6.67e-23	-0.41382	0.149	0.385	2.05e-18	Psoriasis PP Keratinocytes PLA2G4D+ vs PLA2G4D-
ANO1	6.76e-23	-0.253079	0.003	0.143	2.08e-18	Psoriasis PP Keratinocytes PLA2G4D+ vs PLA2G4D-
ETFB	7.46e-23	-0.4259	0.33	0.565	2.29e-18	Psoriasis PP Keratinocytes PLA2G4D+ vs PLA2G4D-
WNT10A	7.89e-23	-0.436104	0.011	0.172	2.42e-18	Psoriasis PP Keratinocytes PLA2G4D+ vs PLA2G4D-
KAZALD1	8.32e-23	0.202718	0.175	0.036	2.56e-18	Psoriasis PP Keratinocytes PLA2G4D+ vs PLA2G4D-
CCNG1	8.74e-23	-0.400582	0.073	0.28	2.69e-18	Psoriasis PP Keratinocytes PLA2G4D+ vs PLA2G4D-
EXT1	9.15e-23	-0.324931	0.028	0.21	2.81e-18	Psoriasis PP Keratinocytes PLA2G4D+ vs PLA2G4D-
RAB5C	9.75e-23	-0.481358	0.324	0.518	3e-18	Psoriasis PP Keratinocytes PLA2G4D+ vs PLA2G4D-
MRPS2	1.04e-22	-0.367122	0.099	0.315	3.21e-18	Psoriasis PP Keratinocytes PLA2G4D+ vs PLA2G4D-
ADSS	1.05e-22	-0.360044	0.065	0.274	3.23e-18	Psoriasis PP Keratinocytes PLA2G4D+ vs PLA2G4D-
SRRM1	1.09e-22	-0.359744	0.276	0.536	3.36e-18	Psoriasis PP Keratinocytes PLA2G4D+ vs PLA2G4D-
MRPL4	1.2e-22	-0.465519	0.363	0.583	3.7e-18	Psoriasis PP Keratinocytes PLA2G4D+ vs PLA2G4D-
LMAN2	1.22e-22	-0.466137	0.349	0.569	3.74e-18	Psoriasis PP Keratinocytes PLA2G4D+ vs PLA2G4D-
GPATCH4	1.25e-22	-0.396805	0.107	0.332	3.86e-18	Psoriasis PP Keratinocytes PLA2G4D+ vs PLA2G4D-
UBB	1.29e-22	-0.348575	0.814	0.945	3.96e-18	Psoriasis PP Keratinocytes PLA2G4D+ vs PLA2G4D-
RPF2	1.29e-22	-0.363071	0.085	0.3	3.98e-18	Psoriasis PP Keratinocytes PLA2G4D+ vs PLA2G4D-
MRPS18B	1.38e-22	-0.441739	0.158	0.389	4.23e-18	Psoriasis PP Keratinocytes PLA2G4D+ vs PLA2G4D-
TTC39A	1.4e-22	0.35594	0.27	0.097	4.31e-18	Psoriasis PP Keratinocytes PLA2G4D+ vs PLA2G4D-
CCNB1IP1	1.48e-22	-0.39464	0.073	0.282	4.56e-18	Psoriasis PP Keratinocytes PLA2G4D+ vs PLA2G4D-
COX6B1	1.54e-22	-0.434542	0.758	0.907	4.74e-18	Psoriasis PP Keratinocytes PLA2G4D+ vs PLA2G4D-
LSM2	1.57e-22	-0.416522	0.262	0.502	4.82e-18	Psoriasis PP Keratinocytes PLA2G4D+ vs PLA2G4D-
DYNLT1	1.58e-22	-0.493449	0.377	0.595	4.85e-18	Psoriasis PP Keratinocytes PLA2G4D+ vs PLA2G4D-
COX5A	1.59e-22	-0.483473	0.558	0.773	4.88e-18	Psoriasis PP Keratinocytes PLA2G4D+ vs PLA2G4D-
CCDC85B	1.65e-22	-0.482553	0.338	0.575	5.06e-18	Psoriasis PP Keratinocytes PLA2G4D+ vs PLA2G4D-
MRPS35	1.65e-22	-0.400038	0.135	0.359	5.06e-18	Psoriasis PP Keratinocytes PLA2G4D+ vs PLA2G4D-
PUF60	1.65e-22	-0.405481	0.321	0.539	5.07e-18	Psoriasis PP Keratinocytes PLA2G4D+ vs PLA2G4D-
COPE	1.79e-22	-0.407591	0.549	0.754	5.51e-18	Psoriasis PP Keratinocytes PLA2G4D+ vs PLA2G4D-
WNT4	1.84e-22	-0.478737	0.042	0.235	5.64e-18	Psoriasis PP Keratinocytes PLA2G4D+ vs PLA2G4D-
NONO	1.86e-22	-0.481251	0.217	0.416	5.7e-18	Psoriasis PP Keratinocytes PLA2G4D+ vs PLA2G4D-
SHMT2	2.03e-22	-0.365665	0.079	0.292	6.25e-18	Psoriasis PP Keratinocytes PLA2G4D+ vs PLA2G4D-
ZSWIM8	2.09e-22	0.516873	0.307	0.113	6.42e-18	Psoriasis PP Keratinocytes PLA2G4D+ vs PLA2G4D-
KARS	2.12e-22	-0.440919	0.211	0.433	6.51e-18	Psoriasis PP Keratinocytes PLA2G4D+ vs PLA2G4D-
TAF9	2.16e-22	-0.50829	0.254	0.483	6.64e-18	Psoriasis PP Keratinocytes PLA2G4D+ vs PLA2G4D-
ERN1	2.25e-22	0.508694	0.335	0.14	6.93e-18	Psoriasis PP Keratinocytes PLA2G4D+ vs PLA2G4D-
CENPW	2.3e-22	-0.403893	0.02	0.187	7.07e-18	Psoriasis PP Keratinocytes PLA2G4D+ vs PLA2G4D-
EXOSC5	2.44e-22	-0.369843	0.076	0.282	7.5e-18	Psoriasis PP Keratinocytes PLA2G4D+ vs PLA2G4D-
TMEM230	2.48e-22	-0.423197	0.141	0.339	7.61e-18	Psoriasis PP Keratinocytes PLA2G4D+ vs PLA2G4D-
MRPS23	2.57e-22	-0.381679	0.104	0.309	7.89e-18	Psoriasis PP Keratinocytes PLA2G4D+ vs PLA2G4D-
RUVBL2	2.6e-22	-0.428384	0.149	0.359	8e-18	Psoriasis PP Keratinocytes PLA2G4D+ vs PLA2G4D-
KRT16	2.78e-22	0.820604	0.896	0.791	8.54e-18	Psoriasis PP Keratinocytes PLA2G4D+ vs PLA2G4D-
NASP	2.87e-22	-0.431026	0.141	0.377	8.81e-18	Psoriasis PP Keratinocytes PLA2G4D+ vs PLA2G4D-
SYNE2	3.03e-22	-0.461114	0.104	0.33	9.3e-18	Psoriasis PP Keratinocytes PLA2G4D+ vs PLA2G4D-
NOL3	3.07e-22	0.448934	0.406	0.197	9.43e-18	Psoriasis PP Keratinocytes PLA2G4D+ vs PLA2G4D-
DTYMK	3.15e-22	-0.41485	0.073	0.272	9.69e-18	Psoriasis PP Keratinocytes PLA2G4D+ vs PLA2G4D-
G29073	3.15e-22	0.206705	0.113	0.015	9.69e-18	Psoriasis PP Keratinocytes PLA2G4D+ vs PLA2G4D-
GUK1	3.17e-22	-0.375766	0.721	0.897	9.75e-18	Psoriasis PP Keratinocytes PLA2G4D+ vs PLA2G4D-
GNB2	3.35e-22	0.243374	0.648	0.726	1.03e-17	Psoriasis PP Keratinocytes PLA2G4D+ vs PLA2G4D-
TP63	3.44e-22	-0.289339	0.225	0.483	1.06e-17	Psoriasis PP Keratinocytes PLA2G4D+ vs PLA2G4D-
MTDH	3.6e-22	-0.484661	0.521	0.74	1.11e-17	Psoriasis PP Keratinocytes PLA2G4D+ vs PLA2G4D-
OAZ1	3.62e-22	-0.341938	0.82	0.939	1.11e-17	Psoriasis PP Keratinocytes PLA2G4D+ vs PLA2G4D-
BCAS2	3.67e-22	-0.523638	0.239	0.481	1.13e-17	Psoriasis PP Keratinocytes PLA2G4D+ vs PLA2G4D-
PPT1	3.79e-22	-0.31341	0.039	0.228	1.17e-17	Psoriasis PP Keratinocytes PLA2G4D+ vs PLA2G4D-
CDT1	3.82e-22	-0.266103	0	0.126	1.17e-17	Psoriasis PP Keratinocytes PLA2G4D+ vs PLA2G4D-
TSPAN5	4.08e-22	0.429426	0.417	0.2	1.26e-17	Psoriasis PP Keratinocytes PLA2G4D+ vs PLA2G4D-
WBP1L	4.09e-22	0.375285	0.262	0.085	1.26e-17	Psoriasis PP Keratinocytes PLA2G4D+ vs PLA2G4D-
ZMIZ1	4.13e-22	0.479945	0.262	0.092	1.27e-17	Psoriasis PP Keratinocytes PLA2G4D+ vs PLA2G4D-
FKBP1A	4.23e-22	-0.483079	0.527	0.736	1.3e-17	Psoriasis PP Keratinocytes PLA2G4D+ vs PLA2G4D-
SNRPD3	4.35e-22	-0.416255	0.363	0.593	1.34e-17	Psoriasis PP Keratinocytes PLA2G4D+ vs PLA2G4D-
CLIP1	5.1e-22	0.690524	0.515	0.312	1.57e-17	Psoriasis PP Keratinocytes PLA2G4D+ vs PLA2G4D-
MRPL13	5.14e-22	-0.445933	0.208	0.424	1.58e-17	Psoriasis PP Keratinocytes PLA2G4D+ vs PLA2G4D-
HTRA1	5.21e-22	-0.371445	0.006	0.15	1.6e-17	Psoriasis PP Keratinocytes PLA2G4D+ vs PLA2G4D-
GCNT4	6.17e-22	0.307819	0.175	0.04	1.9e-17	Psoriasis PP Keratinocytes PLA2G4D+ vs PLA2G4D-
BOD1	6.4e-22	-0.378678	0.124	0.327	1.97e-17	Psoriasis PP Keratinocytes PLA2G4D+ vs PLA2G4D-
TNS4	6.45e-22	-0.303383	0.042	0.215	1.98e-17	Psoriasis PP Keratinocytes PLA2G4D+ vs PLA2G4D-
COL7A1	6.93e-22	-0.380483	0.011	0.166	2.13e-17	Psoriasis PP Keratinocytes PLA2G4D+ vs PLA2G4D-
ISCU	6.93e-22	-0.437999	0.335	0.52	2.13e-17	Psoriasis PP Keratinocytes PLA2G4D+ vs PLA2G4D-
PERP	7.1e-22	0.533243	0.969	0.973	2.18e-17	Psoriasis PP Keratinocytes PLA2G4D+ vs PLA2G4D-
APOBEC3C	7.32e-22	-0.315083	0.008	0.159	2.25e-17	Psoriasis PP Keratinocytes PLA2G4D+ vs PLA2G4D-
KYNU	7.66e-22	-0.406172	0.146	0.38	2.35e-17	Psoriasis PP Keratinocytes PLA2G4D+ vs PLA2G4D-
PTP4A2	7.83e-22	-0.442626	0.262	0.502	2.41e-17	Psoriasis PP Keratinocytes PLA2G4D+ vs PLA2G4D-
CAMTA1	7.93e-22	-0.495183	0.448	0.622	2.44e-17	Psoriasis PP Keratinocytes PLA2G4D+ vs PLA2G4D-
ANAPC16	8.03e-22	-0.483999	0.428	0.63	2.47e-17	Psoriasis PP Keratinocytes PLA2G4D+ vs PLA2G4D-
LYAR	8.09e-22	-0.355441	0.07	0.276	2.49e-17	Psoriasis PP Keratinocytes PLA2G4D+ vs PLA2G4D-
IGFL3	8.1e-22	0.242904	0.166	0.034	2.49e-17	Psoriasis PP Keratinocytes PLA2G4D+ vs PLA2G4D-
NDUFA9	8.2e-22	-0.415026	0.189	0.411	2.52e-17	Psoriasis PP Keratinocytes PLA2G4D+ vs PLA2G4D-
PSMB3	8.22e-22	-0.454953	0.549	0.714	2.53e-17	Psoriasis PP Keratinocytes PLA2G4D+ vs PLA2G4D-
EBPL	8.63e-22	-0.454548	0.445	0.65	2.65e-17	Psoriasis PP Keratinocytes PLA2G4D+ vs PLA2G4D-
ISOC1	9.24e-22	-0.354439	0.045	0.232	2.84e-17	Psoriasis PP Keratinocytes PLA2G4D+ vs PLA2G4D-
TSEN34	9.42e-22	-0.461986	0.217	0.414	2.9e-17	Psoriasis PP Keratinocytes PLA2G4D+ vs PLA2G4D-
IGFBP3	9.61e-22	-0.999138	0.085	0.291	2.95e-17	Psoriasis PP Keratinocytes PLA2G4D+ vs PLA2G4D-
BSG	9.66e-22	-0.404379	0.535	0.753	2.97e-17	Psoriasis PP Keratinocytes PLA2G4D+ vs PLA2G4D-
HACD3	9.94e-22	-0.296881	0.023	0.192	3.06e-17	Psoriasis PP Keratinocytes PLA2G4D+ vs PLA2G4D-
NDUFV1	1e-21	-0.467213	0.369	0.595	3.07e-17	Psoriasis PP Keratinocytes PLA2G4D+ vs PLA2G4D-
YWHAQ	1e-21	-0.467941	0.606	0.8	3.08e-17	Psoriasis PP Keratinocytes PLA2G4D+ vs PLA2G4D-
PIM1	1.1e-21	0.652908	0.532	0.386	3.39e-17	Psoriasis PP Keratinocytes PLA2G4D+ vs PLA2G4D-
MRPS5	1.11e-21	-0.363747	0.076	0.283	3.42e-17	Psoriasis PP Keratinocytes PLA2G4D+ vs PLA2G4D-
TP53TG1	1.12e-21	-0.433964	0.194	0.367	3.45e-17	Psoriasis PP Keratinocytes PLA2G4D+ vs PLA2G4D-
UFD1	1.13e-21	-0.451887	0.273	0.445	3.47e-17	Psoriasis PP Keratinocytes PLA2G4D+ vs PLA2G4D-
CEP170B	1.13e-21	0.605567	0.361	0.171	3.48e-17	Psoriasis PP Keratinocytes PLA2G4D+ vs PLA2G4D-
SP100	1.24e-21	-0.414216	0.118	0.334	3.81e-17	Psoriasis PP Keratinocytes PLA2G4D+ vs PLA2G4D-
TMEM123	1.31e-21	0.505711	0.656	0.593	4.02e-17	Psoriasis PP Keratinocytes PLA2G4D+ vs PLA2G4D-
BRIX1	1.33e-21	-0.367247	0.076	0.285	4.1e-17	Psoriasis PP Keratinocytes PLA2G4D+ vs PLA2G4D-
CD47	1.47e-21	-0.334708	0.383	0.64	4.53e-17	Psoriasis PP Keratinocytes PLA2G4D+ vs PLA2G4D-
B4GALNT3	1.58e-21	0.434563	0.161	0.036	4.87e-17	Psoriasis PP Keratinocytes PLA2G4D+ vs PLA2G4D-
PABPC1	1.69e-21	-0.451947	0.73	0.889	5.21e-17	Psoriasis PP Keratinocytes PLA2G4D+ vs PLA2G4D-
BNIP3	1.72e-21	0.550393	0.406	0.217	5.29e-17	Psoriasis PP Keratinocytes PLA2G4D+ vs PLA2G4D-
ATP6V0A1	2.21e-21	0.531575	0.304	0.124	6.79e-17	Psoriasis PP Keratinocytes PLA2G4D+ vs PLA2G4D-
AL445524.1	2.4e-21	0.479699	0.637	0.593	7.38e-17	Psoriasis PP Keratinocytes PLA2G4D+ vs PLA2G4D-
PSMD8	2.48e-21	-0.401791	0.544	0.74	7.63e-17	Psoriasis PP Keratinocytes PLA2G4D+ vs PLA2G4D-
CLTC	2.6e-21	0.497081	0.473	0.274	7.98e-17	Psoriasis PP Keratinocytes PLA2G4D+ vs PLA2G4D-
ACP1	2.6e-21	-0.441355	0.327	0.532	7.98e-17	Psoriasis PP Keratinocytes PLA2G4D+ vs PLA2G4D-
POLR3K	2.7e-21	-0.284555	0.031	0.204	8.31e-17	Psoriasis PP Keratinocytes PLA2G4D+ vs PLA2G4D-
KRTCAP3	2.76e-21	-0.322393	0.006	0.147	8.5e-17	Psoriasis PP Keratinocytes PLA2G4D+ vs PLA2G4D-
GTF3A	3.19e-21	-0.435549	0.31	0.491	9.8e-17	Psoriasis PP Keratinocytes PLA2G4D+ vs PLA2G4D-
NME4	3.28e-21	-0.318895	0.037	0.217	1.01e-16	Psoriasis PP Keratinocytes PLA2G4D+ vs PLA2G4D-
DAPL1	3.3e-21	-0.462776	0.437	0.687	1.02e-16	Psoriasis PP Keratinocytes PLA2G4D+ vs PLA2G4D-
AHNAK2	3.41e-21	0.661011	0.549	0.394	1.05e-16	Psoriasis PP Keratinocytes PLA2G4D+ vs PLA2G4D-
XRCC6	3.51e-21	-0.431391	0.346	0.585	1.08e-16	Psoriasis PP Keratinocytes PLA2G4D+ vs PLA2G4D-
BRI3	3.53e-21	-0.477352	0.301	0.523	1.09e-16	Psoriasis PP Keratinocytes PLA2G4D+ vs PLA2G4D-
ATXN10	3.58e-21	-0.38082	0.135	0.329	1.1e-16	Psoriasis PP Keratinocytes PLA2G4D+ vs PLA2G4D-
ASPG	3.69e-21	0.430705	0.392	0.187	1.14e-16	Psoriasis PP Keratinocytes PLA2G4D+ vs PLA2G4D-
MAD2L2	3.71e-21	-0.328051	0.051	0.232	1.14e-16	Psoriasis PP Keratinocytes PLA2G4D+ vs PLA2G4D-
DNAJC9	4.03e-21	-0.429369	0.104	0.296	1.24e-16	Psoriasis PP Keratinocytes PLA2G4D+ vs PLA2G4D-
TRIM29	4.21e-21	0.546623	0.811	0.792	1.3e-16	Psoriasis PP Keratinocytes PLA2G4D+ vs PLA2G4D-
EIF4A2	4.41e-21	-0.228738	0.552	0.785	1.36e-16	Psoriasis PP Keratinocytes PLA2G4D+ vs PLA2G4D-
IDH3G	4.48e-21	-0.387451	0.211	0.449	1.38e-16	Psoriasis PP Keratinocytes PLA2G4D+ vs PLA2G4D-
SFRP1	4.63e-21	-0.398528	0.008	0.153	1.42e-16	Psoriasis PP Keratinocytes PLA2G4D+ vs PLA2G4D-
XRN2	4.68e-21	-0.350543	0.127	0.354	1.44e-16	Psoriasis PP Keratinocytes PLA2G4D+ vs PLA2G4D-
ADRM1	4.71e-21	-0.419636	0.482	0.679	1.45e-16	Psoriasis PP Keratinocytes PLA2G4D+ vs PLA2G4D-
TJP2	4.79e-21	0.732972	0.454	0.263	1.47e-16	Psoriasis PP Keratinocytes PLA2G4D+ vs PLA2G4D-
NPAS2	4.8e-21	0.330149	0.149	0.034	1.48e-16	Psoriasis PP Keratinocytes PLA2G4D+ vs PLA2G4D-
TMEM205	5.34e-21	-0.402234	0.138	0.364	1.64e-16	Psoriasis PP Keratinocytes PLA2G4D+ vs PLA2G4D-
SSR2	5.4e-21	-0.446927	0.501	0.708	1.66e-16	Psoriasis PP Keratinocytes PLA2G4D+ vs PLA2G4D-
VAPA	5.71e-21	-0.441116	0.546	0.762	1.76e-16	Psoriasis PP Keratinocytes PLA2G4D+ vs PLA2G4D-
FUNDC2	6.01e-21	-0.408497	0.18	0.374	1.85e-16	Psoriasis PP Keratinocytes PLA2G4D+ vs PLA2G4D-
NOD2	6.12e-21	0.447766	0.27	0.096	1.88e-16	Psoriasis PP Keratinocytes PLA2G4D+ vs PLA2G4D-
SNRNP70	6.53e-21	-0.345182	0.279	0.531	2.01e-16	Psoriasis PP Keratinocytes PLA2G4D+ vs PLA2G4D-
POP5	6.81e-21	-0.361983	0.099	0.292	2.09e-16	Psoriasis PP Keratinocytes PLA2G4D+ vs PLA2G4D-
DGUOK	6.83e-21	-0.444942	0.256	0.458	2.1e-16	Psoriasis PP Keratinocytes PLA2G4D+ vs PLA2G4D-
MRPL47	6.97e-21	-0.389817	0.248	0.459	2.14e-16	Psoriasis PP Keratinocytes PLA2G4D+ vs PLA2G4D-
VSIR	7.07e-21	-0.327308	0.09	0.3	2.17e-16	Psoriasis PP Keratinocytes PLA2G4D+ vs PLA2G4D-
SOX15	7.33e-21	-0.446717	0.392	0.639	2.25e-16	Psoriasis PP Keratinocytes PLA2G4D+ vs PLA2G4D-
OASL	7.75e-21	0.418215	0.234	0.073	2.38e-16	Psoriasis PP Keratinocytes PLA2G4D+ vs PLA2G4D-
CRB3	8.47e-21	0.505563	0.513	0.343	2.6e-16	Psoriasis PP Keratinocytes PLA2G4D+ vs PLA2G4D-
QDPR	8.47e-21	-0.292748	0.037	0.201	2.61e-16	Psoriasis PP Keratinocytes PLA2G4D+ vs PLA2G4D-
HNRNPM	8.48e-21	-0.457697	0.397	0.627	2.61e-16	Psoriasis PP Keratinocytes PLA2G4D+ vs PLA2G4D-
TRAPPC1	8.51e-21	-0.454563	0.411	0.627	2.62e-16	Psoriasis PP Keratinocytes PLA2G4D+ vs PLA2G4D-
MYH14	8.67e-21	0.286666	0.149	0.029	2.67e-16	Psoriasis PP Keratinocytes PLA2G4D+ vs PLA2G4D-
C2CD2L	9.24e-21	0.327025	0.206	0.055	2.84e-16	Psoriasis PP Keratinocytes PLA2G4D+ vs PLA2G4D-
ALDH3A2	9.45e-21	-0.360374	0.194	0.435	2.91e-16	Psoriasis PP Keratinocytes PLA2G4D+ vs PLA2G4D-
EHBP1L1	9.51e-21	0.64272	0.296	0.145	2.92e-16	Psoriasis PP Keratinocytes PLA2G4D+ vs PLA2G4D-
CCM2	9.66e-21	-0.40283	0.056	0.248	2.97e-16	Psoriasis PP Keratinocytes PLA2G4D+ vs PLA2G4D-
ERGIC3	9.74e-21	-0.443559	0.482	0.68	2.99e-16	Psoriasis PP Keratinocytes PLA2G4D+ vs PLA2G4D-
SNX21	1.04e-20	0.422324	0.321	0.135	3.2e-16	Psoriasis PP Keratinocytes PLA2G4D+ vs PLA2G4D-
RPL17	1.05e-20	-0.464584	0.417	0.638	3.24e-16	Psoriasis PP Keratinocytes PLA2G4D+ vs PLA2G4D-
DOCK6	1.07e-20	0.499081	0.208	0.074	3.29e-16	Psoriasis PP Keratinocytes PLA2G4D+ vs PLA2G4D-
HSP90AB1	1.13e-20	-0.278991	0.845	0.932	3.47e-16	Psoriasis PP Keratinocytes PLA2G4D+ vs PLA2G4D-
HRAS	1.21e-20	-0.460552	0.527	0.714	3.72e-16	Psoriasis PP Keratinocytes PLA2G4D+ vs PLA2G4D-
CXCR2	1.23e-20	0.332839	0.158	0.037	3.79e-16	Psoriasis PP Keratinocytes PLA2G4D+ vs PLA2G4D-
PRSS8	1.24e-20	0.651531	0.454	0.266	3.81e-16	Psoriasis PP Keratinocytes PLA2G4D+ vs PLA2G4D-
KIFC2	1.54e-20	0.619066	0.265	0.104	4.74e-16	Psoriasis PP Keratinocytes PLA2G4D+ vs PLA2G4D-
XRCC5	1.54e-20	-0.416723	0.265	0.507	4.75e-16	Psoriasis PP Keratinocytes PLA2G4D+ vs PLA2G4D-
C1orf21	1.57e-20	-0.427981	0.361	0.585	4.82e-16	Psoriasis PP Keratinocytes PLA2G4D+ vs PLA2G4D-
ACOX1	1.58e-20	0.385384	0.321	0.126	4.85e-16	Psoriasis PP Keratinocytes PLA2G4D+ vs PLA2G4D-
GPSM2	1.62e-20	-0.424636	0.082	0.275	4.97e-16	Psoriasis PP Keratinocytes PLA2G4D+ vs PLA2G4D-
SSNA1	1.63e-20	-0.464381	0.437	0.636	5e-16	Psoriasis PP Keratinocytes PLA2G4D+ vs PLA2G4D-
MIDN	1.8e-20	0.703336	0.631	0.53	5.53e-16	Psoriasis PP Keratinocytes PLA2G4D+ vs PLA2G4D-
RHBDF2	1.86e-20	0.520667	0.301	0.14	5.73e-16	Psoriasis PP Keratinocytes PLA2G4D+ vs PLA2G4D-
GJB3	1.9e-20	-0.315042	0.268	0.518	5.83e-16	Psoriasis PP Keratinocytes PLA2G4D+ vs PLA2G4D-
BAX	2.18e-20	-0.412887	0.22	0.438	6.69e-16	Psoriasis PP Keratinocytes PLA2G4D+ vs PLA2G4D-
EIF2A	2.21e-20	-0.386809	0.268	0.492	6.8e-16	Psoriasis PP Keratinocytes PLA2G4D+ vs PLA2G4D-
TMEM258	2.21e-20	-0.404366	0.47	0.664	6.8e-16	Psoriasis PP Keratinocytes PLA2G4D+ vs PLA2G4D-
KIAA0513	2.21e-20	0.302138	0.172	0.04	6.81e-16	Psoriasis PP Keratinocytes PLA2G4D+ vs PLA2G4D-
NPLOC4	2.23e-20	0.566938	0.344	0.162	6.87e-16	Psoriasis PP Keratinocytes PLA2G4D+ vs PLA2G4D-
AKR1B1	2.33e-20	-0.304971	0.025	0.188	7.18e-16	Psoriasis PP Keratinocytes PLA2G4D+ vs PLA2G4D-
CHP1	2.45e-20	0.586619	0.513	0.376	7.55e-16	Psoriasis PP Keratinocytes PLA2G4D+ vs PLA2G4D-
PABPC4	2.49e-20	-0.338512	0.127	0.35	7.65e-16	Psoriasis PP Keratinocytes PLA2G4D+ vs PLA2G4D-
DGCR6L	2.71e-20	-0.420449	0.231	0.441	8.32e-16	Psoriasis PP Keratinocytes PLA2G4D+ vs PLA2G4D-
RNASET2	3.06e-20	-0.381242	0.099	0.305	9.41e-16	Psoriasis PP Keratinocytes PLA2G4D+ vs PLA2G4D-
MCM5	3.28e-20	-0.329578	0.014	0.164	1.01e-15	Psoriasis PP Keratinocytes PLA2G4D+ vs PLA2G4D-
MRPL52	3.33e-20	-0.468578	0.377	0.592	1.02e-15	Psoriasis PP Keratinocytes PLA2G4D+ vs PLA2G4D-
ABCE1	3.33e-20	-0.310318	0.062	0.252	1.02e-15	Psoriasis PP Keratinocytes PLA2G4D+ vs PLA2G4D-
MRPL22	3.64e-20	-0.412881	0.189	0.409	1.12e-15	Psoriasis PP Keratinocytes PLA2G4D+ vs PLA2G4D-
RNPEP	3.78e-20	-0.343995	0.09	0.294	1.16e-15	Psoriasis PP Keratinocytes PLA2G4D+ vs PLA2G4D-
POMP	3.95e-20	-0.442995	0.592	0.774	1.21e-15	Psoriasis PP Keratinocytes PLA2G4D+ vs PLA2G4D-
MAP7D1	4.3e-20	0.598573	0.645	0.541	1.32e-15	Psoriasis PP Keratinocytes PLA2G4D+ vs PLA2G4D-
CSRP2	4.64e-20	-0.337589	0.048	0.23	1.43e-15	Psoriasis PP Keratinocytes PLA2G4D+ vs PLA2G4D-
PPHLN1	4.69e-20	-0.359129	0.11	0.325	1.44e-15	Psoriasis PP Keratinocytes PLA2G4D+ vs PLA2G4D-
IMP4	4.86e-20	-0.325493	0.192	0.426	1.49e-15	Psoriasis PP Keratinocytes PLA2G4D+ vs PLA2G4D-
NDST1	5.06e-20	0.558188	0.273	0.111	1.56e-15	Psoriasis PP Keratinocytes PLA2G4D+ vs PLA2G4D-
LYSMD2	5.16e-20	-0.289842	0.028	0.18	1.59e-15	Psoriasis PP Keratinocytes PLA2G4D+ vs PLA2G4D-
CBR3	5.18e-20	-0.570742	0.276	0.511	1.59e-15	Psoriasis PP Keratinocytes PLA2G4D+ vs PLA2G4D-
TRIM62	5.36e-20	0.224394	0.172	0.04	1.65e-15	Psoriasis PP Keratinocytes PLA2G4D+ vs PLA2G4D-
HNRNPAB	5.76e-20	-0.436294	0.42	0.626	1.77e-15	Psoriasis PP Keratinocytes PLA2G4D+ vs PLA2G4D-
MRPS22	5.83e-20	-0.343256	0.115	0.302	1.79e-15	Psoriasis PP Keratinocytes PLA2G4D+ vs PLA2G4D-
NAXE	5.88e-20	-0.412604	0.27	0.449	1.81e-15	Psoriasis PP Keratinocytes PLA2G4D+ vs PLA2G4D-
GID8	6.28e-20	0.449859	0.51	0.388	1.93e-15	Psoriasis PP Keratinocytes PLA2G4D+ vs PLA2G4D-
SLC11A2	6.46e-20	0.329347	0.245	0.081	1.98e-15	Psoriasis PP Keratinocytes PLA2G4D+ vs PLA2G4D-
HAUS1	6.47e-20	-0.286491	0.028	0.193	1.99e-15	Psoriasis PP Keratinocytes PLA2G4D+ vs PLA2G4D-
SDHA	6.75e-20	-0.342365	0.023	0.178	2.07e-15	Psoriasis PP Keratinocytes PLA2G4D+ vs PLA2G4D-
THYN1	7.13e-20	-0.313532	0.037	0.206	2.19e-15	Psoriasis PP Keratinocytes PLA2G4D+ vs PLA2G4D-
CHD3	7.23e-20	-0.293017	0.011	0.154	2.22e-15	Psoriasis PP Keratinocytes PLA2G4D+ vs PLA2G4D-
LAMTOR1	7.4e-20	-0.416757	0.448	0.652	2.28e-15	Psoriasis PP Keratinocytes PLA2G4D+ vs PLA2G4D-
IDI1	7.68e-20	0.679537	0.687	0.55	2.36e-15	Psoriasis PP Keratinocytes PLA2G4D+ vs PLA2G4D-
PSMB10	8.44e-20	-0.219958	0.011	0.151	2.59e-15	Psoriasis PP Keratinocytes PLA2G4D+ vs PLA2G4D-
FDPS	8.67e-20	0.823408	0.665	0.573	2.66e-15	Psoriasis PP Keratinocytes PLA2G4D+ vs PLA2G4D-
WDR18	8.8e-20	-0.352582	0.121	0.329	2.71e-15	Psoriasis PP Keratinocytes PLA2G4D+ vs PLA2G4D-
MCM7	9.16e-20	-0.414831	0.056	0.237	2.82e-15	Psoriasis PP Keratinocytes PLA2G4D+ vs PLA2G4D-
EIF4G1	1.01e-19	0.572318	0.594	0.469	3.1e-15	Psoriasis PP Keratinocytes PLA2G4D+ vs PLA2G4D-
TP53INP2	1.05e-19	0.328561	0.175	0.043	3.22e-15	Psoriasis PP Keratinocytes PLA2G4D+ vs PLA2G4D-
DCUN1D5	1.08e-19	-0.369366	0.166	0.368	3.33e-15	Psoriasis PP Keratinocytes PLA2G4D+ vs PLA2G4D-
GTF2A2	1.12e-19	-0.425752	0.293	0.495	3.45e-15	Psoriasis PP Keratinocytes PLA2G4D+ vs PLA2G4D-
AVPI1	1.15e-19	0.613793	0.49	0.342	3.53e-15	Psoriasis PP Keratinocytes PLA2G4D+ vs PLA2G4D-
MINOS1	1.22e-19	-0.452496	0.487	0.682	3.75e-15	Psoriasis PP Keratinocytes PLA2G4D+ vs PLA2G4D-
TIPRL	1.3e-19	-0.345056	0.107	0.311	3.99e-15	Psoriasis PP Keratinocytes PLA2G4D+ vs PLA2G4D-
EDF1	1.3e-19	-0.328105	0.732	0.903	4e-15	Psoriasis PP Keratinocytes PLA2G4D+ vs PLA2G4D-
CNPY2	1.32e-19	-0.413591	0.186	0.392	4.06e-15	Psoriasis PP Keratinocytes PLA2G4D+ vs PLA2G4D-
TBCA	1.43e-19	-0.418301	0.561	0.744	4.39e-15	Psoriasis PP Keratinocytes PLA2G4D+ vs PLA2G4D-
SERTAD4	1.44e-19	-0.272876	0.028	0.18	4.42e-15	Psoriasis PP Keratinocytes PLA2G4D+ vs PLA2G4D-
MRPL27	1.45e-19	-0.442321	0.411	0.614	4.47e-15	Psoriasis PP Keratinocytes PLA2G4D+ vs PLA2G4D-
USP6NL	1.53e-19	0.236534	0.203	0.056	4.7e-15	Psoriasis PP Keratinocytes PLA2G4D+ vs PLA2G4D-
IFITM2	1.56e-19	-0.423718	0.062	0.25	4.81e-15	Psoriasis PP Keratinocytes PLA2G4D+ vs PLA2G4D-
SUMO3	1.57e-19	-0.472128	0.282	0.468	4.84e-15	Psoriasis PP Keratinocytes PLA2G4D+ vs PLA2G4D-
SERPINH1	1.87e-19	-0.415772	0.017	0.166	5.74e-15	Psoriasis PP Keratinocytes PLA2G4D+ vs PLA2G4D-
PPIB	1.97e-19	-0.377756	0.625	0.794	6.05e-15	Psoriasis PP Keratinocytes PLA2G4D+ vs PLA2G4D-
SDHB	2.27e-19	-0.429667	0.304	0.473	6.98e-15	Psoriasis PP Keratinocytes PLA2G4D+ vs PLA2G4D-
PPP1R16A	2.44e-19	-0.423431	0.127	0.335	7.51e-15	Psoriasis PP Keratinocytes PLA2G4D+ vs PLA2G4D-
OST4	2.48e-19	-0.410929	0.611	0.805	7.62e-15	Psoriasis PP Keratinocytes PLA2G4D+ vs PLA2G4D-
BFAR	2.52e-19	-0.288751	0.011	0.152	7.74e-15	Psoriasis PP Keratinocytes PLA2G4D+ vs PLA2G4D-
MAPK14	2.63e-19	0.631389	0.287	0.131	8.08e-15	Psoriasis PP Keratinocytes PLA2G4D+ vs PLA2G4D-
POLD2	2.84e-19	-0.384129	0.248	0.454	8.72e-15	Psoriasis PP Keratinocytes PLA2G4D+ vs PLA2G4D-
RELCH	2.87e-19	0.372046	0.259	0.091	8.83e-15	Psoriasis PP Keratinocytes PLA2G4D+ vs PLA2G4D-
FAM83G	2.88e-19	0.698993	0.521	0.351	8.84e-15	Psoriasis PP Keratinocytes PLA2G4D+ vs PLA2G4D-
PNRC2	2.88e-19	-0.418937	0.313	0.553	8.86e-15	Psoriasis PP Keratinocytes PLA2G4D+ vs PLA2G4D-
LRRC59	2.9e-19	-0.409449	0.203	0.38	8.92e-15	Psoriasis PP Keratinocytes PLA2G4D+ vs PLA2G4D-
FLOT2	2.95e-19	-0.250038	0.028	0.187	9.06e-15	Psoriasis PP Keratinocytes PLA2G4D+ vs PLA2G4D-
RPL3P4	3.16e-19	-0.338531	0.082	0.242	9.71e-15	Psoriasis PP Keratinocytes PLA2G4D+ vs PLA2G4D-
HIST1H4C	3.21e-19	-0.896292	0.197	0.386	9.88e-15	Psoriasis PP Keratinocytes PLA2G4D+ vs PLA2G4D-
NMI	3.22e-19	-0.388733	0.146	0.33	9.91e-15	Psoriasis PP Keratinocytes PLA2G4D+ vs PLA2G4D-
KDM3A	3.39e-19	0.351772	0.307	0.121	1.04e-14	Psoriasis PP Keratinocytes PLA2G4D+ vs PLA2G4D-
AC020916.1	3.76e-19	-0.405969	0.315	0.56	1.15e-14	Psoriasis PP Keratinocytes PLA2G4D+ vs PLA2G4D-
HPF1	4.09e-19	-0.312198	0.048	0.221	1.26e-14	Psoriasis PP Keratinocytes PLA2G4D+ vs PLA2G4D-
AC092809.4	4.26e-19	0.290989	0.268	0.095	1.31e-14	Psoriasis PP Keratinocytes PLA2G4D+ vs PLA2G4D-
NANS	4.54e-19	-0.3737	0.121	0.307	1.39e-14	Psoriasis PP Keratinocytes PLA2G4D+ vs PLA2G4D-
TIMM10	4.63e-19	-0.329992	0.27	0.485	1.42e-14	Psoriasis PP Keratinocytes PLA2G4D+ vs PLA2G4D-
LAMTOR5	4.67e-19	-0.431564	0.541	0.712	1.44e-14	Psoriasis PP Keratinocytes PLA2G4D+ vs PLA2G4D-
NR2C2AP	4.77e-19	-0.368491	0.065	0.24	1.47e-14	Psoriasis PP Keratinocytes PLA2G4D+ vs PLA2G4D-
ACAT1	4.95e-19	-0.28509	0.062	0.246	1.52e-14	Psoriasis PP Keratinocytes PLA2G4D+ vs PLA2G4D-
CRTAP	5.06e-19	-0.213448	0.037	0.188	1.56e-14	Psoriasis PP Keratinocytes PLA2G4D+ vs PLA2G4D-
MRPL9	5.19e-19	-0.358873	0.166	0.369	1.6e-14	Psoriasis PP Keratinocytes PLA2G4D+ vs PLA2G4D-
GPNMB	5.34e-19	-0.368228	0.377	0.618	1.64e-14	Psoriasis PP Keratinocytes PLA2G4D+ vs PLA2G4D-
ZFP36L2	5.41e-19	-0.687646	0.468	0.658	1.66e-14	Psoriasis PP Keratinocytes PLA2G4D+ vs PLA2G4D-
NUTF2	5.44e-19	-0.392443	0.242	0.42	1.67e-14	Psoriasis PP Keratinocytes PLA2G4D+ vs PLA2G4D-
NDUFAF3	5.57e-19	-0.389827	0.225	0.406	1.71e-14	Psoriasis PP Keratinocytes PLA2G4D+ vs PLA2G4D-
NDUFB1	5.57e-19	-0.444039	0.53	0.695	1.71e-14	Psoriasis PP Keratinocytes PLA2G4D+ vs PLA2G4D-
COX6A1	6.09e-19	-0.416997	0.744	0.89	1.87e-14	Psoriasis PP Keratinocytes PLA2G4D+ vs PLA2G4D-
LAMTOR2	6.44e-19	-0.427407	0.375	0.572	1.98e-14	Psoriasis PP Keratinocytes PLA2G4D+ vs PLA2G4D-
HDAC5	6.45e-19	0.536289	0.375	0.181	1.98e-14	Psoriasis PP Keratinocytes PLA2G4D+ vs PLA2G4D-
ALKBH2	6.51e-19	-0.345499	0.076	0.268	2e-14	Psoriasis PP Keratinocytes PLA2G4D+ vs PLA2G4D-
PSMF1	6.75e-19	-0.387261	0.217	0.406	2.08e-14	Psoriasis PP Keratinocytes PLA2G4D+ vs PLA2G4D-
RABGGTB	7.64e-19	-0.356167	0.194	0.418	2.35e-14	Psoriasis PP Keratinocytes PLA2G4D+ vs PLA2G4D-
NFE2L2	8.12e-19	-0.406843	0.546	0.741	2.5e-14	Psoriasis PP Keratinocytes PLA2G4D+ vs PLA2G4D-
FXR1	8.2e-19	-0.326374	0.07	0.259	2.52e-14	Psoriasis PP Keratinocytes PLA2G4D+ vs PLA2G4D-
STK40	8.54e-19	0.539535	0.341	0.167	2.62e-14	Psoriasis PP Keratinocytes PLA2G4D+ vs PLA2G4D-
SLC7A5	8.55e-19	-0.492384	0.054	0.231	2.63e-14	Psoriasis PP Keratinocytes PLA2G4D+ vs PLA2G4D-
BCL2L2	8.7e-19	0.260926	0.293	0.112	2.67e-14	Psoriasis PP Keratinocytes PLA2G4D+ vs PLA2G4D-
MRPS6	9.56e-19	-0.370071	0.287	0.502	2.94e-14	Psoriasis PP Keratinocytes PLA2G4D+ vs PLA2G4D-
TATDN1	9.59e-19	-0.368309	0.141	0.312	2.95e-14	Psoriasis PP Keratinocytes PLA2G4D+ vs PLA2G4D-
MYL6B	9.79e-19	-0.39961	0.197	0.38	3.01e-14	Psoriasis PP Keratinocytes PLA2G4D+ vs PLA2G4D-
SLC43A3	1.04e-18	-0.237568	0.006	0.121	3.19e-14	Psoriasis PP Keratinocytes PLA2G4D+ vs PLA2G4D-
SBF1	1.04e-18	0.433771	0.256	0.098	3.21e-14	Psoriasis PP Keratinocytes PLA2G4D+ vs PLA2G4D-
CSNK2B	1.04e-18	0.276657	0.586	0.632	3.21e-14	Psoriasis PP Keratinocytes PLA2G4D+ vs PLA2G4D-
GCSH	1.06e-18	-0.356318	0.124	0.295	3.26e-14	Psoriasis PP Keratinocytes PLA2G4D+ vs PLA2G4D-
CDH13	1.1e-18	-0.325703	0.008	0.139	3.39e-14	Psoriasis PP Keratinocytes PLA2G4D+ vs PLA2G4D-
OLA1	1.26e-18	-0.353925	0.296	0.444	3.87e-14	Psoriasis PP Keratinocytes PLA2G4D+ vs PLA2G4D-
ELAVL1	1.27e-18	-0.352531	0.127	0.332	3.92e-14	Psoriasis PP Keratinocytes PLA2G4D+ vs PLA2G4D-
NDUFS2	1.31e-18	-0.416575	0.248	0.454	4.02e-14	Psoriasis PP Keratinocytes PLA2G4D+ vs PLA2G4D-
RAP2B	1.33e-18	-0.34036	0.27	0.509	4.08e-14	Psoriasis PP Keratinocytes PLA2G4D+ vs PLA2G4D-
ACTL6A	1.35e-18	-0.321929	0.054	0.224	4.16e-14	Psoriasis PP Keratinocytes PLA2G4D+ vs PLA2G4D-
CENPH	1.47e-18	-0.283742	0.017	0.151	4.52e-14	Psoriasis PP Keratinocytes PLA2G4D+ vs PLA2G4D-
ESRP1	1.49e-18	0.534622	0.479	0.326	4.59e-14	Psoriasis PP Keratinocytes PLA2G4D+ vs PLA2G4D-
PSMC5	1.55e-18	-0.43475	0.439	0.647	4.75e-14	Psoriasis PP Keratinocytes PLA2G4D+ vs PLA2G4D-
GRHPR	1.63e-18	-0.370042	0.273	0.469	5.01e-14	Psoriasis PP Keratinocytes PLA2G4D+ vs PLA2G4D-
BDKRB1	1.64e-18	-0.293329	0.025	0.173	5.04e-14	Psoriasis PP Keratinocytes PLA2G4D+ vs PLA2G4D-
DKK3	1.67e-18	-0.346427	0.017	0.16	5.13e-14	Psoriasis PP Keratinocytes PLA2G4D+ vs PLA2G4D-
H1FX	1.77e-18	-0.436185	0.414	0.642	5.43e-14	Psoriasis PP Keratinocytes PLA2G4D+ vs PLA2G4D-
WEE1	1.8e-18	-0.323037	0.031	0.188	5.53e-14	Psoriasis PP Keratinocytes PLA2G4D+ vs PLA2G4D-
MRPS18C	2.12e-18	-0.380515	0.256	0.443	6.51e-14	Psoriasis PP Keratinocytes PLA2G4D+ vs PLA2G4D-
RANBP9	2.17e-18	0.29677	0.33	0.139	6.67e-14	Psoriasis PP Keratinocytes PLA2G4D+ vs PLA2G4D-
ADK	2.34e-18	-0.3773	0.211	0.423	7.18e-14	Psoriasis PP Keratinocytes PLA2G4D+ vs PLA2G4D-
CYB5R3	2.37e-18	-0.358464	0.194	0.421	7.28e-14	Psoriasis PP Keratinocytes PLA2G4D+ vs PLA2G4D-
SNX3	2.5e-18	-0.415535	0.566	0.769	7.67e-14	Psoriasis PP Keratinocytes PLA2G4D+ vs PLA2G4D-
TRIM27	2.51e-18	-0.267212	0.017	0.155	7.71e-14	Psoriasis PP Keratinocytes PLA2G4D+ vs PLA2G4D-
PCLAF	2.52e-18	-0.685304	0.025	0.172	7.75e-14	Psoriasis PP Keratinocytes PLA2G4D+ vs PLA2G4D-
POLE3	2.6e-18	-0.344634	0.135	0.325	7.99e-14	Psoriasis PP Keratinocytes PLA2G4D+ vs PLA2G4D-
MFAP3L	2.63e-18	0.210877	0.144	0.031	8.08e-14	Psoriasis PP Keratinocytes PLA2G4D+ vs PLA2G4D-
SNRPA1	2.73e-18	-0.403824	0.186	0.398	8.39e-14	Psoriasis PP Keratinocytes PLA2G4D+ vs PLA2G4D-
PPIG	2.97e-18	-0.436524	0.318	0.519	9.13e-14	Psoriasis PP Keratinocytes PLA2G4D+ vs PLA2G4D-
FKBP3	3.2e-18	-0.394261	0.234	0.409	9.84e-14	Psoriasis PP Keratinocytes PLA2G4D+ vs PLA2G4D-
SPTSSA	3.26e-18	-0.352006	0.496	0.719	1e-13	Psoriasis PP Keratinocytes PLA2G4D+ vs PLA2G4D-
CAMSAP3	3.27e-18	0.4037	0.194	0.063	1.01e-13	Psoriasis PP Keratinocytes PLA2G4D+ vs PLA2G4D-
CNBP	3.29e-18	-0.400758	0.611	0.801	1.01e-13	Psoriasis PP Keratinocytes PLA2G4D+ vs PLA2G4D-
TXNL4A	3.49e-18	-0.398907	0.307	0.489	1.07e-13	Psoriasis PP Keratinocytes PLA2G4D+ vs PLA2G4D-
TOLLIP	4.07e-18	0.450293	0.606	0.508	1.25e-13	Psoriasis PP Keratinocytes PLA2G4D+ vs PLA2G4D-
CSK	4.08e-18	0.445077	0.211	0.075	1.25e-13	Psoriasis PP Keratinocytes PLA2G4D+ vs PLA2G4D-
SCD	4.15e-18	0.466453	0.251	0.124	1.28e-13	Psoriasis PP Keratinocytes PLA2G4D+ vs PLA2G4D-
SH3BP2	4.23e-18	0.606957	0.33	0.165	1.3e-13	Psoriasis PP Keratinocytes PLA2G4D+ vs PLA2G4D-
GINS2	4.6e-18	-0.220904	0	0.103	1.41e-13	Psoriasis PP Keratinocytes PLA2G4D+ vs PLA2G4D-
IGFBP2	4.7e-18	-0.346294	0.006	0.126	1.44e-13	Psoriasis PP Keratinocytes PLA2G4D+ vs PLA2G4D-
NAA20	4.72e-18	-0.421967	0.346	0.556	1.45e-13	Psoriasis PP Keratinocytes PLA2G4D+ vs PLA2G4D-
2021-09-10	5.24e-18	-0.325605	0.118	0.316	1.61e-13	Psoriasis PP Keratinocytes PLA2G4D+ vs PLA2G4D-
ACADM	5.58e-18	-0.257743	0.051	0.218	1.71e-13	Psoriasis PP Keratinocytes PLA2G4D+ vs PLA2G4D-
SNHG3	5.63e-18	-0.419716	0.425	0.643	1.73e-13	Psoriasis PP Keratinocytes PLA2G4D+ vs PLA2G4D-
SEMA3F	5.7e-18	0.584327	0.282	0.124	1.75e-13	Psoriasis PP Keratinocytes PLA2G4D+ vs PLA2G4D-
RDX	5.81e-18	-0.319463	0.079	0.266	1.79e-13	Psoriasis PP Keratinocytes PLA2G4D+ vs PLA2G4D-
PNN	6.06e-18	-0.301642	0.203	0.428	1.86e-13	Psoriasis PP Keratinocytes PLA2G4D+ vs PLA2G4D-
RAPGEFL1	6.1e-18	0.597507	0.462	0.285	1.88e-13	Psoriasis PP Keratinocytes PLA2G4D+ vs PLA2G4D-
MFSD5	6.3e-18	0.375179	0.282	0.126	1.94e-13	Psoriasis PP Keratinocytes PLA2G4D+ vs PLA2G4D-
ODF3B	6.32e-18	-0.381385	0.192	0.399	1.94e-13	Psoriasis PP Keratinocytes PLA2G4D+ vs PLA2G4D-
NIPAL4	6.33e-18	0.519489	0.459	0.275	1.95e-13	Psoriasis PP Keratinocytes PLA2G4D+ vs PLA2G4D-
PPIH	6.36e-18	-0.260738	0.082	0.27	1.96e-13	Psoriasis PP Keratinocytes PLA2G4D+ vs PLA2G4D-
RPL5P34	6.8e-18	-0.285399	0.059	0.211	2.09e-13	Psoriasis PP Keratinocytes PLA2G4D+ vs PLA2G4D-
FNTA	6.98e-18	-0.414017	0.327	0.497	2.15e-13	Psoriasis PP Keratinocytes PLA2G4D+ vs PLA2G4D-
DKC1	7.51e-18	-0.297636	0.118	0.321	2.31e-13	Psoriasis PP Keratinocytes PLA2G4D+ vs PLA2G4D-
LSM8	7.68e-18	-0.35089	0.262	0.48	2.36e-13	Psoriasis PP Keratinocytes PLA2G4D+ vs PLA2G4D-
HNRNPR	7.9e-18	-0.450286	0.29	0.488	2.43e-13	Psoriasis PP Keratinocytes PLA2G4D+ vs PLA2G4D-
AP3S1	7.99e-18	-0.432755	0.38	0.567	2.46e-13	Psoriasis PP Keratinocytes PLA2G4D+ vs PLA2G4D-
POLR2L	8.19e-18	-0.465453	0.637	0.805	2.52e-13	Psoriasis PP Keratinocytes PLA2G4D+ vs PLA2G4D-
RUVBL1	8.32e-18	-0.222827	0.068	0.247	2.56e-13	Psoriasis PP Keratinocytes PLA2G4D+ vs PLA2G4D-
KIF1B	9.55e-18	0.498065	0.304	0.129	2.94e-13	Psoriasis PP Keratinocytes PLA2G4D+ vs PLA2G4D-
RNF5	9.87e-18	-0.361849	0.115	0.292	3.03e-13	Psoriasis PP Keratinocytes PLA2G4D+ vs PLA2G4D-
WDR43	9.93e-18	-0.293782	0.099	0.293	3.05e-13	Psoriasis PP Keratinocytes PLA2G4D+ vs PLA2G4D-
CCDC69	1.01e-17	0.186256	0.121	0.022	3.1e-13	Psoriasis PP Keratinocytes PLA2G4D+ vs PLA2G4D-
MT1G	1.03e-17	-0.391768	0.045	0.206	3.17e-13	Psoriasis PP Keratinocytes PLA2G4D+ vs PLA2G4D-
STAT6	1.04e-17	0.692829	0.408	0.272	3.2e-13	Psoriasis PP Keratinocytes PLA2G4D+ vs PLA2G4D-
HSD17B10	1.05e-17	-0.386017	0.428	0.609	3.24e-13	Psoriasis PP Keratinocytes PLA2G4D+ vs PLA2G4D-
RELT	1.08e-17	0.700192	0.208	0.103	3.31e-13	Psoriasis PP Keratinocytes PLA2G4D+ vs PLA2G4D-
RNASEH2B	1.11e-17	-0.254087	0.031	0.184	3.4e-13	Psoriasis PP Keratinocytes PLA2G4D+ vs PLA2G4D-
SURF2	1.13e-17	-0.358562	0.265	0.434	3.48e-13	Psoriasis PP Keratinocytes PLA2G4D+ vs PLA2G4D-
MRPS33	1.14e-17	-0.372982	0.313	0.474	3.5e-13	Psoriasis PP Keratinocytes PLA2G4D+ vs PLA2G4D-
NUDT5	1.14e-17	-0.395791	0.262	0.436	3.52e-13	Psoriasis PP Keratinocytes PLA2G4D+ vs PLA2G4D-
CAPN2	1.18e-17	-0.242807	0.087	0.276	3.63e-13	Psoriasis PP Keratinocytes PLA2G4D+ vs PLA2G4D-
MGST2	1.19e-17	-0.23453	0.324	0.557	3.66e-13	Psoriasis PP Keratinocytes PLA2G4D+ vs PLA2G4D-
NEBL	1.19e-17	0.320481	0.268	0.102	3.66e-13	Psoriasis PP Keratinocytes PLA2G4D+ vs PLA2G4D-
BTG1	1.22e-17	-0.436556	0.772	0.907	3.75e-13	Psoriasis PP Keratinocytes PLA2G4D+ vs PLA2G4D-
PCMT1	1.23e-17	-0.38606	0.245	0.463	3.78e-13	Psoriasis PP Keratinocytes PLA2G4D+ vs PLA2G4D-
CYBA	1.25e-17	-0.331903	0.062	0.237	3.85e-13	Psoriasis PP Keratinocytes PLA2G4D+ vs PLA2G4D-
MRPL36	1.29e-17	-0.392656	0.327	0.492	3.98e-13	Psoriasis PP Keratinocytes PLA2G4D+ vs PLA2G4D-
PGK1	1.39e-17	-0.38881	0.521	0.671	4.26e-13	Psoriasis PP Keratinocytes PLA2G4D+ vs PLA2G4D-
RALGAPA2	1.42e-17	0.440006	0.197	0.06	4.36e-13	Psoriasis PP Keratinocytes PLA2G4D+ vs PLA2G4D-
S100A16	1.42e-17	-0.423161	0.8	0.913	4.36e-13	Psoriasis PP Keratinocytes PLA2G4D+ vs PLA2G4D-
TNFAIP3	1.42e-17	0.903263	0.639	0.588	4.36e-13	Psoriasis PP Keratinocytes PLA2G4D+ vs PLA2G4D-
TIMM9	1.43e-17	-0.350455	0.144	0.329	4.39e-13	Psoriasis PP Keratinocytes PLA2G4D+ vs PLA2G4D-
ABHD17C	1.47e-17	0.206846	0.242	0.085	4.52e-13	Psoriasis PP Keratinocytes PLA2G4D+ vs PLA2G4D-
CORO1B	1.49e-17	-0.394023	0.169	0.353	4.58e-13	Psoriasis PP Keratinocytes PLA2G4D+ vs PLA2G4D-
CSRP1	1.5e-17	-0.328596	0.138	0.346	4.6e-13	Psoriasis PP Keratinocytes PLA2G4D+ vs PLA2G4D-
MOXD1	1.6e-17	-0.333886	0.014	0.147	4.91e-13	Psoriasis PP Keratinocytes PLA2G4D+ vs PLA2G4D-
CDC20	1.66e-17	-0.3682	0.006	0.125	5.1e-13	Psoriasis PP Keratinocytes PLA2G4D+ vs PLA2G4D-
ITGA3	1.7e-17	-0.285641	0.025	0.168	5.23e-13	Psoriasis PP Keratinocytes PLA2G4D+ vs PLA2G4D-
TBPL1	1.96e-17	-0.292873	0.059	0.212	6.03e-13	Psoriasis PP Keratinocytes PLA2G4D+ vs PLA2G4D-
CKAP2	1.97e-17	-0.256522	0.014	0.145	6.05e-13	Psoriasis PP Keratinocytes PLA2G4D+ vs PLA2G4D-
GMNN	2e-17	-0.213547	0.037	0.178	6.14e-13	Psoriasis PP Keratinocytes PLA2G4D+ vs PLA2G4D-
CISD3	2.17e-17	-0.365567	0.166	0.372	6.67e-13	Psoriasis PP Keratinocytes PLA2G4D+ vs PLA2G4D-
SUCLG1	2.38e-17	-0.353627	0.327	0.516	7.31e-13	Psoriasis PP Keratinocytes PLA2G4D+ vs PLA2G4D-
MCRIP2	2.39e-17	-0.22955	0.017	0.15	7.34e-13	Psoriasis PP Keratinocytes PLA2G4D+ vs PLA2G4D-
COMTD1	2.41e-17	-0.355591	0.392	0.589	7.4e-13	Psoriasis PP Keratinocytes PLA2G4D+ vs PLA2G4D-
FAAP20	2.46e-17	-0.353771	0.27	0.474	7.55e-13	Psoriasis PP Keratinocytes PLA2G4D+ vs PLA2G4D-
SRP72	2.47e-17	-0.353469	0.341	0.531	7.59e-13	Psoriasis PP Keratinocytes PLA2G4D+ vs PLA2G4D-
PSMA1	2.49e-17	-0.383494	0.451	0.639	7.67e-13	Psoriasis PP Keratinocytes PLA2G4D+ vs PLA2G4D-
PSMG3	2.59e-17	-0.41032	0.245	0.432	7.95e-13	Psoriasis PP Keratinocytes PLA2G4D+ vs PLA2G4D-
MANSC1	2.59e-17	0.282076	0.262	0.098	7.96e-13	Psoriasis PP Keratinocytes PLA2G4D+ vs PLA2G4D-
WNT3	2.64e-17	-0.319508	0.023	0.164	8.11e-13	Psoriasis PP Keratinocytes PLA2G4D+ vs PLA2G4D-
NFKBIZ	2.65e-17	0.724654	0.727	0.699	8.16e-13	Psoriasis PP Keratinocytes PLA2G4D+ vs PLA2G4D-
AC106795.1	2.71e-17	-0.281133	0.085	0.27	8.33e-13	Psoriasis PP Keratinocytes PLA2G4D+ vs PLA2G4D-
BRMS1	2.78e-17	-0.381727	0.287	0.487	8.55e-13	Psoriasis PP Keratinocytes PLA2G4D+ vs PLA2G4D-
PDCD2	2.91e-17	-0.355807	0.214	0.391	8.96e-13	Psoriasis PP Keratinocytes PLA2G4D+ vs PLA2G4D-
AP001324.1.1	2.92e-17	-0.353126	0.132	0.303	8.98e-13	Psoriasis PP Keratinocytes PLA2G4D+ vs PLA2G4D-
PFDN4	3.05e-17	-0.366277	0.161	0.344	9.38e-13	Psoriasis PP Keratinocytes PLA2G4D+ vs PLA2G4D-
MINK1	3.08e-17	0.565426	0.363	0.199	9.47e-13	Psoriasis PP Keratinocytes PLA2G4D+ vs PLA2G4D-
CHCHD3	3.16e-17	-0.295006	0.141	0.273	9.7e-13	Psoriasis PP Keratinocytes PLA2G4D+ vs PLA2G4D-
PPP4C	3.27e-17	-0.334689	0.504	0.686	1.01e-12	Psoriasis PP Keratinocytes PLA2G4D+ vs PLA2G4D-
UQCR11	3.39e-17	-0.439668	0.561	0.755	1.04e-12	Psoriasis PP Keratinocytes PLA2G4D+ vs PLA2G4D-
DEDD2	3.53e-17	0.554614	0.51	0.39	1.09e-12	Psoriasis PP Keratinocytes PLA2G4D+ vs PLA2G4D-
GPRC5C	3.54e-17	-0.248235	0.011	0.127	1.09e-12	Psoriasis PP Keratinocytes PLA2G4D+ vs PLA2G4D-
CAPZB	3.56e-17	-0.409222	0.507	0.69	1.1e-12	Psoriasis PP Keratinocytes PLA2G4D+ vs PLA2G4D-
WSB1	3.61e-17	0.799543	0.656	0.594	1.11e-12	Psoriasis PP Keratinocytes PLA2G4D+ vs PLA2G4D-
SNX2	3.61e-17	-0.325558	0.135	0.27	1.11e-12	Psoriasis PP Keratinocytes PLA2G4D+ vs PLA2G4D-
ITGAE	3.9e-17	-0.356706	0.217	0.366	1.2e-12	Psoriasis PP Keratinocytes PLA2G4D+ vs PLA2G4D-
KTN1	4.07e-17	-0.40756	0.434	0.644	1.25e-12	Psoriasis PP Keratinocytes PLA2G4D+ vs PLA2G4D-
FOS	4.11e-17	-0.77369	0.775	0.877	1.26e-12	Psoriasis PP Keratinocytes PLA2G4D+ vs PLA2G4D-
VTRNA1-3	4.17e-17	0.462091	0.138	0.032	1.28e-12	Psoriasis PP Keratinocytes PLA2G4D+ vs PLA2G4D-
KIF22	4.23e-17	-0.191618	0.062	0.223	1.3e-12	Psoriasis PP Keratinocytes PLA2G4D+ vs PLA2G4D-
EIF3D	4.35e-17	-0.361479	0.479	0.675	1.34e-12	Psoriasis PP Keratinocytes PLA2G4D+ vs PLA2G4D-
SNHG17	4.45e-17	-0.364526	0.152	0.349	1.37e-12	Psoriasis PP Keratinocytes PLA2G4D+ vs PLA2G4D-
PQBP1	4.58e-17	-0.339419	0.265	0.481	1.41e-12	Psoriasis PP Keratinocytes PLA2G4D+ vs PLA2G4D-
DSG3	4.61e-17	-0.213239	0.341	0.569	1.42e-12	Psoriasis PP Keratinocytes PLA2G4D+ vs PLA2G4D-
PSMB2	4.7e-17	-0.426857	0.425	0.597	1.45e-12	Psoriasis PP Keratinocytes PLA2G4D+ vs PLA2G4D-
SH3D21	4.95e-17	0.406712	0.13	0.029	1.52e-12	Psoriasis PP Keratinocytes PLA2G4D+ vs PLA2G4D-
SLC39A13	4.96e-17	-0.338704	0.023	0.154	1.52e-12	Psoriasis PP Keratinocytes PLA2G4D+ vs PLA2G4D-
IMPDH1	5.21e-17	-0.290774	0.059	0.222	1.6e-12	Psoriasis PP Keratinocytes PLA2G4D+ vs PLA2G4D-
METTL26	5.42e-17	-0.398441	0.299	0.509	1.67e-12	Psoriasis PP Keratinocytes PLA2G4D+ vs PLA2G4D-
CD63	5.67e-17	-0.219246	0.346	0.577	1.74e-12	Psoriasis PP Keratinocytes PLA2G4D+ vs PLA2G4D-
TTYH3	5.76e-17	0.380392	0.13	0.028	1.77e-12	Psoriasis PP Keratinocytes PLA2G4D+ vs PLA2G4D-
MRPL54	5.95e-17	-0.392899	0.366	0.549	1.83e-12	Psoriasis PP Keratinocytes PLA2G4D+ vs PLA2G4D-
C1orf116	5.96e-17	0.402092	0.338	0.152	1.83e-12	Psoriasis PP Keratinocytes PLA2G4D+ vs PLA2G4D-
SELENOW	5.99e-17	-0.368776	0.575	0.764	1.84e-12	Psoriasis PP Keratinocytes PLA2G4D+ vs PLA2G4D-
MAF1	6.28e-17	-0.3846	0.276	0.449	1.93e-12	Psoriasis PP Keratinocytes PLA2G4D+ vs PLA2G4D-
LRRC8B	6.65e-17	0.468848	0.315	0.148	2.04e-12	Psoriasis PP Keratinocytes PLA2G4D+ vs PLA2G4D-
GPT2	6.8e-17	0.488023	0.437	0.245	2.09e-12	Psoriasis PP Keratinocytes PLA2G4D+ vs PLA2G4D-
ANAPC11	7.07e-17	-0.36924	0.521	0.703	2.17e-12	Psoriasis PP Keratinocytes PLA2G4D+ vs PLA2G4D-
SKA2	7.34e-17	-0.321206	0.07	0.21	2.26e-12	Psoriasis PP Keratinocytes PLA2G4D+ vs PLA2G4D-
RER1	7.38e-17	0.394388	0.628	0.587	2.27e-12	Psoriasis PP Keratinocytes PLA2G4D+ vs PLA2G4D-
CDC123	7.47e-17	-0.357612	0.163	0.362	2.3e-12	Psoriasis PP Keratinocytes PLA2G4D+ vs PLA2G4D-
CEBPZ	7.75e-17	-0.323784	0.07	0.241	2.38e-12	Psoriasis PP Keratinocytes PLA2G4D+ vs PLA2G4D-
POU3F1	7.81e-17	-0.184699	0.104	0.288	2.4e-12	Psoriasis PP Keratinocytes PLA2G4D+ vs PLA2G4D-
AK2	8.33e-17	-0.363783	0.29	0.488	2.56e-12	Psoriasis PP Keratinocytes PLA2G4D+ vs PLA2G4D-
FKBP11	8.37e-17	-0.260565	0.02	0.155	2.57e-12	Psoriasis PP Keratinocytes PLA2G4D+ vs PLA2G4D-
SGPL1	8.49e-17	0.399481	0.282	0.129	2.61e-12	Psoriasis PP Keratinocytes PLA2G4D+ vs PLA2G4D-
ACYP1	8.73e-17	-0.268981	0.034	0.183	2.68e-12	Psoriasis PP Keratinocytes PLA2G4D+ vs PLA2G4D-
CCT4	8.86e-17	-0.308269	0.344	0.558	2.72e-12	Psoriasis PP Keratinocytes PLA2G4D+ vs PLA2G4D-
S100A14	8.95e-17	-0.377492	0.873	0.948	2.75e-12	Psoriasis PP Keratinocytes PLA2G4D+ vs PLA2G4D-
PYURF	9.03e-17	-0.401363	0.459	0.656	2.78e-12	Psoriasis PP Keratinocytes PLA2G4D+ vs PLA2G4D-
MRPL1	9.36e-17	-0.262927	0.048	0.206	2.88e-12	Psoriasis PP Keratinocytes PLA2G4D+ vs PLA2G4D-
PLCD1	9.46e-17	0.304726	0.245	0.089	2.91e-12	Psoriasis PP Keratinocytes PLA2G4D+ vs PLA2G4D-
PWP1	9.47e-17	-0.328498	0.135	0.325	2.91e-12	Psoriasis PP Keratinocytes PLA2G4D+ vs PLA2G4D-
SLC25A10	9.71e-17	-0.245463	0.068	0.24	2.99e-12	Psoriasis PP Keratinocytes PLA2G4D+ vs PLA2G4D-
ITGB1BP1	9.81e-17	-0.372983	0.268	0.43	3.02e-12	Psoriasis PP Keratinocytes PLA2G4D+ vs PLA2G4D-
GSE1	9.84e-17	0.391719	0.251	0.093	3.03e-12	Psoriasis PP Keratinocytes PLA2G4D+ vs PLA2G4D-
AC016739.1	9.93e-17	-0.318879	0.175	0.358	3.05e-12	Psoriasis PP Keratinocytes PLA2G4D+ vs PLA2G4D-
MED30	1e-16	-0.35446	0.11	0.274	3.09e-12	Psoriasis PP Keratinocytes PLA2G4D+ vs PLA2G4D-
KRT16P6	1.05e-16	-0.773559	0.017	0.149	3.23e-12	Psoriasis PP Keratinocytes PLA2G4D+ vs PLA2G4D-
AC036176.3	1.07e-16	-0.342057	0.076	0.245	3.28e-12	Psoriasis PP Keratinocytes PLA2G4D+ vs PLA2G4D-
TMEM126A	1.09e-16	-0.336939	0.206	0.361	3.35e-12	Psoriasis PP Keratinocytes PLA2G4D+ vs PLA2G4D-
CA2	1.1e-16	-0.374714	0.101	0.289	3.39e-12	Psoriasis PP Keratinocytes PLA2G4D+ vs PLA2G4D-
TCF4	1.14e-16	-0.324971	0.056	0.222	3.5e-12	Psoriasis PP Keratinocytes PLA2G4D+ vs PLA2G4D-
GSTM4	1.16e-16	-0.240444	0.023	0.161	3.57e-12	Psoriasis PP Keratinocytes PLA2G4D+ vs PLA2G4D-
ST14	1.18e-16	0.785936	0.552	0.425	3.64e-12	Psoriasis PP Keratinocytes PLA2G4D+ vs PLA2G4D-
ZNHIT1	1.19e-16	-0.390617	0.42	0.607	3.66e-12	Psoriasis PP Keratinocytes PLA2G4D+ vs PLA2G4D-
YEATS4	1.21e-16	-0.29517	0.065	0.233	3.71e-12	Psoriasis PP Keratinocytes PLA2G4D+ vs PLA2G4D-
HMGB3	1.25e-16	-0.348798	0.11	0.289	3.85e-12	Psoriasis PP Keratinocytes PLA2G4D+ vs PLA2G4D-
EIF1B	1.26e-16	-0.399174	0.27	0.481	3.87e-12	Psoriasis PP Keratinocytes PLA2G4D+ vs PLA2G4D-
SLC2A1	1.28e-16	-0.415668	0.487	0.686	3.93e-12	Psoriasis PP Keratinocytes PLA2G4D+ vs PLA2G4D-
SDHAF3	1.3e-16	-0.307131	0.132	0.299	4e-12	Psoriasis PP Keratinocytes PLA2G4D+ vs PLA2G4D-
APOE	1.39e-16	-0.890353	0.341	0.525	4.28e-12	Psoriasis PP Keratinocytes PLA2G4D+ vs PLA2G4D-
MRPS16	1.44e-16	-0.351196	0.31	0.484	4.42e-12	Psoriasis PP Keratinocytes PLA2G4D+ vs PLA2G4D-
DERA	1.45e-16	-0.308165	0.09	0.254	4.47e-12	Psoriasis PP Keratinocytes PLA2G4D+ vs PLA2G4D-
TMEM14B	1.5e-16	-0.38736	0.318	0.484	4.62e-12	Psoriasis PP Keratinocytes PLA2G4D+ vs PLA2G4D-
AK6	1.52e-16	-0.361556	0.13	0.313	4.68e-12	Psoriasis PP Keratinocytes PLA2G4D+ vs PLA2G4D-
AGAP2-AS1	1.53e-16	-0.239859	0.034	0.182	4.7e-12	Psoriasis PP Keratinocytes PLA2G4D+ vs PLA2G4D-
METTL8	1.57e-16	-0.267307	0.076	0.245	4.83e-12	Psoriasis PP Keratinocytes PLA2G4D+ vs PLA2G4D-
BICD2	1.59e-16	0.450413	0.496	0.295	4.88e-12	Psoriasis PP Keratinocytes PLA2G4D+ vs PLA2G4D-
PDLIM2	1.59e-16	0.46122	0.47	0.389	4.89e-12	Psoriasis PP Keratinocytes PLA2G4D+ vs PLA2G4D-
NDUFB8	1.6e-16	-0.415767	0.53	0.704	4.92e-12	Psoriasis PP Keratinocytes PLA2G4D+ vs PLA2G4D-
GRAMD1C	1.67e-16	0.219099	0.132	0.028	5.12e-12	Psoriasis PP Keratinocytes PLA2G4D+ vs PLA2G4D-
CASP1	1.69e-16	-0.298534	0.085	0.263	5.21e-12	Psoriasis PP Keratinocytes PLA2G4D+ vs PLA2G4D-
AKR1A1	1.75e-16	-0.378411	0.242	0.446	5.38e-12	Psoriasis PP Keratinocytes PLA2G4D+ vs PLA2G4D-
ZSWIM4	1.81e-16	0.376678	0.161	0.044	5.57e-12	Psoriasis PP Keratinocytes PLA2G4D+ vs PLA2G4D-
CPNE3	1.81e-16	-0.342572	0.127	0.31	5.58e-12	Psoriasis PP Keratinocytes PLA2G4D+ vs PLA2G4D-
PCDH7	1.92e-16	-0.239722	0.006	0.119	5.89e-12	Psoriasis PP Keratinocytes PLA2G4D+ vs PLA2G4D-
RAB27B	1.93e-16	0.351411	0.338	0.157	5.93e-12	Psoriasis PP Keratinocytes PLA2G4D+ vs PLA2G4D-
EMC6	2.11e-16	-0.38409	0.31	0.494	6.49e-12	Psoriasis PP Keratinocytes PLA2G4D+ vs PLA2G4D-
NDUFA2	2.22e-16	-0.378082	0.462	0.622	6.83e-12	Psoriasis PP Keratinocytes PLA2G4D+ vs PLA2G4D-
AMD1	2.25e-16	-0.411615	0.346	0.537	6.93e-12	Psoriasis PP Keratinocytes PLA2G4D+ vs PLA2G4D-
GGNBP2	2.27e-16	-0.363141	0.208	0.421	6.99e-12	Psoriasis PP Keratinocytes PLA2G4D+ vs PLA2G4D-
MRPL45	2.28e-16	-0.305935	0.113	0.279	7e-12	Psoriasis PP Keratinocytes PLA2G4D+ vs PLA2G4D-
CLN8	2.34e-16	0.496582	0.372	0.194	7.18e-12	Psoriasis PP Keratinocytes PLA2G4D+ vs PLA2G4D-
CCL2	2.42e-16	-0.895689	0.025	0.158	7.44e-12	Psoriasis PP Keratinocytes PLA2G4D+ vs PLA2G4D-
HSPB8	2.45e-16	0.544403	0.394	0.229	7.53e-12	Psoriasis PP Keratinocytes PLA2G4D+ vs PLA2G4D-
NT5DC1	2.46e-16	-0.308068	0.127	0.27	7.55e-12	Psoriasis PP Keratinocytes PLA2G4D+ vs PLA2G4D-
ADIPOR2	2.47e-16	0.428532	0.33	0.177	7.6e-12	Psoriasis PP Keratinocytes PLA2G4D+ vs PLA2G4D-
IFI27L2	2.48e-16	-0.399278	0.313	0.495	7.63e-12	Psoriasis PP Keratinocytes PLA2G4D+ vs PLA2G4D-
NOP10	2.53e-16	-0.41378	0.541	0.727	7.77e-12	Psoriasis PP Keratinocytes PLA2G4D+ vs PLA2G4D-
TMBIM1	2.54e-16	-0.389273	0.29	0.491	7.8e-12	Psoriasis PP Keratinocytes PLA2G4D+ vs PLA2G4D-
DMAC1	2.54e-16	-0.374043	0.259	0.426	7.82e-12	Psoriasis PP Keratinocytes PLA2G4D+ vs PLA2G4D-
CWH43	2.54e-16	0.446617	0.299	0.149	7.82e-12	Psoriasis PP Keratinocytes PLA2G4D+ vs PLA2G4D-
UBAC1	2.57e-16	-0.336936	0.237	0.43	7.89e-12	Psoriasis PP Keratinocytes PLA2G4D+ vs PLA2G4D-
SAMD9	2.63e-16	0.401939	0.231	0.091	8.09e-12	Psoriasis PP Keratinocytes PLA2G4D+ vs PLA2G4D-
HIBCH	2.69e-16	-0.257531	0.099	0.283	8.28e-12	Psoriasis PP Keratinocytes PLA2G4D+ vs PLA2G4D-
NUPR1	2.7e-16	-0.374159	0.637	0.821	8.31e-12	Psoriasis PP Keratinocytes PLA2G4D+ vs PLA2G4D-
GPT	2.72e-16	0.203937	0.118	0.024	8.36e-12	Psoriasis PP Keratinocytes PLA2G4D+ vs PLA2G4D-
PLA2G4F	2.72e-16	0.555431	0.397	0.227	8.37e-12	Psoriasis PP Keratinocytes PLA2G4D+ vs PLA2G4D-
RAD51C	3.11e-16	-0.216035	0.014	0.129	9.57e-12	Psoriasis PP Keratinocytes PLA2G4D+ vs PLA2G4D-
DNAJC5	3.13e-16	0.480756	0.363	0.187	9.61e-12	Psoriasis PP Keratinocytes PLA2G4D+ vs PLA2G4D-
RRP15	3.25e-16	-0.221809	0.065	0.228	9.98e-12	Psoriasis PP Keratinocytes PLA2G4D+ vs PLA2G4D-
MPRIP	3.27e-16	0.415805	0.282	0.126	1.01e-11	Psoriasis PP Keratinocytes PLA2G4D+ vs PLA2G4D-
MYO1E	3.33e-16	0.266723	0.251	0.095	1.02e-11	Psoriasis PP Keratinocytes PLA2G4D+ vs PLA2G4D-
SF3B2	3.44e-16	-0.36685	0.293	0.492	1.06e-11	Psoriasis PP Keratinocytes PLA2G4D+ vs PLA2G4D-
ATP6AP1	3.69e-16	0.551493	0.394	0.241	1.14e-11	Psoriasis PP Keratinocytes PLA2G4D+ vs PLA2G4D-
TXN2	3.72e-16	-0.368954	0.442	0.603	1.14e-11	Psoriasis PP Keratinocytes PLA2G4D+ vs PLA2G4D-
TECR	3.73e-16	0.429265	0.727	0.712	1.15e-11	Psoriasis PP Keratinocytes PLA2G4D+ vs PLA2G4D-
DUSP5	3.91e-16	0.454398	0.299	0.144	1.2e-11	Psoriasis PP Keratinocytes PLA2G4D+ vs PLA2G4D-
DCAF13	3.91e-16	-0.231685	0.085	0.26	1.2e-11	Psoriasis PP Keratinocytes PLA2G4D+ vs PLA2G4D-
FAM219A	3.96e-16	0.305739	0.138	0.035	1.22e-11	Psoriasis PP Keratinocytes PLA2G4D+ vs PLA2G4D-
SRSF5	4.04e-16	0.443398	0.761	0.791	1.24e-11	Psoriasis PP Keratinocytes PLA2G4D+ vs PLA2G4D-
PSMB1	4.26e-16	-0.3298	0.611	0.787	1.31e-11	Psoriasis PP Keratinocytes PLA2G4D+ vs PLA2G4D-
SNX17	4.26e-16	-0.314654	0.158	0.341	1.31e-11	Psoriasis PP Keratinocytes PLA2G4D+ vs PLA2G4D-
EIF4B	4.34e-16	-0.398907	0.459	0.643	1.34e-11	Psoriasis PP Keratinocytes PLA2G4D+ vs PLA2G4D-
GRK2	4.4e-16	0.473983	0.358	0.176	1.35e-11	Psoriasis PP Keratinocytes PLA2G4D+ vs PLA2G4D-
NAE1	4.51e-16	-0.291181	0.121	0.301	1.39e-11	Psoriasis PP Keratinocytes PLA2G4D+ vs PLA2G4D-
PRPS2	4.56e-16	-0.255991	0.056	0.215	1.4e-11	Psoriasis PP Keratinocytes PLA2G4D+ vs PLA2G4D-
MRPL43	4.71e-16	-0.364702	0.318	0.508	1.45e-11	Psoriasis PP Keratinocytes PLA2G4D+ vs PLA2G4D-
MFSD10	4.86e-16	-0.264225	0.155	0.356	1.49e-11	Psoriasis PP Keratinocytes PLA2G4D+ vs PLA2G4D-
SMIM20	4.9e-16	-0.253197	0.048	0.194	1.51e-11	Psoriasis PP Keratinocytes PLA2G4D+ vs PLA2G4D-
MRTO4	4.9e-16	-0.314268	0.138	0.321	1.51e-11	Psoriasis PP Keratinocytes PLA2G4D+ vs PLA2G4D-
IRF7	4.99e-16	0.576804	0.468	0.353	1.53e-11	Psoriasis PP Keratinocytes PLA2G4D+ vs PLA2G4D-
SMC4	5.12e-16	-0.347369	0.054	0.213	1.57e-11	Psoriasis PP Keratinocytes PLA2G4D+ vs PLA2G4D-
TINCR	5.14e-16	-0.434407	0.552	0.754	1.58e-11	Psoriasis PP Keratinocytes PLA2G4D+ vs PLA2G4D-
AL365436.1	5.58e-16	0.485529	0.177	0.061	1.72e-11	Psoriasis PP Keratinocytes PLA2G4D+ vs PLA2G4D-
HPGD	5.59e-16	0.195984	0.166	0.046	1.72e-11	Psoriasis PP Keratinocytes PLA2G4D+ vs PLA2G4D-
SEMA4A	5.77e-16	0.477984	0.341	0.172	1.77e-11	Psoriasis PP Keratinocytes PLA2G4D+ vs PLA2G4D-
NBL1	6.8e-16	-0.374223	0.423	0.633	2.09e-11	Psoriasis PP Keratinocytes PLA2G4D+ vs PLA2G4D-
ING2	6.86e-16	-0.335262	0.118	0.295	2.11e-11	Psoriasis PP Keratinocytes PLA2G4D+ vs PLA2G4D-
HLA-F	6.96e-16	-0.27485	0.085	0.255	2.14e-11	Psoriasis PP Keratinocytes PLA2G4D+ vs PLA2G4D-
RPS2P5	6.98e-16	-0.265517	0.051	0.205	2.15e-11	Psoriasis PP Keratinocytes PLA2G4D+ vs PLA2G4D-
PPP2R2C	7.72e-16	0.310599	0.299	0.128	2.37e-11	Psoriasis PP Keratinocytes PLA2G4D+ vs PLA2G4D-
KIFC3	7.74e-16	0.517703	0.183	0.064	2.38e-11	Psoriasis PP Keratinocytes PLA2G4D+ vs PLA2G4D-
TMEM30A	7.93e-16	0.408867	0.349	0.18	2.44e-11	Psoriasis PP Keratinocytes PLA2G4D+ vs PLA2G4D-
GSTT1	8.17e-16	-0.321379	0.085	0.258	2.51e-11	Psoriasis PP Keratinocytes PLA2G4D+ vs PLA2G4D-
HSD17B8	8.33e-16	-0.211248	0.082	0.254	2.56e-11	Psoriasis PP Keratinocytes PLA2G4D+ vs PLA2G4D-
CYSTM1	8.34e-16	-0.346189	0.042	0.19	2.56e-11	Psoriasis PP Keratinocytes PLA2G4D+ vs PLA2G4D-
SRSF4	8.69e-16	-0.238802	0.163	0.363	2.67e-11	Psoriasis PP Keratinocytes PLA2G4D+ vs PLA2G4D-
DAD1	8.69e-16	-0.372984	0.423	0.624	2.67e-11	Psoriasis PP Keratinocytes PLA2G4D+ vs PLA2G4D-
JUN	8.71e-16	-0.419617	0.834	0.942	2.68e-11	Psoriasis PP Keratinocytes PLA2G4D+ vs PLA2G4D-
SERINC5	9.19e-16	0.58544	0.372	0.246	2.82e-11	Psoriasis PP Keratinocytes PLA2G4D+ vs PLA2G4D-
REX1BD	9.25e-16	-0.414138	0.33	0.514	2.84e-11	Psoriasis PP Keratinocytes PLA2G4D+ vs PLA2G4D-
AJUBA	9.6e-16	-0.254355	0.045	0.194	2.95e-11	Psoriasis PP Keratinocytes PLA2G4D+ vs PLA2G4D-
CERS2	1.01e-15	-0.212681	0.008	0.122	3.12e-11	Psoriasis PP Keratinocytes PLA2G4D+ vs PLA2G4D-
ADGRG1	1.04e-15	0.485374	0.397	0.223	3.19e-11	Psoriasis PP Keratinocytes PLA2G4D+ vs PLA2G4D-
CPSF6	1.08e-15	-0.305724	0.107	0.286	3.31e-11	Psoriasis PP Keratinocytes PLA2G4D+ vs PLA2G4D-
C19orf53	1.15e-15	-0.384582	0.583	0.771	3.53e-11	Psoriasis PP Keratinocytes PLA2G4D+ vs PLA2G4D-
CDCA7	1.17e-15	-0.242677	0.008	0.122	3.61e-11	Psoriasis PP Keratinocytes PLA2G4D+ vs PLA2G4D-
PSMA2	1.18e-15	-0.368312	0.352	0.535	3.63e-11	Psoriasis PP Keratinocytes PLA2G4D+ vs PLA2G4D-
RNF114	1.19e-15	-0.301562	0.13	0.318	3.67e-11	Psoriasis PP Keratinocytes PLA2G4D+ vs PLA2G4D-
DAP	1.23e-15	-0.290386	0.07	0.224	3.79e-11	Psoriasis PP Keratinocytes PLA2G4D+ vs PLA2G4D-
ARPC5	1.29e-15	-0.386551	0.4	0.553	3.98e-11	Psoriasis PP Keratinocytes PLA2G4D+ vs PLA2G4D-
C8orf82	1.36e-15	-0.303194	0.087	0.246	4.17e-11	Psoriasis PP Keratinocytes PLA2G4D+ vs PLA2G4D-
MRPS21	1.39e-15	-0.381769	0.493	0.674	4.26e-11	Psoriasis PP Keratinocytes PLA2G4D+ vs PLA2G4D-
UQCR10	1.44e-15	-0.388844	0.58	0.755	4.44e-11	Psoriasis PP Keratinocytes PLA2G4D+ vs PLA2G4D-
FH	1.45e-15	-0.310764	0.132	0.315	4.45e-11	Psoriasis PP Keratinocytes PLA2G4D+ vs PLA2G4D-
VBP1	1.48e-15	-0.29281	0.138	0.318	4.55e-11	Psoriasis PP Keratinocytes PLA2G4D+ vs PLA2G4D-
PDLIM4	1.54e-15	-0.301387	0.087	0.26	4.72e-11	Psoriasis PP Keratinocytes PLA2G4D+ vs PLA2G4D-
HCFC1R1	1.54e-15	-0.302859	0.163	0.363	4.73e-11	Psoriasis PP Keratinocytes PLA2G4D+ vs PLA2G4D-
PLCXD1	1.59e-15	0.339792	0.186	0.062	4.9e-11	Psoriasis PP Keratinocytes PLA2G4D+ vs PLA2G4D-
DCAF6	1.63e-15	-0.277484	0.051	0.205	5.01e-11	Psoriasis PP Keratinocytes PLA2G4D+ vs PLA2G4D-
DNAJC8	1.64e-15	-0.309857	0.256	0.47	5.05e-11	Psoriasis PP Keratinocytes PLA2G4D+ vs PLA2G4D-
MPLKIP	1.64e-15	-0.312579	0.285	0.454	5.05e-11	Psoriasis PP Keratinocytes PLA2G4D+ vs PLA2G4D-
RPAIN	1.69e-15	-0.344331	0.192	0.39	5.2e-11	Psoriasis PP Keratinocytes PLA2G4D+ vs PLA2G4D-
NPC1	1.7e-15	0.283173	0.186	0.059	5.22e-11	Psoriasis PP Keratinocytes PLA2G4D+ vs PLA2G4D-
PAIP1	1.72e-15	-0.283171	0.076	0.237	5.28e-11	Psoriasis PP Keratinocytes PLA2G4D+ vs PLA2G4D-
BX255925.3	1.75e-15	0.365012	0.372	0.196	5.39e-11	Psoriasis PP Keratinocytes PLA2G4D+ vs PLA2G4D-
DDX3X	1.87e-15	0.571558	0.589	0.448	5.76e-11	Psoriasis PP Keratinocytes PLA2G4D+ vs PLA2G4D-
IDS	1.9e-15	0.388221	0.307	0.137	5.85e-11	Psoriasis PP Keratinocytes PLA2G4D+ vs PLA2G4D-
UBXN1	1.92e-15	-0.348369	0.518	0.702	5.91e-11	Psoriasis PP Keratinocytes PLA2G4D+ vs PLA2G4D-
THBS2	1.97e-15	-0.351633	0.017	0.141	6.06e-11	Psoriasis PP Keratinocytes PLA2G4D+ vs PLA2G4D-
CALCOCO1	2e-15	0.45351	0.27	0.121	6.16e-11	Psoriasis PP Keratinocytes PLA2G4D+ vs PLA2G4D-
ARL6IP6	2.2e-15	-0.278736	0.085	0.256	6.77e-11	Psoriasis PP Keratinocytes PLA2G4D+ vs PLA2G4D-
EMC4	2.23e-15	-0.343692	0.4	0.563	6.85e-11	Psoriasis PP Keratinocytes PLA2G4D+ vs PLA2G4D-
TMEM179B	2.27e-15	-0.282954	0.242	0.454	6.99e-11	Psoriasis PP Keratinocytes PLA2G4D+ vs PLA2G4D-
TICAM1	2.28e-15	-0.284456	0.118	0.304	7.01e-11	Psoriasis PP Keratinocytes PLA2G4D+ vs PLA2G4D-
ETFA	2.28e-15	-0.340223	0.206	0.397	7.02e-11	Psoriasis PP Keratinocytes PLA2G4D+ vs PLA2G4D-
DSE	2.37e-15	-0.28631	0.054	0.207	7.28e-11	Psoriasis PP Keratinocytes PLA2G4D+ vs PLA2G4D-
AURKAIP1	2.42e-15	-0.376234	0.594	0.767	7.44e-11	Psoriasis PP Keratinocytes PLA2G4D+ vs PLA2G4D-
RPL13AP5	2.55e-15	-0.270252	0.065	0.198	7.83e-11	Psoriasis PP Keratinocytes PLA2G4D+ vs PLA2G4D-
WDR61	2.69e-15	-0.344627	0.183	0.356	8.26e-11	Psoriasis PP Keratinocytes PLA2G4D+ vs PLA2G4D-
PSMD4	2.77e-15	-0.30899	0.363	0.562	8.51e-11	Psoriasis PP Keratinocytes PLA2G4D+ vs PLA2G4D-
TMEM185A	2.82e-15	0.256811	0.259	0.103	8.67e-11	Psoriasis PP Keratinocytes PLA2G4D+ vs PLA2G4D-
GAN	2.88e-15	0.626193	0.332	0.181	8.86e-11	Psoriasis PP Keratinocytes PLA2G4D+ vs PLA2G4D-
TMEM242	2.9e-15	-0.300886	0.101	0.257	8.92e-11	Psoriasis PP Keratinocytes PLA2G4D+ vs PLA2G4D-
PELI1	2.95e-15	0.62761	0.485	0.322	9.06e-11	Psoriasis PP Keratinocytes PLA2G4D+ vs PLA2G4D-
EIF4G2	2.97e-15	0.382248	0.766	0.788	9.14e-11	Psoriasis PP Keratinocytes PLA2G4D+ vs PLA2G4D-
NDE1	3.03e-15	-0.312529	0.051	0.199	9.31e-11	Psoriasis PP Keratinocytes PLA2G4D+ vs PLA2G4D-
AGPAT2	3.07e-15	-0.338849	0.254	0.464	9.42e-11	Psoriasis PP Keratinocytes PLA2G4D+ vs PLA2G4D-
CROT	3.09e-15	-0.316884	0.073	0.227	9.51e-11	Psoriasis PP Keratinocytes PLA2G4D+ vs PLA2G4D-
NDUFA11	3.12e-15	-0.391875	0.532	0.708	9.59e-11	Psoriasis PP Keratinocytes PLA2G4D+ vs PLA2G4D-
RBFA	3.14e-15	-0.217068	0.104	0.272	9.67e-11	Psoriasis PP Keratinocytes PLA2G4D+ vs PLA2G4D-
RAB31	3.18e-15	0.253116	0.276	0.115	9.76e-11	Psoriasis PP Keratinocytes PLA2G4D+ vs PLA2G4D-
2021-09-09	3.24e-15	-0.210542	0.144	0.335	9.95e-11	Psoriasis PP Keratinocytes PLA2G4D+ vs PLA2G4D-
SMIM12	3.25e-15	-0.323083	0.211	0.362	9.99e-11	Psoriasis PP Keratinocytes PLA2G4D+ vs PLA2G4D-
SUSD2	3.44e-15	0.202942	0.113	0.023	1.06e-10	Psoriasis PP Keratinocytes PLA2G4D+ vs PLA2G4D-
NELFE	3.5e-15	-0.309933	0.214	0.407	1.08e-10	Psoriasis PP Keratinocytes PLA2G4D+ vs PLA2G4D-
COPS5	3.5e-15	-0.349423	0.197	0.365	1.08e-10	Psoriasis PP Keratinocytes PLA2G4D+ vs PLA2G4D-
NOP58	3.56e-15	-0.264269	0.186	0.387	1.1e-10	Psoriasis PP Keratinocytes PLA2G4D+ vs PLA2G4D-
SNAPC1	3.62e-15	-0.21166	0.031	0.163	1.11e-10	Psoriasis PP Keratinocytes PLA2G4D+ vs PLA2G4D-
TYMS	3.75e-15	-0.278686	0.006	0.109	1.15e-10	Psoriasis PP Keratinocytes PLA2G4D+ vs PLA2G4D-
TRIM25	3.81e-15	0.474675	0.234	0.101	1.17e-10	Psoriasis PP Keratinocytes PLA2G4D+ vs PLA2G4D-
FAAH2	4.06e-15	0.273527	0.135	0.039	1.25e-10	Psoriasis PP Keratinocytes PLA2G4D+ vs PLA2G4D-
LLPH	4.18e-15	-0.318109	0.121	0.273	1.29e-10	Psoriasis PP Keratinocytes PLA2G4D+ vs PLA2G4D-
ATP6AP2	4.33e-15	0.510323	0.538	0.426	1.33e-10	Psoriasis PP Keratinocytes PLA2G4D+ vs PLA2G4D-
C12orf10	4.39e-15	-0.317987	0.166	0.325	1.35e-10	Psoriasis PP Keratinocytes PLA2G4D+ vs PLA2G4D-
C16orf70	4.41e-15	0.344043	0.262	0.109	1.36e-10	Psoriasis PP Keratinocytes PLA2G4D+ vs PLA2G4D-
ARL4C	4.44e-15	-0.351094	0.02	0.145	1.36e-10	Psoriasis PP Keratinocytes PLA2G4D+ vs PLA2G4D-
EHD1	4.5e-15	0.595991	0.42	0.255	1.38e-10	Psoriasis PP Keratinocytes PLA2G4D+ vs PLA2G4D-
NFIA	4.87e-15	-0.330976	0.124	0.308	1.5e-10	Psoriasis PP Keratinocytes PLA2G4D+ vs PLA2G4D-
DIMT1	4.89e-15	-0.263135	0.065	0.222	1.5e-10	Psoriasis PP Keratinocytes PLA2G4D+ vs PLA2G4D-
TPM3	4.99e-15	-0.346558	0.428	0.616	1.53e-10	Psoriasis PP Keratinocytes PLA2G4D+ vs PLA2G4D-
TNFAIP8L3	5.01e-15	0.211628	0.141	0.036	1.54e-10	Psoriasis PP Keratinocytes PLA2G4D+ vs PLA2G4D-
PRPF38B	5.19e-15	-0.286407	0.256	0.467	1.6e-10	Psoriasis PP Keratinocytes PLA2G4D+ vs PLA2G4D-
GTPBP4	5.22e-15	-0.223852	0.107	0.284	1.61e-10	Psoriasis PP Keratinocytes PLA2G4D+ vs PLA2G4D-
ACO2	5.3e-15	-0.358692	0.161	0.314	1.63e-10	Psoriasis PP Keratinocytes PLA2G4D+ vs PLA2G4D-
FAM204A	5.4e-15	-0.344904	0.186	0.337	1.66e-10	Psoriasis PP Keratinocytes PLA2G4D+ vs PLA2G4D-
CALM2	5.48e-15	-0.381966	0.704	0.862	1.68e-10	Psoriasis PP Keratinocytes PLA2G4D+ vs PLA2G4D-
MRPL50	5.84e-15	-0.331808	0.214	0.391	1.8e-10	Psoriasis PP Keratinocytes PLA2G4D+ vs PLA2G4D-
PLEKHJ1	6.11e-15	-0.346456	0.262	0.452	1.88e-10	Psoriasis PP Keratinocytes PLA2G4D+ vs PLA2G4D-
MMADHC	6.16e-15	-0.391769	0.406	0.555	1.89e-10	Psoriasis PP Keratinocytes PLA2G4D+ vs PLA2G4D-
UGDH	6.19e-15	-0.359833	0.054	0.205	1.9e-10	Psoriasis PP Keratinocytes PLA2G4D+ vs PLA2G4D-
GTF3C1	6.2e-15	0.443362	0.217	0.103	1.91e-10	Psoriasis PP Keratinocytes PLA2G4D+ vs PLA2G4D-
CUEDC2	6.67e-15	-0.292267	0.132	0.309	2.05e-10	Psoriasis PP Keratinocytes PLA2G4D+ vs PLA2G4D-
RNF126	6.99e-15	-0.366236	0.4	0.576	2.15e-10	Psoriasis PP Keratinocytes PLA2G4D+ vs PLA2G4D-
GSDMD	7e-15	-0.294607	0.039	0.18	2.15e-10	Psoriasis PP Keratinocytes PLA2G4D+ vs PLA2G4D-
MMP28	7.34e-15	-0.196924	0.006	0.108	2.26e-10	Psoriasis PP Keratinocytes PLA2G4D+ vs PLA2G4D-
CTNNAL1	7.69e-15	-0.271237	0.006	0.109	2.36e-10	Psoriasis PP Keratinocytes PLA2G4D+ vs PLA2G4D-
RPS6KA1	7.98e-15	-0.195336	0.006	0.106	2.45e-10	Psoriasis PP Keratinocytes PLA2G4D+ vs PLA2G4D-
WDR26	8.09e-15	0.432088	0.4	0.215	2.49e-10	Psoriasis PP Keratinocytes PLA2G4D+ vs PLA2G4D-
PPIE	8.13e-15	-0.277337	0.093	0.246	2.5e-10	Psoriasis PP Keratinocytes PLA2G4D+ vs PLA2G4D-
KIAA0355	8.75e-15	0.351884	0.161	0.048	2.69e-10	Psoriasis PP Keratinocytes PLA2G4D+ vs PLA2G4D-
HBEGF	8.76e-15	0.717045	0.682	0.562	2.69e-10	Psoriasis PP Keratinocytes PLA2G4D+ vs PLA2G4D-
TPD52L1	8.85e-15	-0.362466	0.349	0.505	2.72e-10	Psoriasis PP Keratinocytes PLA2G4D+ vs PLA2G4D-
CHMP3	9.23e-15	-0.337659	0.273	0.435	2.84e-10	Psoriasis PP Keratinocytes PLA2G4D+ vs PLA2G4D-
NUBP2	9.78e-15	-0.313263	0.256	0.43	3.01e-10	Psoriasis PP Keratinocytes PLA2G4D+ vs PLA2G4D-
LGALS7B	9.83e-15	0.551153	0.808	0.777	3.02e-10	Psoriasis PP Keratinocytes PLA2G4D+ vs PLA2G4D-
LTBP4	9.97e-15	-0.376704	0.073	0.234	3.06e-10	Psoriasis PP Keratinocytes PLA2G4D+ vs PLA2G4D-
URM1	9.98e-15	-0.251248	0.155	0.346	3.07e-10	Psoriasis PP Keratinocytes PLA2G4D+ vs PLA2G4D-
STMP1	1e-14	0.199344	0.524	0.584	3.08e-10	Psoriasis PP Keratinocytes PLA2G4D+ vs PLA2G4D-
TXNDC9	1.05e-14	-0.31878	0.161	0.313	3.24e-10	Psoriasis PP Keratinocytes PLA2G4D+ vs PLA2G4D-
BCCIP	1.06e-14	-0.248749	0.076	0.232	3.25e-10	Psoriasis PP Keratinocytes PLA2G4D+ vs PLA2G4D-
HNRNPC	1.06e-14	-0.195145	0.645	0.812	3.26e-10	Psoriasis PP Keratinocytes PLA2G4D+ vs PLA2G4D-
SERTAD3	1.06e-14	-0.398653	0.118	0.281	3.26e-10	Psoriasis PP Keratinocytes PLA2G4D+ vs PLA2G4D-
INAVA	1.08e-14	0.436803	0.346	0.191	3.31e-10	Psoriasis PP Keratinocytes PLA2G4D+ vs PLA2G4D-
SINHCAF	1.09e-14	-0.276554	0.048	0.189	3.36e-10	Psoriasis PP Keratinocytes PLA2G4D+ vs PLA2G4D-
C14orf119	1.12e-14	-0.33411	0.217	0.355	3.45e-10	Psoriasis PP Keratinocytes PLA2G4D+ vs PLA2G4D-
DDX1	1.13e-14	-0.344592	0.223	0.373	3.46e-10	Psoriasis PP Keratinocytes PLA2G4D+ vs PLA2G4D-
TWISTNB	1.14e-14	-0.337436	0.152	0.338	3.49e-10	Psoriasis PP Keratinocytes PLA2G4D+ vs PLA2G4D-
RAB4A	1.15e-14	-0.395638	0.377	0.559	3.53e-10	Psoriasis PP Keratinocytes PLA2G4D+ vs PLA2G4D-
USP12	1.21e-14	-0.290853	0.039	0.177	3.71e-10	Psoriasis PP Keratinocytes PLA2G4D+ vs PLA2G4D-
MT1M	1.24e-14	-0.295526	0.011	0.119	3.82e-10	Psoriasis PP Keratinocytes PLA2G4D+ vs PLA2G4D-
ASCL2	1.27e-14	-0.377387	0.068	0.202	3.9e-10	Psoriasis PP Keratinocytes PLA2G4D+ vs PLA2G4D-
TEAD3	1.29e-14	0.409412	0.301	0.138	3.96e-10	Psoriasis PP Keratinocytes PLA2G4D+ vs PLA2G4D-
ZNF326	1.31e-14	-0.301671	0.065	0.212	4.03e-10	Psoriasis PP Keratinocytes PLA2G4D+ vs PLA2G4D-
WDR34	1.33e-14	-0.240101	0.068	0.221	4.08e-10	Psoriasis PP Keratinocytes PLA2G4D+ vs PLA2G4D-
PYCR1	1.33e-14	-0.197828	0.02	0.134	4.1e-10	Psoriasis PP Keratinocytes PLA2G4D+ vs PLA2G4D-
SNRNP25	1.33e-14	-0.265026	0.101	0.262	4.1e-10	Psoriasis PP Keratinocytes PLA2G4D+ vs PLA2G4D-
CRIP2	1.35e-14	-0.303658	0.163	0.356	4.15e-10	Psoriasis PP Keratinocytes PLA2G4D+ vs PLA2G4D-
C3orf14	1.37e-14	-0.271603	0.096	0.216	4.21e-10	Psoriasis PP Keratinocytes PLA2G4D+ vs PLA2G4D-
MRPL58	1.37e-14	-0.275987	0.158	0.285	4.22e-10	Psoriasis PP Keratinocytes PLA2G4D+ vs PLA2G4D-
RALA	1.38e-14	-0.345329	0.259	0.409	4.24e-10	Psoriasis PP Keratinocytes PLA2G4D+ vs PLA2G4D-
TPI1	1.39e-14	-0.284308	0.797	0.915	4.27e-10	Psoriasis PP Keratinocytes PLA2G4D+ vs PLA2G4D-
UQCRQ	1.42e-14	-0.381581	0.713	0.844	4.35e-10	Psoriasis PP Keratinocytes PLA2G4D+ vs PLA2G4D-
DUS3L	1.43e-14	-0.258292	0.034	0.166	4.4e-10	Psoriasis PP Keratinocytes PLA2G4D+ vs PLA2G4D-
PSMB5	1.44e-14	-0.364921	0.535	0.723	4.43e-10	Psoriasis PP Keratinocytes PLA2G4D+ vs PLA2G4D-
RDH13	1.46e-14	0.485702	0.251	0.119	4.5e-10	Psoriasis PP Keratinocytes PLA2G4D+ vs PLA2G4D-
COMMD3	1.49e-14	-0.353564	0.214	0.373	4.58e-10	Psoriasis PP Keratinocytes PLA2G4D+ vs PLA2G4D-
TGFB1	1.59e-14	-0.304799	0.037	0.169	4.9e-10	Psoriasis PP Keratinocytes PLA2G4D+ vs PLA2G4D-
MALSU1	1.61e-14	-0.275129	0.138	0.287	4.96e-10	Psoriasis PP Keratinocytes PLA2G4D+ vs PLA2G4D-
SEM1	1.62e-14	-0.355881	0.631	0.806	4.97e-10	Psoriasis PP Keratinocytes PLA2G4D+ vs PLA2G4D-
CCDC9	1.62e-14	0.344947	0.206	0.072	4.99e-10	Psoriasis PP Keratinocytes PLA2G4D+ vs PLA2G4D-
PTPN12	1.67e-14	0.329966	0.383	0.201	5.13e-10	Psoriasis PP Keratinocytes PLA2G4D+ vs PLA2G4D-
CCT6A	1.73e-14	-0.267236	0.397	0.588	5.31e-10	Psoriasis PP Keratinocytes PLA2G4D+ vs PLA2G4D-
CCNE1	1.74e-14	0.280043	0.186	0.061	5.36e-10	Psoriasis PP Keratinocytes PLA2G4D+ vs PLA2G4D-
RAB13	1.75e-14	-0.356641	0.349	0.51	5.37e-10	Psoriasis PP Keratinocytes PLA2G4D+ vs PLA2G4D-
CCDC186	1.81e-14	0.530285	0.411	0.254	5.55e-10	Psoriasis PP Keratinocytes PLA2G4D+ vs PLA2G4D-
LMO4	1.88e-14	-0.285415	0.158	0.346	5.77e-10	Psoriasis PP Keratinocytes PLA2G4D+ vs PLA2G4D-
TOMM20	1.98e-14	-0.398154	0.507	0.678	6.09e-10	Psoriasis PP Keratinocytes PLA2G4D+ vs PLA2G4D-
NDUFA6	1.99e-14	-0.33892	0.501	0.673	6.13e-10	Psoriasis PP Keratinocytes PLA2G4D+ vs PLA2G4D-
DNPEP	1.99e-14	-0.320352	0.186	0.366	6.13e-10	Psoriasis PP Keratinocytes PLA2G4D+ vs PLA2G4D-
MCM3	2.02e-14	-0.261144	0.02	0.14	6.21e-10	Psoriasis PP Keratinocytes PLA2G4D+ vs PLA2G4D-
NEDD8	2.02e-14	-0.298883	0.628	0.803	6.21e-10	Psoriasis PP Keratinocytes PLA2G4D+ vs PLA2G4D-
SMC3	2.03e-14	-0.20615	0.104	0.277	6.23e-10	Psoriasis PP Keratinocytes PLA2G4D+ vs PLA2G4D-
BCL11A	2.09e-14	-0.307255	0.115	0.292	6.41e-10	Psoriasis PP Keratinocytes PLA2G4D+ vs PLA2G4D-
NTPCR	2.12e-14	-0.277317	0.118	0.258	6.5e-10	Psoriasis PP Keratinocytes PLA2G4D+ vs PLA2G4D-
SMC6	2.14e-14	-0.239054	0.023	0.145	6.58e-10	Psoriasis PP Keratinocytes PLA2G4D+ vs PLA2G4D-
ELOVL5	2.17e-14	0.595522	0.237	0.139	6.67e-10	Psoriasis PP Keratinocytes PLA2G4D+ vs PLA2G4D-
MRPL2	2.17e-14	-0.20766	0.124	0.304	6.68e-10	Psoriasis PP Keratinocytes PLA2G4D+ vs PLA2G4D-
PSMB7	2.18e-14	-0.363151	0.589	0.746	6.7e-10	Psoriasis PP Keratinocytes PLA2G4D+ vs PLA2G4D-
PTS	2.2e-14	-0.363589	0.33	0.489	6.76e-10	Psoriasis PP Keratinocytes PLA2G4D+ vs PLA2G4D-
EFNA1	2.2e-14	-0.288694	0.558	0.753	6.78e-10	Psoriasis PP Keratinocytes PLA2G4D+ vs PLA2G4D-
NDUFAF2	2.25e-14	-0.319107	0.2	0.35	6.93e-10	Psoriasis PP Keratinocytes PLA2G4D+ vs PLA2G4D-
ZNF770	2.27e-14	0.401531	0.437	0.26	6.97e-10	Psoriasis PP Keratinocytes PLA2G4D+ vs PLA2G4D-
INAFM1	2.39e-14	0.288765	0.335	0.162	7.36e-10	Psoriasis PP Keratinocytes PLA2G4D+ vs PLA2G4D-
SF3A2	2.42e-14	-0.258066	0.048	0.186	7.43e-10	Psoriasis PP Keratinocytes PLA2G4D+ vs PLA2G4D-
SREBF2	2.64e-14	0.550655	0.372	0.231	8.11e-10	Psoriasis PP Keratinocytes PLA2G4D+ vs PLA2G4D-
FHL3	2.64e-14	-0.233376	0.045	0.187	8.11e-10	Psoriasis PP Keratinocytes PLA2G4D+ vs PLA2G4D-
ZDHHC13	2.66e-14	0.385622	0.265	0.117	8.19e-10	Psoriasis PP Keratinocytes PLA2G4D+ vs PLA2G4D-
UBTD1	2.73e-14	0.340421	0.358	0.182	8.4e-10	Psoriasis PP Keratinocytes PLA2G4D+ vs PLA2G4D-
CDHR1	2.74e-14	-0.332897	0.065	0.218	8.44e-10	Psoriasis PP Keratinocytes PLA2G4D+ vs PLA2G4D-
SAMM50	2.89e-14	-0.28628	0.124	0.291	8.87e-10	Psoriasis PP Keratinocytes PLA2G4D+ vs PLA2G4D-
SPAG7	2.9e-14	-0.378302	0.276	0.441	8.92e-10	Psoriasis PP Keratinocytes PLA2G4D+ vs PLA2G4D-
LARGE2	3.06e-14	-0.232608	0.011	0.12	9.39e-10	Psoriasis PP Keratinocytes PLA2G4D+ vs PLA2G4D-
ENDOD1	3.28e-14	0.300737	0.242	0.101	1.01e-09	Psoriasis PP Keratinocytes PLA2G4D+ vs PLA2G4D-
NPDC1	3.38e-14	-0.203826	0.031	0.159	1.04e-09	Psoriasis PP Keratinocytes PLA2G4D+ vs PLA2G4D-
GTF3C6	3.39e-14	-0.364435	0.372	0.557	1.04e-09	Psoriasis PP Keratinocytes PLA2G4D+ vs PLA2G4D-
SEC11A	3.48e-14	-0.347055	0.344	0.534	1.07e-09	Psoriasis PP Keratinocytes PLA2G4D+ vs PLA2G4D-
PAK1IP1	3.53e-14	-0.222993	0.056	0.204	1.09e-09	Psoriasis PP Keratinocytes PLA2G4D+ vs PLA2G4D-
MED10	3.61e-14	-0.381054	0.285	0.442	1.11e-09	Psoriasis PP Keratinocytes PLA2G4D+ vs PLA2G4D-
BRD2	3.66e-14	0.641086	0.713	0.695	1.13e-09	Psoriasis PP Keratinocytes PLA2G4D+ vs PLA2G4D-
SF3A3	3.71e-14	-0.267548	0.065	0.214	1.14e-09	Psoriasis PP Keratinocytes PLA2G4D+ vs PLA2G4D-
MFGE8	3.71e-14	-0.195106	0.138	0.314	1.14e-09	Psoriasis PP Keratinocytes PLA2G4D+ vs PLA2G4D-
NSFL1C	3.74e-14	-0.333773	0.318	0.482	1.15e-09	Psoriasis PP Keratinocytes PLA2G4D+ vs PLA2G4D-
AKIP1	3.89e-14	-0.183014	0.008	0.112	1.2e-09	Psoriasis PP Keratinocytes PLA2G4D+ vs PLA2G4D-
ANP32A	3.9e-14	-0.280036	0.051	0.19	1.2e-09	Psoriasis PP Keratinocytes PLA2G4D+ vs PLA2G4D-
RNF138	3.95e-14	-0.274437	0.054	0.194	1.21e-09	Psoriasis PP Keratinocytes PLA2G4D+ vs PLA2G4D-
CKMT1A	4.08e-14	-0.354274	0.192	0.349	1.25e-09	Psoriasis PP Keratinocytes PLA2G4D+ vs PLA2G4D-
IER3	4.48e-14	0.528354	0.792	0.855	1.38e-09	Psoriasis PP Keratinocytes PLA2G4D+ vs PLA2G4D-
MVP	4.53e-14	-0.322121	0.121	0.296	1.39e-09	Psoriasis PP Keratinocytes PLA2G4D+ vs PLA2G4D-
OPTN	4.57e-14	-0.348669	0.237	0.405	1.41e-09	Psoriasis PP Keratinocytes PLA2G4D+ vs PLA2G4D-
SMAD3	4.59e-14	-0.229475	0.011	0.119	1.41e-09	Psoriasis PP Keratinocytes PLA2G4D+ vs PLA2G4D-
YIF1A	4.65e-14	-0.330945	0.31	0.445	1.43e-09	Psoriasis PP Keratinocytes PLA2G4D+ vs PLA2G4D-
RING1	4.67e-14	-0.227844	0.099	0.26	1.43e-09	Psoriasis PP Keratinocytes PLA2G4D+ vs PLA2G4D-
SPSB1	4.78e-14	-0.218462	0.056	0.197	1.47e-09	Psoriasis PP Keratinocytes PLA2G4D+ vs PLA2G4D-
MAD2L1	5.1e-14	-0.21698	0.008	0.111	1.57e-09	Psoriasis PP Keratinocytes PLA2G4D+ vs PLA2G4D-
TIMM44	5.14e-14	-0.287222	0.121	0.297	1.58e-09	Psoriasis PP Keratinocytes PLA2G4D+ vs PLA2G4D-
LMO1	5.2e-14	-0.243331	0.011	0.113	1.6e-09	Psoriasis PP Keratinocytes PLA2G4D+ vs PLA2G4D-
RALY	5.2e-14	-0.262893	0.31	0.491	1.6e-09	Psoriasis PP Keratinocytes PLA2G4D+ vs PLA2G4D-
GAK	5.41e-14	0.613396	0.237	0.152	1.66e-09	Psoriasis PP Keratinocytes PLA2G4D+ vs PLA2G4D-
TMEM98	5.51e-14	-0.218918	0.006	0.104	1.69e-09	Psoriasis PP Keratinocytes PLA2G4D+ vs PLA2G4D-
PBDC1	5.51e-14	-0.320551	0.166	0.347	1.69e-09	Psoriasis PP Keratinocytes PLA2G4D+ vs PLA2G4D-
RTF1	5.51e-14	-0.357943	0.335	0.523	1.69e-09	Psoriasis PP Keratinocytes PLA2G4D+ vs PLA2G4D-
SNRPB2	5.55e-14	-0.356201	0.251	0.417	1.71e-09	Psoriasis PP Keratinocytes PLA2G4D+ vs PLA2G4D-
PRPF31	5.56e-14	-0.318786	0.197	0.38	1.71e-09	Psoriasis PP Keratinocytes PLA2G4D+ vs PLA2G4D-
CFAP298	5.62e-14	-0.292328	0.107	0.271	1.73e-09	Psoriasis PP Keratinocytes PLA2G4D+ vs PLA2G4D-
S100A4	5.81e-14	-0.241135	0.118	0.293	1.79e-09	Psoriasis PP Keratinocytes PLA2G4D+ vs PLA2G4D-
WLS	5.98e-14	-0.214662	0.02	0.135	1.84e-09	Psoriasis PP Keratinocytes PLA2G4D+ vs PLA2G4D-
ATG3	6.17e-14	-0.328389	0.237	0.407	1.9e-09	Psoriasis PP Keratinocytes PLA2G4D+ vs PLA2G4D-
CYR61	6.22e-14	-0.532436	0.051	0.191	1.91e-09	Psoriasis PP Keratinocytes PLA2G4D+ vs PLA2G4D-
TPM1	6.89e-14	-0.261678	0.085	0.245	2.12e-09	Psoriasis PP Keratinocytes PLA2G4D+ vs PLA2G4D-
FARP2	7.42e-14	0.358878	0.214	0.084	2.28e-09	Psoriasis PP Keratinocytes PLA2G4D+ vs PLA2G4D-
SLC41A1	7.52e-14	0.316397	0.158	0.049	2.31e-09	Psoriasis PP Keratinocytes PLA2G4D+ vs PLA2G4D-
KDSR	7.74e-14	-0.33686	0.194	0.371	2.38e-09	Psoriasis PP Keratinocytes PLA2G4D+ vs PLA2G4D-
C19orf24	7.74e-14	-0.347748	0.411	0.552	2.38e-09	Psoriasis PP Keratinocytes PLA2G4D+ vs PLA2G4D-
CMIP	7.89e-14	0.434954	0.324	0.165	2.43e-09	Psoriasis PP Keratinocytes PLA2G4D+ vs PLA2G4D-
SERPINB2	7.91e-14	0.603536	0.448	0.257	2.43e-09	Psoriasis PP Keratinocytes PLA2G4D+ vs PLA2G4D-
ANXA11	8e-14	-0.360301	0.138	0.279	2.46e-09	Psoriasis PP Keratinocytes PLA2G4D+ vs PLA2G4D-
DDX5	8e-14	0.49689	0.899	0.932	2.46e-09	Psoriasis PP Keratinocytes PLA2G4D+ vs PLA2G4D-
GPRIN2	8.11e-14	0.189272	0.163	0.053	2.49e-09	Psoriasis PP Keratinocytes PLA2G4D+ vs PLA2G4D-
MRC2	8.13e-14	-0.200632	0.023	0.137	2.5e-09	Psoriasis PP Keratinocytes PLA2G4D+ vs PLA2G4D-
TPPP3	8.29e-14	-0.621584	0.231	0.426	2.55e-09	Psoriasis PP Keratinocytes PLA2G4D+ vs PLA2G4D-
UBE2S	8.3e-14	-0.488472	0.217	0.386	2.55e-09	Psoriasis PP Keratinocytes PLA2G4D+ vs PLA2G4D-
KLF11	8.55e-14	-0.245548	0.087	0.248	2.63e-09	Psoriasis PP Keratinocytes PLA2G4D+ vs PLA2G4D-
KANK1	8.65e-14	0.407503	0.208	0.082	2.66e-09	Psoriasis PP Keratinocytes PLA2G4D+ vs PLA2G4D-
ATF1	9.07e-14	-0.255001	0.051	0.182	2.79e-09	Psoriasis PP Keratinocytes PLA2G4D+ vs PLA2G4D-
BGN	9.37e-14	-0.327133	0.011	0.114	2.88e-09	Psoriasis PP Keratinocytes PLA2G4D+ vs PLA2G4D-
SCNN1D	9.83e-14	0.575238	0.172	0.064	3.02e-09	Psoriasis PP Keratinocytes PLA2G4D+ vs PLA2G4D-
USB1	1e-13	-0.254406	0.065	0.198	3.08e-09	Psoriasis PP Keratinocytes PLA2G4D+ vs PLA2G4D-
MFF	1e-13	-0.309222	0.276	0.387	3.08e-09	Psoriasis PP Keratinocytes PLA2G4D+ vs PLA2G4D-
MPHOSPH10	1.01e-13	-0.261482	0.079	0.23	3.11e-09	Psoriasis PP Keratinocytes PLA2G4D+ vs PLA2G4D-
DCPS	1.08e-13	-0.196146	0.028	0.151	3.32e-09	Psoriasis PP Keratinocytes PLA2G4D+ vs PLA2G4D-
NIP7	1.09e-13	-0.260592	0.11	0.277	3.34e-09	Psoriasis PP Keratinocytes PLA2G4D+ vs PLA2G4D-
PTPN2	1.11e-13	-0.31775	0.186	0.349	3.42e-09	Psoriasis PP Keratinocytes PLA2G4D+ vs PLA2G4D-
WBP4	1.12e-13	-0.299703	0.076	0.224	3.45e-09	Psoriasis PP Keratinocytes PLA2G4D+ vs PLA2G4D-
BUB3	1.14e-13	-0.303128	0.22	0.387	3.51e-09	Psoriasis PP Keratinocytes PLA2G4D+ vs PLA2G4D-
NPC2	1.18e-13	-0.304254	0.594	0.766	3.62e-09	Psoriasis PP Keratinocytes PLA2G4D+ vs PLA2G4D-
COPS8	1.18e-13	-0.27546	0.107	0.272	3.63e-09	Psoriasis PP Keratinocytes PLA2G4D+ vs PLA2G4D-
AL161431.1	1.2e-13	0.461855	0.214	0.094	3.69e-09	Psoriasis PP Keratinocytes PLA2G4D+ vs PLA2G4D-
MRPL37	1.2e-13	-0.227979	0.293	0.465	3.7e-09	Psoriasis PP Keratinocytes PLA2G4D+ vs PLA2G4D-
CDCA7L	1.21e-13	-0.235097	0.02	0.135	3.71e-09	Psoriasis PP Keratinocytes PLA2G4D+ vs PLA2G4D-
BIRC5	1.22e-13	-0.307357	0.006	0.102	3.74e-09	Psoriasis PP Keratinocytes PLA2G4D+ vs PLA2G4D-
ECI2	1.29e-13	-0.211848	0.025	0.146	3.98e-09	Psoriasis PP Keratinocytes PLA2G4D+ vs PLA2G4D-
SLC25A26	1.31e-13	-0.275986	0.144	0.254	4.02e-09	Psoriasis PP Keratinocytes PLA2G4D+ vs PLA2G4D-
TSC22D3	1.31e-13	-0.250267	0.042	0.174	4.02e-09	Psoriasis PP Keratinocytes PLA2G4D+ vs PLA2G4D-
MAP3K13	1.31e-13	-0.343512	0.285	0.441	4.04e-09	Psoriasis PP Keratinocytes PLA2G4D+ vs PLA2G4D-
SMYD2	1.32e-13	-0.238051	0.054	0.19	4.04e-09	Psoriasis PP Keratinocytes PLA2G4D+ vs PLA2G4D-
TXNL1	1.33e-13	-0.329675	0.408	0.576	4.08e-09	Psoriasis PP Keratinocytes PLA2G4D+ vs PLA2G4D-
POLR2F	1.33e-13	-0.32991	0.406	0.57	4.1e-09	Psoriasis PP Keratinocytes PLA2G4D+ vs PLA2G4D-
FLOT1	1.39e-13	-0.251065	0.056	0.198	4.27e-09	Psoriasis PP Keratinocytes PLA2G4D+ vs PLA2G4D-
RPL36A	1.42e-13	-0.307452	0.617	0.793	4.36e-09	Psoriasis PP Keratinocytes PLA2G4D+ vs PLA2G4D-
MCTS1	1.47e-13	-0.338817	0.231	0.369	4.52e-09	Psoriasis PP Keratinocytes PLA2G4D+ vs PLA2G4D-
DCTN3	1.51e-13	-0.335796	0.454	0.622	4.64e-09	Psoriasis PP Keratinocytes PLA2G4D+ vs PLA2G4D-
ANTXR1	1.54e-13	-0.280557	0.037	0.147	4.73e-09	Psoriasis PP Keratinocytes PLA2G4D+ vs PLA2G4D-
ARL2	1.57e-13	-0.319607	0.377	0.523	4.82e-09	Psoriasis PP Keratinocytes PLA2G4D+ vs PLA2G4D-
GSTK1	1.58e-13	-0.318865	0.487	0.67	4.85e-09	Psoriasis PP Keratinocytes PLA2G4D+ vs PLA2G4D-
FAM83A	1.59e-13	0.287394	0.27	0.123	4.89e-09	Psoriasis PP Keratinocytes PLA2G4D+ vs PLA2G4D-
QPCT	1.61e-13	0.342079	0.223	0.09	4.94e-09	Psoriasis PP Keratinocytes PLA2G4D+ vs PLA2G4D-
PGM1	1.61e-13	-0.254033	0.068	0.206	4.94e-09	Psoriasis PP Keratinocytes PLA2G4D+ vs PLA2G4D-
DNAJC15	1.62e-13	-0.311223	0.254	0.428	4.97e-09	Psoriasis PP Keratinocytes PLA2G4D+ vs PLA2G4D-
IPPK	1.62e-13	0.428814	0.423	0.27	4.99e-09	Psoriasis PP Keratinocytes PLA2G4D+ vs PLA2G4D-
CCDC59	1.71e-13	-0.33034	0.242	0.402	5.25e-09	Psoriasis PP Keratinocytes PLA2G4D+ vs PLA2G4D-
OAT	1.73e-13	-0.380455	0.251	0.433	5.32e-09	Psoriasis PP Keratinocytes PLA2G4D+ vs PLA2G4D-
C1orf198	1.82e-13	0.242994	0.259	0.111	5.59e-09	Psoriasis PP Keratinocytes PLA2G4D+ vs PLA2G4D-
DNASE2	1.82e-13	-0.269473	0.054	0.192	5.6e-09	Psoriasis PP Keratinocytes PLA2G4D+ vs PLA2G4D-
PLEKHN1	1.83e-13	0.312919	0.234	0.096	5.63e-09	Psoriasis PP Keratinocytes PLA2G4D+ vs PLA2G4D-
TRNAU1AP	1.9e-13	-0.265469	0.056	0.196	5.84e-09	Psoriasis PP Keratinocytes PLA2G4D+ vs PLA2G4D-
NTMT1	1.9e-13	-0.303678	0.155	0.323	5.85e-09	Psoriasis PP Keratinocytes PLA2G4D+ vs PLA2G4D-
DRG1	1.91e-13	-0.279406	0.13	0.282	5.86e-09	Psoriasis PP Keratinocytes PLA2G4D+ vs PLA2G4D-
IFI35	1.93e-13	-0.307137	0.068	0.206	5.93e-09	Psoriasis PP Keratinocytes PLA2G4D+ vs PLA2G4D-
MOSPD3	1.93e-13	0.366499	0.349	0.193	5.94e-09	Psoriasis PP Keratinocytes PLA2G4D+ vs PLA2G4D-
COMMD8	1.94e-13	-0.260714	0.141	0.316	5.96e-09	Psoriasis PP Keratinocytes PLA2G4D+ vs PLA2G4D-
ASNA1	2e-13	-0.324063	0.355	0.497	6.16e-09	Psoriasis PP Keratinocytes PLA2G4D+ vs PLA2G4D-
ATG13	2.04e-13	0.345347	0.304	0.144	6.26e-09	Psoriasis PP Keratinocytes PLA2G4D+ vs PLA2G4D-
BUD23	2.05e-13	-0.320884	0.262	0.431	6.31e-09	Psoriasis PP Keratinocytes PLA2G4D+ vs PLA2G4D-
ZMYND8	2.06e-13	0.605804	0.206	0.102	6.32e-09	Psoriasis PP Keratinocytes PLA2G4D+ vs PLA2G4D-
ATG101	2.07e-13	-0.319855	0.285	0.455	6.36e-09	Psoriasis PP Keratinocytes PLA2G4D+ vs PLA2G4D-
AAMP	2.08e-13	-0.296202	0.285	0.465	6.39e-09	Psoriasis PP Keratinocytes PLA2G4D+ vs PLA2G4D-
MRPS15	2.13e-13	-0.340132	0.431	0.577	6.54e-09	Psoriasis PP Keratinocytes PLA2G4D+ vs PLA2G4D-
HAX1	2.2e-13	-0.344148	0.327	0.467	6.76e-09	Psoriasis PP Keratinocytes PLA2G4D+ vs PLA2G4D-
TTC9	2.22e-13	0.284823	0.225	0.092	6.83e-09	Psoriasis PP Keratinocytes PLA2G4D+ vs PLA2G4D-
SEC61B	2.23e-13	-0.293408	0.631	0.802	6.87e-09	Psoriasis PP Keratinocytes PLA2G4D+ vs PLA2G4D-
FADD	2.37e-13	-0.190246	0.034	0.16	7.3e-09	Psoriasis PP Keratinocytes PLA2G4D+ vs PLA2G4D-
RANGRF	2.41e-13	-0.251349	0.068	0.209	7.41e-09	Psoriasis PP Keratinocytes PLA2G4D+ vs PLA2G4D-
ENSA	2.43e-13	-0.284499	0.676	0.832	7.46e-09	Psoriasis PP Keratinocytes PLA2G4D+ vs PLA2G4D-
KRTCAP2	2.53e-13	-0.281154	0.158	0.337	7.77e-09	Psoriasis PP Keratinocytes PLA2G4D+ vs PLA2G4D-
HIBADH	2.56e-13	-0.19364	0.011	0.114	7.87e-09	Psoriasis PP Keratinocytes PLA2G4D+ vs PLA2G4D-
CSDE1	2.59e-13	0.281236	0.625	0.657	7.97e-09	Psoriasis PP Keratinocytes PLA2G4D+ vs PLA2G4D-
CHMP2A	2.65e-13	-0.36212	0.544	0.724	8.13e-09	Psoriasis PP Keratinocytes PLA2G4D+ vs PLA2G4D-
H2AFY2	2.66e-13	-0.219426	0.034	0.152	8.18e-09	Psoriasis PP Keratinocytes PLA2G4D+ vs PLA2G4D-
CD164L2	2.7e-13	0.397213	0.293	0.147	8.31e-09	Psoriasis PP Keratinocytes PLA2G4D+ vs PLA2G4D-
KDM2B	2.84e-13	0.313846	0.27	0.121	8.73e-09	Psoriasis PP Keratinocytes PLA2G4D+ vs PLA2G4D-
MIEN1	2.85e-13	-0.357853	0.341	0.491	8.77e-09	Psoriasis PP Keratinocytes PLA2G4D+ vs PLA2G4D-
CDS1	2.88e-13	0.396301	0.321	0.174	8.85e-09	Psoriasis PP Keratinocytes PLA2G4D+ vs PLA2G4D-
CCDC115	3.02e-13	-0.30573	0.186	0.332	9.28e-09	Psoriasis PP Keratinocytes PLA2G4D+ vs PLA2G4D-
EXOSC8	3.04e-13	-0.269663	0.099	0.257	9.36e-09	Psoriasis PP Keratinocytes PLA2G4D+ vs PLA2G4D-
PNKP	3.13e-13	-0.263932	0.056	0.197	9.63e-09	Psoriasis PP Keratinocytes PLA2G4D+ vs PLA2G4D-
LRPAP1	3.2e-13	-0.3214	0.276	0.47	9.85e-09	Psoriasis PP Keratinocytes PLA2G4D+ vs PLA2G4D-
SRP19	3.21e-13	-0.298497	0.307	0.425	9.87e-09	Psoriasis PP Keratinocytes PLA2G4D+ vs PLA2G4D-
RND1	3.25e-13	0.346042	0.172	0.061	1e-08	Psoriasis PP Keratinocytes PLA2G4D+ vs PLA2G4D-
TDP2	3.26e-13	0.291497	0.33	0.165	1e-08	Psoriasis PP Keratinocytes PLA2G4D+ vs PLA2G4D-
NUP37	3.32e-13	-0.214865	0.034	0.159	1.02e-08	Psoriasis PP Keratinocytes PLA2G4D+ vs PLA2G4D-
PAQR7	3.37e-13	0.411199	0.217	0.089	1.04e-08	Psoriasis PP Keratinocytes PLA2G4D+ vs PLA2G4D-
RPP30	3.47e-13	-0.2549	0.079	0.217	1.07e-08	Psoriasis PP Keratinocytes PLA2G4D+ vs PLA2G4D-
TNIP1	3.47e-13	0.412989	0.403	0.243	1.07e-08	Psoriasis PP Keratinocytes PLA2G4D+ vs PLA2G4D-
CCDC50	3.53e-13	-0.231737	0.031	0.146	1.09e-08	Psoriasis PP Keratinocytes PLA2G4D+ vs PLA2G4D-
C1orf43	3.74e-13	-0.33981	0.462	0.649	1.15e-08	Psoriasis PP Keratinocytes PLA2G4D+ vs PLA2G4D-
TNFRSF21	3.74e-13	-0.20847	0.011	0.113	1.15e-08	Psoriasis PP Keratinocytes PLA2G4D+ vs PLA2G4D-
LYNX1	3.99e-13	0.191028	0.121	0.03	1.23e-08	Psoriasis PP Keratinocytes PLA2G4D+ vs PLA2G4D-
MAP1B	4.02e-13	-0.235718	0.017	0.125	1.24e-08	Psoriasis PP Keratinocytes PLA2G4D+ vs PLA2G4D-
FAM102A	4.36e-13	0.426454	0.397	0.25	1.34e-08	Psoriasis PP Keratinocytes PLA2G4D+ vs PLA2G4D-
COA6	4.4e-13	-0.284933	0.175	0.335	1.35e-08	Psoriasis PP Keratinocytes PLA2G4D+ vs PLA2G4D-
MVD	4.79e-13	0.706591	0.439	0.304	1.47e-08	Psoriasis PP Keratinocytes PLA2G4D+ vs PLA2G4D-
ERI3	4.81e-13	-0.264902	0.141	0.307	1.48e-08	Psoriasis PP Keratinocytes PLA2G4D+ vs PLA2G4D-
RAP1B	5.1e-13	-0.343626	0.318	0.495	1.57e-08	Psoriasis PP Keratinocytes PLA2G4D+ vs PLA2G4D-
MTCO3P12	5.1e-13	0.334633	0.668	0.818	1.57e-08	Psoriasis PP Keratinocytes PLA2G4D+ vs PLA2G4D-
ZCRB1	5.22e-13	-0.320084	0.248	0.401	1.61e-08	Psoriasis PP Keratinocytes PLA2G4D+ vs PLA2G4D-
FAM84A	5.29e-13	0.454989	0.439	0.284	1.63e-08	Psoriasis PP Keratinocytes PLA2G4D+ vs PLA2G4D-
DPH5	5.32e-13	-0.186575	0.023	0.136	1.64e-08	Psoriasis PP Keratinocytes PLA2G4D+ vs PLA2G4D-
ALG5	5.42e-13	-0.250711	0.118	0.283	1.67e-08	Psoriasis PP Keratinocytes PLA2G4D+ vs PLA2G4D-
JPT1	5.51e-13	-0.395653	0.501	0.652	1.69e-08	Psoriasis PP Keratinocytes PLA2G4D+ vs PLA2G4D-
CAPNS2	5.65e-13	-0.300476	0.299	0.495	1.74e-08	Psoriasis PP Keratinocytes PLA2G4D+ vs PLA2G4D-
TMA16	5.71e-13	-0.281193	0.144	0.303	1.76e-08	Psoriasis PP Keratinocytes PLA2G4D+ vs PLA2G4D-
SLC10A3	5.85e-13	0.33834	0.377	0.215	1.8e-08	Psoriasis PP Keratinocytes PLA2G4D+ vs PLA2G4D-
CAPRIN1	6.05e-13	-0.314043	0.158	0.31	1.86e-08	Psoriasis PP Keratinocytes PLA2G4D+ vs PLA2G4D-
RAB3D	6.2e-13	0.348172	0.451	0.283	1.91e-08	Psoriasis PP Keratinocytes PLA2G4D+ vs PLA2G4D-
FABP5	6.4e-13	0.295498	0.944	0.861	1.97e-08	Psoriasis PP Keratinocytes PLA2G4D+ vs PLA2G4D-
ATP5MD	6.67e-13	-0.412876	0.628	0.767	2.05e-08	Psoriasis PP Keratinocytes PLA2G4D+ vs PLA2G4D-
HMBS	6.85e-13	-0.221649	0.056	0.195	2.11e-08	Psoriasis PP Keratinocytes PLA2G4D+ vs PLA2G4D-
RPL39L	6.86e-13	-0.211147	0.042	0.172	2.11e-08	Psoriasis PP Keratinocytes PLA2G4D+ vs PLA2G4D-
MAT2B	6.94e-13	-0.227692	0.039	0.155	2.13e-08	Psoriasis PP Keratinocytes PLA2G4D+ vs PLA2G4D-
TRAPPC2L	7.01e-13	-0.327363	0.352	0.504	2.16e-08	Psoriasis PP Keratinocytes PLA2G4D+ vs PLA2G4D-
NUDT14	7.08e-13	-0.302763	0.13	0.213	2.18e-08	Psoriasis PP Keratinocytes PLA2G4D+ vs PLA2G4D-
ANXA7	7.17e-13	-0.328374	0.276	0.444	2.2e-08	Psoriasis PP Keratinocytes PLA2G4D+ vs PLA2G4D-
MRPL19	7.42e-13	-0.260739	0.132	0.301	2.28e-08	Psoriasis PP Keratinocytes PLA2G4D+ vs PLA2G4D-
RTL8A	7.42e-13	-0.316865	0.189	0.314	2.28e-08	Psoriasis PP Keratinocytes PLA2G4D+ vs PLA2G4D-
C12orf65	7.76e-13	-0.215858	0.017	0.121	2.39e-08	Psoriasis PP Keratinocytes PLA2G4D+ vs PLA2G4D-
CHD9	8.15e-13	-0.388181	0.18	0.304	2.51e-08	Psoriasis PP Keratinocytes PLA2G4D+ vs PLA2G4D-
TCP1	8.27e-13	-0.297237	0.394	0.566	2.54e-08	Psoriasis PP Keratinocytes PLA2G4D+ vs PLA2G4D-
PIGA	8.37e-13	0.477898	0.31	0.168	2.57e-08	Psoriasis PP Keratinocytes PLA2G4D+ vs PLA2G4D-
PYCR2	8.61e-13	-0.206853	0.023	0.121	2.65e-08	Psoriasis PP Keratinocytes PLA2G4D+ vs PLA2G4D-
DHRS4L2	8.77e-13	-0.269538	0.172	0.312	2.7e-08	Psoriasis PP Keratinocytes PLA2G4D+ vs PLA2G4D-
[truncated: 1,396 more rows]

## Sheet: PLA2G4E+ VS PLA2G4E- KERA in PP
Gene	p_val	avg_log2FC	pct.1	pct.2	FC	p_val_adj	Condition
PI3	1.28e-21	1.08831	0.405	0.327	1.23853	3.95e-17	Psoriasis PP Keratinocytes PLA2G4E+ vs PLA2G4E-
DEFB4A	3.98e-10	0.908413	0.162	0.116	1.39655	1.22e-05	Psoriasis PP Keratinocytes PLA2G4E+ vs PLA2G4E-
SLURP1	3.56e-08	0.768715	0.138	0.088	1.56818	0.00109475	Psoriasis PP Keratinocytes PLA2G4E+ vs PLA2G4E-
CNFN	2.44e-12	0.738571	0.255	0.197	1.29442	7.5e-08	Psoriasis PP Keratinocytes PLA2G4E+ vs PLA2G4E-
SBSN	2.46e-31	0.733545	0.711	0.592	1.20101	7.56e-27	Psoriasis PP Keratinocytes PLA2G4E+ vs PLA2G4E-
PLA2G4E	1.74e-78	0.714352	0.42	0.224	1.875	5.35e-74	Psoriasis PP Keratinocytes PLA2G4E+ vs PLA2G4E-
SLPI	4.43e-21	0.653664	0.577	0.49	1.17755	1.36e-16	Psoriasis PP Keratinocytes PLA2G4E+ vs PLA2G4E-
SPRR2E	1.41e-13	0.647796	0.508	0.422	1.20379	4.34e-09	Psoriasis PP Keratinocytes PLA2G4E+ vs PLA2G4E-
CALML5	3.9e-20	0.632663	0.618	0.511	1.20939	1.2e-15	Psoriasis PP Keratinocytes PLA2G4E+ vs PLA2G4E-
KRTDAP	5.37e-24	0.576697	0.764	0.676	1.13018	1.65e-19	Psoriasis PP Keratinocytes PLA2G4E+ vs PLA2G4E-
KRT2	1.37e-13	0.552888	0.261	0.171	1.52632	4.2e-09	Psoriasis PP Keratinocytes PLA2G4E+ vs PLA2G4E-
KRT1	9.39e-25	0.54916	0.772	0.685	1.12701	2.89e-20	Psoriasis PP Keratinocytes PLA2G4E+ vs PLA2G4E-
DMKN	4.32e-30	0.510179	0.819	0.719	1.13908	1.33e-25	Psoriasis PP Keratinocytes PLA2G4E+ vs PLA2G4E-
SPRR1B	1.63e-14	0.503885	0.489	0.394	1.24112	5e-10	Psoriasis PP Keratinocytes PLA2G4E+ vs PLA2G4E-
KRT17	0.000488433	0.491216	0.765	0.735	1.04082	1	Psoriasis PP Keratinocytes PLA2G4E+ vs PLA2G4E-
IVL	2.06e-13	0.475116	0.318	0.235	1.35319	6.33e-09	Psoriasis PP Keratinocytes PLA2G4E+ vs PLA2G4E-
RHCG	3.32e-10	0.468974	0.373	0.31	1.20323	1.02e-05	Psoriasis PP Keratinocytes PLA2G4E+ vs PLA2G4E-
CLDN4	2.97e-14	0.468837	0.432	0.369	1.17073	9.13e-10	Psoriasis PP Keratinocytes PLA2G4E+ vs PLA2G4E-
S100A7	3.12e-17	0.461587	0.941	0.913	1.03067	9.58e-13	Psoriasis PP Keratinocytes PLA2G4E+ vs PLA2G4E-
SPINK5	4.9e-11	0.454838	0.584	0.525	1.11238	1.51e-06	Psoriasis PP Keratinocytes PLA2G4E+ vs PLA2G4E-
LYPD3	1.16e-17	0.440555	0.838	0.79	1.06076	3.56e-13	Psoriasis PP Keratinocytes PLA2G4E+ vs PLA2G4E-
CALML3	1.58e-23	0.437268	0.838	0.762	1.09974	4.85e-19	Psoriasis PP Keratinocytes PLA2G4E+ vs PLA2G4E-
TMEM45A	2.29e-24	0.436725	0.79	0.722	1.09418	7.04e-20	Psoriasis PP Keratinocytes PLA2G4E+ vs PLA2G4E-
KRT10	2.12e-20	0.426986	0.923	0.902	1.02328	6.52e-16	Psoriasis PP Keratinocytes PLA2G4E+ vs PLA2G4E-
HMGCS1	3.31e-14	0.425244	0.496	0.42	1.18095	1.02e-09	Psoriasis PP Keratinocytes PLA2G4E+ vs PLA2G4E-
SPRR2A	3.78e-08	0.412005	0.587	0.518	1.1332	0.00116303	Psoriasis PP Keratinocytes PLA2G4E+ vs PLA2G4E-
IL36G	1.15e-08	0.409879	0.533	0.488	1.09221	0.00035206	Psoriasis PP Keratinocytes PLA2G4E+ vs PLA2G4E-
SERPINB3	9.66e-13	0.397477	0.547	0.456	1.19956	2.97e-08	Psoriasis PP Keratinocytes PLA2G4E+ vs PLA2G4E-
S100A7A	4.73e-12	0.393974	0.327	0.241	1.35685	1.45e-07	Psoriasis PP Keratinocytes PLA2G4E+ vs PLA2G4E-
KLK7	4.72e-13	0.37749	0.141	0.083	1.6988	1.45e-08	Psoriasis PP Keratinocytes PLA2G4E+ vs PLA2G4E-
C10orf99	2.54e-14	0.375886	0.496	0.397	1.24937	7.81e-10	Psoriasis PP Keratinocytes PLA2G4E+ vs PLA2G4E-
GJA1	2.03e-16	0.356638	0.733	0.67	1.09403	6.25e-12	Psoriasis PP Keratinocytes PLA2G4E+ vs PLA2G4E-
KRT16	8.15e-11	0.35449	0.848	0.79	1.07342	2.51e-06	Psoriasis PP Keratinocytes PLA2G4E+ vs PLA2G4E-
SERPINB4	2.26e-09	0.353811	0.601	0.528	1.13826	6.94e-05	Psoriasis PP Keratinocytes PLA2G4E+ vs PLA2G4E-
KLK11	4.04e-14	0.344307	0.576	0.493	1.16836	1.24e-09	Psoriasis PP Keratinocytes PLA2G4E+ vs PLA2G4E-
SPRR2D	1.28e-05	0.327449	0.559	0.492	1.13618	0.39247	Psoriasis PP Keratinocytes PLA2G4E+ vs PLA2G4E-
CSTA	5.24e-07	0.327159	0.678	0.631	1.07448	0.016103	Psoriasis PP Keratinocytes PLA2G4E+ vs PLA2G4E-
LGALS7B	2.54e-16	0.321794	0.825	0.774	1.06589	7.81e-12	Psoriasis PP Keratinocytes PLA2G4E+ vs PLA2G4E-
PKP1	1.38e-21	0.318736	0.804	0.712	1.12921	4.24e-17	Psoriasis PP Keratinocytes PLA2G4E+ vs PLA2G4E-
S100A8	2.75e-13	0.315429	0.977	0.981	0.995923	8.46e-09	Psoriasis PP Keratinocytes PLA2G4E+ vs PLA2G4E-
A2ML1	1.04e-14	0.314588	0.332	0.251	1.32271	3.18e-10	Psoriasis PP Keratinocytes PLA2G4E+ vs PLA2G4E-
PLA2G4D	7.67e-10	0.313107	0.104	0.062		2.36e-05	Psoriasis PP Keratinocytes PLA2G4E+ vs PLA2G4E-
CASP14	6.44e-08	0.310299	0.339	0.266		0.00197897	Psoriasis PP Keratinocytes PLA2G4E+ vs PLA2G4E-
IL36RN	9.65e-12	0.310288	0.132	0.084		2.97e-07	Psoriasis PP Keratinocytes PLA2G4E+ vs PLA2G4E-
IFFO2	1.27e-12	0.30118	0.365	0.302		3.91e-08	Psoriasis PP Keratinocytes PLA2G4E+ vs PLA2G4E-
DSG1	3.96e-13	0.299671	0.583	0.504		1.22e-08	Psoriasis PP Keratinocytes PLA2G4E+ vs PLA2G4E-
GRHL1	2.58e-13	0.297931	0.375	0.291		7.94e-09	Psoriasis PP Keratinocytes PLA2G4E+ vs PLA2G4E-
DNAJA4	0.000751273	0.297843	0.272	0.238		1	Psoriasis PP Keratinocytes PLA2G4E+ vs PLA2G4E-
DSC1	1.94e-12	0.297453	0.236	0.157		5.98e-08	Psoriasis PP Keratinocytes PLA2G4E+ vs PLA2G4E-
LGALSL	2.77e-11	0.296154	0.467	0.4		8.52e-07	Psoriasis PP Keratinocytes PLA2G4E+ vs PLA2G4E-
CLIC3	3.42e-11	0.295965	0.183	0.116		1.05e-06	Psoriasis PP Keratinocytes PLA2G4E+ vs PLA2G4E-
CSTB	5.98e-17	0.290568	0.909	0.89		1.84e-12	Psoriasis PP Keratinocytes PLA2G4E+ vs PLA2G4E-
BST2	2.23e-07	0.288138	0.238	0.179		0.00684588	Psoriasis PP Keratinocytes PLA2G4E+ vs PLA2G4E-
DSP	4.63e-18	0.286222	0.925	0.889		1.42e-13	Psoriasis PP Keratinocytes PLA2G4E+ vs PLA2G4E-
MT1G	1.79e-07	0.285825	0.144	0.207		0.00551687	Psoriasis PP Keratinocytes PLA2G4E+ vs PLA2G4E-
NCCRP1	2.71e-09	0.280053	0.165	0.114		8.32e-05	Psoriasis PP Keratinocytes PLA2G4E+ vs PLA2G4E-
SQLE	2.16e-10	0.279401	0.39	0.341		6.65e-06	Psoriasis PP Keratinocytes PLA2G4E+ vs PLA2G4E-
SULT2B1	6.97e-12	0.278971	0.423	0.329		2.14e-07	Psoriasis PP Keratinocytes PLA2G4E+ vs PLA2G4E-
SPRR2F	0.0113165	0.276415	0.119	0.1		1	Psoriasis PP Keratinocytes PLA2G4E+ vs PLA2G4E-
METRNL	7.28e-12	0.276406	0.306	0.234		2.24e-07	Psoriasis PP Keratinocytes PLA2G4E+ vs PLA2G4E-
ELF3	4.01e-06	0.275916	0.215	0.167		0.123221	Psoriasis PP Keratinocytes PLA2G4E+ vs PLA2G4E-
CLDN1	1.33e-05	0.271202	0.352	0.305		0.409808	Psoriasis PP Keratinocytes PLA2G4E+ vs PLA2G4E-
KRT6C	0.000723714	0.270912	0.517	0.494		1	Psoriasis PP Keratinocytes PLA2G4E+ vs PLA2G4E-
NECTIN4	7.9e-10	0.269837	0.476	0.406		2.43e-05	Psoriasis PP Keratinocytes PLA2G4E+ vs PLA2G4E-
GLTP	1.15e-10	0.269729	0.677	0.622		3.52e-06	Psoriasis PP Keratinocytes PLA2G4E+ vs PLA2G4E-
GJB6	3.58e-09	0.26757	0.663	0.605		0.000110134	Psoriasis PP Keratinocytes PLA2G4E+ vs PLA2G4E-
NRARP	1.39e-07	0.267248	0.445	0.38		0.004285	Psoriasis PP Keratinocytes PLA2G4E+ vs PLA2G4E-
CD36	1.6e-08	0.264041	0.2	0.145		0.000492568	Psoriasis PP Keratinocytes PLA2G4E+ vs PLA2G4E-
CRYAB	0.019181	0.260962	0.225	0.198		1	Psoriasis PP Keratinocytes PLA2G4E+ vs PLA2G4E-
CYSRT1	2.91e-10	0.259882	0.218	0.159		8.96e-06	Psoriasis PP Keratinocytes PLA2G4E+ vs PLA2G4E-
KRT6B	1.58e-07	0.257134	0.666	0.593		0.00485714	Psoriasis PP Keratinocytes PLA2G4E+ vs PLA2G4E-
KLK8	9.66e-14	0.255621	0.412	0.324		2.97e-09	Psoriasis PP Keratinocytes PLA2G4E+ vs PLA2G4E-
TMEM40	1.09e-11	0.25484	0.451	0.366		3.35e-07	Psoriasis PP Keratinocytes PLA2G4E+ vs PLA2G4E-
GPX3	4.99e-08	0.254785	0.181	0.136		0.00153385	Psoriasis PP Keratinocytes PLA2G4E+ vs PLA2G4E-
SDC1	5.25e-12	0.253937	0.77	0.719		1.62e-07	Psoriasis PP Keratinocytes PLA2G4E+ vs PLA2G4E-
CCL20	0.000311936	0.248867	0.455	0.443		1	Psoriasis PP Keratinocytes PLA2G4E+ vs PLA2G4E-
RHOV	3.3e-13	0.245159	0.794	0.704		1.02e-08	Psoriasis PP Keratinocytes PLA2G4E+ vs PLA2G4E-
NDUFA4L2	1.27e-06	0.245078	0.392	0.327		0.0391403	Psoriasis PP Keratinocytes PLA2G4E+ vs PLA2G4E-
BICDL2	1.45e-12	0.243054	0.258	0.187		4.45e-08	Psoriasis PP Keratinocytes PLA2G4E+ vs PLA2G4E-
TMEM79	6.15e-12	0.239914	0.589	0.508		1.89e-07	Psoriasis PP Keratinocytes PLA2G4E+ vs PLA2G4E-
LY6G6C	0.000203646	0.239488	0.174	0.139		1	Psoriasis PP Keratinocytes PLA2G4E+ vs PLA2G4E-
ABCA12	2.94e-12	0.237723	0.222	0.16		9.04e-08	Psoriasis PP Keratinocytes PLA2G4E+ vs PLA2G4E-
LY6D	2.36e-09	0.231956	0.923	0.893		7.25e-05	Psoriasis PP Keratinocytes PLA2G4E+ vs PLA2G4E-
NEAT1	0.376124	0.231436	0.973	0.976		1	Psoriasis PP Keratinocytes PLA2G4E+ vs PLA2G4E-
FABP5	8.89e-16	0.230962	0.915	0.859		2.73e-11	Psoriasis PP Keratinocytes PLA2G4E+ vs PLA2G4E-
LCN2	0.00367734	0.22974	0.122	0.1		1	Psoriasis PP Keratinocytes PLA2G4E+ vs PLA2G4E-
LDLR	1.41e-06	0.229228	0.486	0.451		0.0433413	Psoriasis PP Keratinocytes PLA2G4E+ vs PLA2G4E-
JUP	8.48e-16	0.228846	0.863	0.833		2.61e-11	Psoriasis PP Keratinocytes PLA2G4E+ vs PLA2G4E-
TPPP3	0.00011519	0.226611	0.462	0.419		1	Psoriasis PP Keratinocytes PLA2G4E+ vs PLA2G4E-
APOE	0.013947	0.225459	0.551	0.52		1	Psoriasis PP Keratinocytes PLA2G4E+ vs PLA2G4E-
TRIM28	0.000238069	0.224868	0.485	0.44		1	Psoriasis PP Keratinocytes PLA2G4E+ vs PLA2G4E-
DUOX1	8.17e-07	0.22441	0.272	0.221		0.0251279	Psoriasis PP Keratinocytes PLA2G4E+ vs PLA2G4E-
EPHA2	0.000252938	0.222366	0.522	0.497		1	Psoriasis PP Keratinocytes PLA2G4E+ vs PLA2G4E-
MXD1	5.64e-07	0.218684	0.361	0.31		0.0173371	Psoriasis PP Keratinocytes PLA2G4E+ vs PLA2G4E-
TUG1	9.98e-07	0.216756	0.274	0.224		0.0306887	Psoriasis PP Keratinocytes PLA2G4E+ vs PLA2G4E-
EPPK1	4.39e-08	0.216016	0.226	0.166		0.00135067	Psoriasis PP Keratinocytes PLA2G4E+ vs PLA2G4E-
S100A9	3.13e-06	0.215613	0.982	0.982		0.0961162	Psoriasis PP Keratinocytes PLA2G4E+ vs PLA2G4E-
ELOVL4	8.75e-11	0.214278	0.257	0.184		2.69e-06	Psoriasis PP Keratinocytes PLA2G4E+ vs PLA2G4E-
RDH12	8.38e-11	0.214224	0.353	0.271		2.58e-06	Psoriasis PP Keratinocytes PLA2G4E+ vs PLA2G4E-
IL1RN	0.00295535	0.213491	0.53	0.503		1	Psoriasis PP Keratinocytes PLA2G4E+ vs PLA2G4E-
KDM5B	1.64e-06	0.213184	0.395	0.33		0.0503158	Psoriasis PP Keratinocytes PLA2G4E+ vs PLA2G4E-
WFDC21P	6.21e-06	0.213165	0.311	0.251		0.191062	Psoriasis PP Keratinocytes PLA2G4E+ vs PLA2G4E-
VCP	5.27e-11	0.2117	0.622	0.537		1.62e-06	Psoriasis PP Keratinocytes PLA2G4E+ vs PLA2G4E-
CTSD	1.11e-06	0.211608	0.776	0.745		0.0341977	Psoriasis PP Keratinocytes PLA2G4E+ vs PLA2G4E-
CASZ1	6.1e-06	0.209055	0.261	0.215		0.187672	Psoriasis PP Keratinocytes PLA2G4E+ vs PLA2G4E-
TACSTD2	0.000346814	0.208789	0.919	0.895		1	Psoriasis PP Keratinocytes PLA2G4E+ vs PLA2G4E-
BHLHE40	0.000293028	0.208479	0.664	0.641		1	Psoriasis PP Keratinocytes PLA2G4E+ vs PLA2G4E-
RAB25	8.96e-11	0.207564	0.709	0.639		2.75e-06	Psoriasis PP Keratinocytes PLA2G4E+ vs PLA2G4E-
EPHX3	5.4e-13	0.207483	0.403	0.305		1.66e-08	Psoriasis PP Keratinocytes PLA2G4E+ vs PLA2G4E-
CPEB4	4.11e-05	0.207232	0.204	0.172		1	Psoriasis PP Keratinocytes PLA2G4E+ vs PLA2G4E-
EIF5A	2.54e-12	0.206682	0.789	0.739		7.8e-08	Psoriasis PP Keratinocytes PLA2G4E+ vs PLA2G4E-
ABHD5	9.74e-06	0.206139	0.486	0.46		0.299344	Psoriasis PP Keratinocytes PLA2G4E+ vs PLA2G4E-
ALDH3B2	3.67e-10	0.206061	0.425	0.34		1.13e-05	Psoriasis PP Keratinocytes PLA2G4E+ vs PLA2G4E-
CRABP2	3.38e-11	0.205697	0.782	0.698		1.04e-06	Psoriasis PP Keratinocytes PLA2G4E+ vs PLA2G4E-
KRT80	2.44e-07	0.205651	0.225	0.176		0.00749598	Psoriasis PP Keratinocytes PLA2G4E+ vs PLA2G4E-
TYMP	1.89e-09	0.202069	0.898	0.878		5.82e-05	Psoriasis PP Keratinocytes PLA2G4E+ vs PLA2G4E-
DSC3	1.36e-07	0.20161	0.838	0.795		0.00418857	Psoriasis PP Keratinocytes PLA2G4E+ vs PLA2G4E-
TMEM259	4.87e-05	0.20055	0.406	0.369		1	Psoriasis PP Keratinocytes PLA2G4E+ vs PLA2G4E-
TGM1	2.63e-09	0.199485	0.15	0.096		8.08e-05	Psoriasis PP Keratinocytes PLA2G4E+ vs PLA2G4E-
PPL	9.88e-10	0.197714	0.411	0.329		3.04e-05	Psoriasis PP Keratinocytes PLA2G4E+ vs PLA2G4E-
CKAP4	9.94e-09	0.197704	0.504	0.444		0.000305756	Psoriasis PP Keratinocytes PLA2G4E+ vs PLA2G4E-
TMEM184A	1.25e-09	0.197459	0.174	0.115		3.83e-05	Psoriasis PP Keratinocytes PLA2G4E+ vs PLA2G4E-
H2AFJ	4.33e-07	0.196872	0.707	0.675		0.013304	Psoriasis PP Keratinocytes PLA2G4E+ vs PLA2G4E-
RAPGEFL1	9.44e-07	0.195821	0.348	0.284		0.0290241	Psoriasis PP Keratinocytes PLA2G4E+ vs PLA2G4E-
CTNND1	4.49e-06	0.19567	0.442	0.385		0.137972	Psoriasis PP Keratinocytes PLA2G4E+ vs PLA2G4E-
EVPL	3.03e-06	0.195622	0.344	0.291		0.0931053	Psoriasis PP Keratinocytes PLA2G4E+ vs PLA2G4E-
TENT5B	1.06e-08	0.194474	0.515	0.475		0.000325879	Psoriasis PP Keratinocytes PLA2G4E+ vs PLA2G4E-
THBD	1.37e-05	0.193553	0.564	0.501		0.420321	Psoriasis PP Keratinocytes PLA2G4E+ vs PLA2G4E-
DBI	2.12e-10	0.192514	0.892	0.873		6.51e-06	Psoriasis PP Keratinocytes PLA2G4E+ vs PLA2G4E-
FDPS	7.27e-05	0.191457	0.615	0.571		1	Psoriasis PP Keratinocytes PLA2G4E+ vs PLA2G4E-
TM7SF2	4.1e-08	0.191035	0.214	0.153		0.00126021	Psoriasis PP Keratinocytes PLA2G4E+ vs PLA2G4E-
LGALS7	9.47e-05	0.190881	0.8	0.763		1	Psoriasis PP Keratinocytes PLA2G4E+ vs PLA2G4E-
NBEAL2	2.17e-06	0.189978	0.151	0.107		0.0667544	Psoriasis PP Keratinocytes PLA2G4E+ vs PLA2G4E-
DDIT4	0.0076446	0.189703	0.487	0.481		1	Psoriasis PP Keratinocytes PLA2G4E+ vs PLA2G4E-
AL161431.1	0.000314776	0.186968	0.122	0.094		1	Psoriasis PP Keratinocytes PLA2G4E+ vs PLA2G4E-
KRT6A	0.000474246	0.185891	0.878	0.886		1	Psoriasis PP Keratinocytes PLA2G4E+ vs PLA2G4E-
HLA-DRA	4.12e-07	0.185817	0.217	0.156		0.0126657	Psoriasis PP Keratinocytes PLA2G4E+ vs PLA2G4E-
BNIPL	4.77e-08	0.185741	0.282	0.221		0.00146648	Psoriasis PP Keratinocytes PLA2G4E+ vs PLA2G4E-
FGFBP1	0.000674087	0.185316	0.675	0.647		1	Psoriasis PP Keratinocytes PLA2G4E+ vs PLA2G4E-
KCNK7	9.16e-09	0.183813	0.457	0.37		0.000281599	Psoriasis PP Keratinocytes PLA2G4E+ vs PLA2G4E-
GADD45A	3.53e-05	-0.183902	0.426	0.487		1	Psoriasis PP Keratinocytes PLA2G4E+ vs PLA2G4E-
ASS1	1.39e-07	-0.184581	0.162	0.228		0.00427693	Psoriasis PP Keratinocytes PLA2G4E+ vs PLA2G4E-
ATP1B3	2.86e-08	-0.185328	0.854	0.885		0.000878058	Psoriasis PP Keratinocytes PLA2G4E+ vs PLA2G4E-
SOD1	1.27e-08	-0.185334	0.626	0.698		0.000389542	Psoriasis PP Keratinocytes PLA2G4E+ vs PLA2G4E-
GPX4	4.29e-09	-0.185377	0.719	0.786		0.000131764	Psoriasis PP Keratinocytes PLA2G4E+ vs PLA2G4E-
TP53AIP1	2.59e-10	-0.185512	0.335	0.428		7.96e-06	Psoriasis PP Keratinocytes PLA2G4E+ vs PLA2G4E-
ARL4A	8.09e-06	-0.18591	0.306	0.352		0.248845	Psoriasis PP Keratinocytes PLA2G4E+ vs PLA2G4E-
SET	9.16e-09	-0.186149	0.657	0.707		0.000281578	Psoriasis PP Keratinocytes PLA2G4E+ vs PLA2G4E-
HES1	1.65e-05	-0.187687	0.757	0.789		0.506776	Psoriasis PP Keratinocytes PLA2G4E+ vs PLA2G4E-
PHLDA1	3.97e-06	-0.187827	0.114	0.156		0.121922	Psoriasis PP Keratinocytes PLA2G4E+ vs PLA2G4E-
POLR1D	5.41e-09	-0.188542	0.768	0.796		0.000166393	Psoriasis PP Keratinocytes PLA2G4E+ vs PLA2G4E-
TRAF4	2.73e-06	-0.189166	0.234	0.296		0.0837834	Psoriasis PP Keratinocytes PLA2G4E+ vs PLA2G4E-
RPS20	1.14e-23	-0.189197	0.932	0.955		3.51e-19	Psoriasis PP Keratinocytes PLA2G4E+ vs PLA2G4E-
IFITM3	9.82e-11	-0.191666	0.75	0.826		3.02e-06	Psoriasis PP Keratinocytes PLA2G4E+ vs PLA2G4E-
IMPA2	1.42e-09	-0.191893	0.731	0.779		4.35e-05	Psoriasis PP Keratinocytes PLA2G4E+ vs PLA2G4E-
TXNDC17	8.36e-10	-0.191924	0.727	0.78		2.57e-05	Psoriasis PP Keratinocytes PLA2G4E+ vs PLA2G4E-
RPS11	2.84e-28	-0.192075	0.948	0.966		8.73e-24	Psoriasis PP Keratinocytes PLA2G4E+ vs PLA2G4E-
PTMA	2.23e-17	-0.192813	0.976	0.982		6.86e-13	Psoriasis PP Keratinocytes PLA2G4E+ vs PLA2G4E-
HIGD2A	5.9e-11	-0.193677	0.663	0.737		1.81e-06	Psoriasis PP Keratinocytes PLA2G4E+ vs PLA2G4E-
MPC2	3.44e-11	-0.194698	0.576	0.655		1.06e-06	Psoriasis PP Keratinocytes PLA2G4E+ vs PLA2G4E-
GSTM3	4.76e-10	-0.195498	0.228	0.307		1.46e-05	Psoriasis PP Keratinocytes PLA2G4E+ vs PLA2G4E-
EIF5	1.8e-07	-0.195525	0.751	0.797		0.00553335	Psoriasis PP Keratinocytes PLA2G4E+ vs PLA2G4E-
SOX4	0.000674083	-0.198235	0.297	0.346		1	Psoriasis PP Keratinocytes PLA2G4E+ vs PLA2G4E-
PRXL2A	3.8e-10	-0.200949	0.541	0.633		1.17e-05	Psoriasis PP Keratinocytes PLA2G4E+ vs PLA2G4E-
GAMT	1.01e-11	-0.202424	0.186	0.264		3.11e-07	Psoriasis PP Keratinocytes PLA2G4E+ vs PLA2G4E-
DDIT3	0.00010142	-0.203979	0.545	0.591		1	Psoriasis PP Keratinocytes PLA2G4E+ vs PLA2G4E-
CBR1	4.75e-09	-0.204161	0.706	0.758		0.000145971	Psoriasis PP Keratinocytes PLA2G4E+ vs PLA2G4E-
TUBB	3.01e-08	-0.206932	0.662	0.722		0.000924021	Psoriasis PP Keratinocytes PLA2G4E+ vs PLA2G4E-
GAS5	1.03e-13	-0.209019	0.898	0.924		3.16e-09	Psoriasis PP Keratinocytes PLA2G4E+ vs PLA2G4E-
CAV2	9.76e-11	-0.216959	0.331	0.418		3e-06	Psoriasis PP Keratinocytes PLA2G4E+ vs PLA2G4E-
NCOA7	3.53e-10	-0.220032	0.56	0.647		1.08e-05	Psoriasis PP Keratinocytes PLA2G4E+ vs PLA2G4E-
S100A6	9.5e-19	-0.222211	0.731	0.829		2.92e-14	Psoriasis PP Keratinocytes PLA2G4E+ vs PLA2G4E-
ARL4C	2.53e-11	-0.223188	0.086	0.146		7.77e-07	Psoriasis PP Keratinocytes PLA2G4E+ vs PLA2G4E-
EDN1	2.11e-14	-0.231727	0.061	0.131		6.48e-10	Psoriasis PP Keratinocytes PLA2G4E+ vs PLA2G4E-
CBR3	1.61e-10	-0.233404	0.441	0.512		4.95e-06	Psoriasis PP Keratinocytes PLA2G4E+ vs PLA2G4E-
GPX1	3.82e-12	-0.234559	0.554	0.642		1.17e-07	Psoriasis PP Keratinocytes PLA2G4E+ vs PLA2G4E-
TGIF1	2.64e-11	-0.234964	0.361	0.452		8.13e-07	Psoriasis PP Keratinocytes PLA2G4E+ vs PLA2G4E-
HMGN2	3.56e-10	-0.235162	0.673	0.73		1.1e-05	Psoriasis PP Keratinocytes PLA2G4E+ vs PLA2G4E-
S100A2	3.98e-17	-0.235182	0.873	0.914		1.22e-12	Psoriasis PP Keratinocytes PLA2G4E+ vs PLA2G4E-
PCLAF	1.31e-05	-0.238425	0.131	0.172		0.403839	Psoriasis PP Keratinocytes PLA2G4E+ vs PLA2G4E-
DST	3.02e-15	-0.244072	0.259	0.371		9.27e-11	Psoriasis PP Keratinocytes PLA2G4E+ vs PLA2G4E-
JUN	1.5e-06	-0.244328	0.93	0.941		0.0461933	Psoriasis PP Keratinocytes PLA2G4E+ vs PLA2G4E-
IL20	5.84e-08	-0.248767	0.12	0.181		0.00179413	Psoriasis PP Keratinocytes PLA2G4E+ vs PLA2G4E-
NR4A1	6.47e-12	-0.24911	0.478	0.575		1.99e-07	Psoriasis PP Keratinocytes PLA2G4E+ vs PLA2G4E-
COL17A1	2.51e-13	-0.256103	0.257	0.36		7.72e-09	Psoriasis PP Keratinocytes PLA2G4E+ vs PLA2G4E-
ODC1	2.21e-06	-0.257048	0.199	0.241		0.0680291	Psoriasis PP Keratinocytes PLA2G4E+ vs PLA2G4E-
S100A10	1.38e-21	-0.266353	0.832	0.895		4.25e-17	Psoriasis PP Keratinocytes PLA2G4E+ vs PLA2G4E-
LAMB3	2.13e-09	-0.27154	0.168	0.243		6.54e-05	Psoriasis PP Keratinocytes PLA2G4E+ vs PLA2G4E-
FOS	1.24e-06	-0.279338	0.853	0.876		0.0381335	Psoriasis PP Keratinocytes PLA2G4E+ vs PLA2G4E-
KRT14	1.7e-22	-0.280883	0.916	0.953		5.22e-18	Psoriasis PP Keratinocytes PLA2G4E+ vs PLA2G4E-
MT1E	1.13e-17	-0.290205	0.519	0.633		3.48e-13	Psoriasis PP Keratinocytes PLA2G4E+ vs PLA2G4E-
PDLIM1	1.87e-15	-0.2978	0.618	0.711		5.76e-11	Psoriasis PP Keratinocytes PLA2G4E+ vs PLA2G4E-
CYR61	3.03e-09	-0.300053	0.129	0.193		9.33e-05	Psoriasis PP Keratinocytes PLA2G4E+ vs PLA2G4E-
AC020916.1	4.29e-06	-0.33067	0.52	0.558		0.132003	Psoriasis PP Keratinocytes PLA2G4E+ vs PLA2G4E-
HMGB2	8.95e-10	-0.335098	0.383	0.45		2.75e-05	Psoriasis PP Keratinocytes PLA2G4E+ vs PLA2G4E-
CCL2	5.94e-11	-0.335887	0.091	0.16		1.83e-06	Psoriasis PP Keratinocytes PLA2G4E+ vs PLA2G4E-
CAV1	8.12e-18	-0.341681	0.261	0.368		2.5e-13	Psoriasis PP Keratinocytes PLA2G4E+ vs PLA2G4E-
DNAJB1	2.7e-16	-0.353538	0.877	0.907		8.31e-12	Psoriasis PP Keratinocytes PLA2G4E+ vs PLA2G4E-
TSC22D1	4.76e-11	-0.357906	0.297	0.377		1.46e-06	Psoriasis PP Keratinocytes PLA2G4E+ vs PLA2G4E-
C12orf75	3.79e-16	-0.376808	0.489	0.581		1.16e-11	Psoriasis PP Keratinocytes PLA2G4E+ vs PLA2G4E-
PLAU	1.28e-14	-0.405699	0.447	0.545		3.95e-10	Psoriasis PP Keratinocytes PLA2G4E+ vs PLA2G4E-
FTL	4.1e-16	-0.409258	0.848	0.888		1.26e-11	Psoriasis PP Keratinocytes PLA2G4E+ vs PLA2G4E-
FTH1	8.35e-20	-0.43416	0.603	0.705		2.57e-15	Psoriasis PP Keratinocytes PLA2G4E+ vs PLA2G4E-
CXCL2	4.58e-09	-0.467196	0.184	0.255		0.000140835	Psoriasis PP Keratinocytes PLA2G4E+ vs PLA2G4E-
HIST1H4C	7.53e-11	-0.469062	0.319	0.387		2.31e-06	Psoriasis PP Keratinocytes PLA2G4E+ vs PLA2G4E-
PLAUR	3.31e-16	-0.496152	0.297	0.407		1.02e-11	Psoriasis PP Keratinocytes PLA2G4E+ vs PLA2G4E-
MT2A	4.38e-23	-0.515432	0.541	0.656		1.35e-18	Psoriasis PP Keratinocytes PLA2G4E+ vs PLA2G4E-
CXCL14	1.24e-27	-0.678071	0.697	0.783		3.81e-23	Psoriasis PP Keratinocytes PLA2G4E+ vs PLA2G4E-
KRT15	8.84e-27	-0.953122	0.2	0.334		2.72e-22	Psoriasis PP Keratinocytes PLA2G4E+ vs PLA2G4E-
