# Supplementary material for: Phospholipase A2 enzymes represent a shared pathogenic pathway in psoriasis and pityriasis rubra pilaris
Source: JCI Insight. 2021 Oct 22;6(20):e151911. doi: 10.1172/jci.insight.151911 (PMC8564909; doi:10.1172/jci.insight.151911)
Supplement: Supplemental table 3 [file jciinsight-6-151911-s011.xlsx]

## Sheet: Sheet1
ID	group	CTL_1	CTL_2	CTL_3	CTL_4	CTL_5	CTL_6	G2F_1	G2F_2	G2F_3	G2F_4	G2F_5	G2F_6	G4D_1	G4D_2	G4D_3	G4D_4	G4D_5	G4D_6
LPC 16:0	PC	1.707	2.69	1.552	1.875	1.234	1.1	1.333	2.836	3.292	2.23	5.134	1.648	1.616	4.007	2.67	2.253	1.9	3.348
LPC 16:1	PC	0.306	0.456	0.238	0.292	0.196	0.185	0.338	0.74	0.768	0.449	1.114	0.42	0.385	1.046	0.743	0.57	0.463	0.698
LPC 18:0	PC	1.206	2.029	1.224	1.118	0.758	0.604	1.712	3.27	3.859	2.413	4.31	1.44	1.398	3.452	2.554	1.575	1.599	2.637
LPC 18:1	PC	1.643	2.398	1.204	1.615	0.978	0.925	2.377	5.591	5.631	3.798	8.297	2.726	2.996	7.784	5.771	4.411	3.631	6.211
LPC 18:2	PC	0.101	0.083	0.036	0.041	0.017	0.034	0.046	0.14	0.131	0.076	0.174	0.055	0.055	0.17	0.112	0.074	0.079	0.119
LPC 20:3	PC	0.011	0.017	ND	ND	ND	ND	0.022	0.046	0.049	0.03	0.066	0.027	0.021	0.081	0.042	0.033	0.029	0.041
LPC 20:4	PC	ND	ND	ND	ND	ND	ND	0.012	0.029	0.039	0.012	0.077	0.015	0.006	0.059	0.033	0.037	0.031	0.03
LPC 20:5	PC	ND	ND	ND	ND	ND	ND	ND	ND	ND	ND	ND	ND	ND	ND	ND	ND	ND	ND
LPC 22:0	PC	0.008	0.017	0.01	0.013	0.009	0.006	0.01	0.022	0.03	0.034	0.051	0.017	0.016	0.032	0.023	0.021	0.023	0.034
LPC 22:3	PC	ND	ND	ND	ND	ND	ND	ND	ND	ND	ND	ND	ND	ND	ND	ND	ND	ND	ND
LPC 22:4	PC	ND	ND	ND	ND	ND	ND	ND	ND	ND	ND	ND	ND	ND	ND	ND	ND	ND	ND
LPC 22:5	PC	ND	ND	ND	ND	ND	ND	0.015	0.044	0.037	0.02	0.07	0.015	0.009	0.058	0.038	0.044	0.025	0.035
LPC 22:6	PC	ND	ND	ND	ND	0.007	ND	0.007	0.025	0.019	0.011	0.049	0.013	0.01	0.041	0.017	0.019	0.009	0.026
LPC O-16:0	PC	0.041	0.06	0.034	0.059	0.039	0.031	0.023	0.058	0.069	0.037	0.094	0.034	0.03	0.065	0.045	0.028	0.047	0.068
LPC O-18:0	PC	0.056	0.068	0.041	0.022	0.022	0.02	0.056	0.109	0.087	0.078	0.179	0.043	0.054	0.131	0.087	0.049	0.049	0.092
PC 30:0	PC	78.937	123.448	85.766	107.415	85.569	72.499	90.893	150.357	131.827	103.958	176.4	124.23	97.314	128.193	118.945	139.694	106	109.116
PC 30:1	PC	36.693	55.996	37.893	44.067	35.701	30.311	35.721	60.801	52.723	40.156	60.072	50.137	34.393	42.605	38.644	44.317	34.591	33.432
PC 30:2	PC	1.658	2.79	1.96	1.533	1.352	1.16	1.471	2.189	1.689	1.121	1.694	1.745	1.243	1.474	1.257	1.273	1.08	1.072
PC 30:3	PC	ND	ND	ND	ND	ND	ND	ND	ND	ND	ND	ND	ND	ND	ND	ND	ND	ND	ND
PC 32:0	PC	78.517	120.46	81.632	103.802	87.517	72.499	85.664	135.363	120.797	93.965	159.464	104.737	87.087	113.371	106.211	121.421	93.168	91.708
PC 32:1	PC	144.17	217.01	152.958	184.117	154.518	115.564	165.02	257.314	227.446	168.008	289.851	198.567	135.206	221.381	202.887	229.703	175.534	172.013
PC 32:2	PC	39.392	59.084	41.393	39.772	32.851	27.282	29.883	49.522	38.301	24.432	39.187	28.268	26.411	30.18	28.823	29.162	23.821	20.677
PC 34:0, PC O-36:7	PC	64.73	96.634	66.435	82.943	69.014	60.302	88.251	132.28	123.307	97.21	170.89	106.178	98.067	138.915	126.879	143.017	104.794	110.875
PC 34:1	PC	169.27	248.391	170.892	211.463	173.346	147.289	212.623	333.783	311.426	233.615	407.791	258.238	237.902	325.134	297.696	329.377	245.835	253.895
PC 34:2	PC	100.681	152.256	102.826	111.932	91.932	76.737	112.781	180.178	152.061	104.218	176.196	124.293	111.254	141.911	126.879	138.864	105.562	95.469
PC 34:3	PC	7.383	11.232	7.668	6.172	5.616	4.409	4.715	7.373	6.026	3.714	6.193	4.865	4.452	4.846	4.649	5.027	3.828	3.33
PC 34:4	PC	0.386	0.652	0.458	0.308	0.339	0.257	0.366	0.53	0.481	0.358	0.57	0.431	0.381	0.443	0.455	0.469	0.397	0.308
PC 36:0, PC O-38:7	PC	10.194	15.126	10.405	14.88	12.258	10.153	21.57	31.188	28.26	25.01	40.687	25.028	24.398	33.94	30.03	35.158	25.335	29.229
PC 36:1	PC	56.542	83.268	58.808	71.364	56.49	50.102	111.972	165.017	151.301	118.624	197.723	126.925	123.203	167.534	149.282	164.009	122.232	131.679
PC 36:2	PC	88.935	131.999	94.267	106.265	85.05	71.984	162.162	256.481	223.946	168.202	283.321	180.704	172.882	238.568	217.888	240.803	175.918	180.565
PC 36:3	PC	11.963	18.098	12.798	11.686	9.758	7.828	11.138	17.751	14.316	9.974	17.589	12.41	11.228	13.962	12.415	13.947	10.869	10.505
PC 36:4	PC	1.597	2.155	1.552	1.151	1.078	0.909	1.126	1.634	1.357	1.094	1.746	1.245	1.179	1.545	1.291	1.375	1.092	1.088
PC 36:5	PC	0.441	0.68	0.498	0.421	0.404	0.307	0.542	0.855	0.703	0.549	0.828	0.61	0.491	0.799	0.606	0.692	0.519	0.599
PC 36:6	PC	0.752	1.221	0.851	0.984	0.774	0.616	2.517	3.684	2.887	2.478	4.116	2.836	2.675	3.569	3.376	3.413	2.77	2.885
PC 38:0, PC O-40:7	PC	2.142	3.496	2.356	2.933	2.366	1.937	4.482	6.208	5.76	5.069	7.929	5.515	4.841	6.618	5.763	6.561	4.965	5.59
PC 38:1, PC O-40:8	PC	14.298	23.046	15.884	18.034	14.809	12.41	31.193	45.923	40.796	33.757	54.358	37.72	33.548	47.737	40.111	45.54	33.27	38.418
PC 38:2, PC O-40:9	PC	41.839	65.543	44.397	45.265	37.312	31.359	59.301	91.13	80.557	63.413	103.248	69.072	62.813	86.093	75.274	86.837	62.843	69.084
PC 38:3	PC	11.194	18.164	12.67	11.669	10.07	7.794	11.548	17.61	14.628	11.402	17.885	13.532	12.326	15.563	13.915	16.265	12.273	12.416
PC 38:4	PC	2.225	3.134	2.199	1.523	1.372	1.192	1.794	2.847	2.634	1.789	2.998	2.116	2.173	2.674	2.429	2.529	1.922	1.981
PC 38:5	PC	0.991	1.544	1.027	0.761	0.723	0.592	1.064	1.738	1.483	1.076	1.725	1.177	1.061	1.4	1.249	1.367	1.007	1.078
PC 38:6	PC	0.523	0.768	0.634	0.527	0.512	0.399	0.646	1.005	0.886	0.67	1.16	0.712	0.632	0.933	0.797	0.85	0.608	0.721
PC 40:0	PC	0.373	0.606	0.449	0.536	0.479	0.419	1.798	2.56	2.171	1.866	2.967	2.138	1.905	2.645	2.3	2.486	1.817	2.12
PC 40:1	PC	1.607	2.288	1.601	2.033	1.5	1.361	7.833	10.846	9.592	8.371	12.671	9.226	8.407	11.053	9.608	10.941	8.609	9.092
PC 40:2	PC	3.702	5.757	3.853	4.095	3.302	2.861	11.062	16.693	13.632	10.214	17.844	12.059	11.362	13.757	9.921	14.974	11.434	11.015
PC 40:3	PC	1.774	2.679	1.854	1.854	1.558	1.275	3.389	5.397	4.182	3.027	5.19	3.852	3.427	4.164	3.775	4.299	3.63	3.303
PC 40:4	PC	0.415	0.708	0.482	0.294	0.325	0.232	0.39	0.682	0.543	0.389	0.632	0.518	0.493	0.562	0.524	0.647	0.457	0.475
PC 40:5	PC	0.322	0.532	0.382	0.259	0.267	0.239	0.506	0.777	0.693	0.478	0.839	0.558	0.485	0.7	0.613	0.629	0.469	0.498
PC 40:6	PC	0.492	0.749	0.556	0.485	0.431	0.335	0.705	1.179	0.946	0.716	1.337	0.872	0.789	1.082	0.875	0.991	0.69	0.75
PC 40:7, PC O-40:0	PC	0.754	1.136	0.84	0.765	0.707	0.609	1.076	1.599	1.416	0.891	1.843	1.029	1.231	1.68	1.749	1.528	1.229	1.212
PC 40:8, PC O-40:1	PC	0.653	1.059	0.833	0.868	0.621	0.556	0.793	1.336	1.082	0.788	1.475	0.814	1.096	1.551	1.592	1.72	1.16	1.351
PC 40:9, PC O-40:2	PC	0.531	0.871	0.61	0.601	0.49	0.393	0.607	1.016	0.888	0.602	1.165	0.724	0.91	1.222	1.233	1.278	1.007	1.077
PC 42:0	PC	0.128	0.227	0.142	0.198	0.179	0.146	0.832	1.079	0.866	0.949	1.421	1.161	0.858	1.138	0.986	1.303	0.848	1.023
PC 42:10, PC O-42:3	PC	0.065	0.105	0.062	0.062	0.049	0.036	0.113	0.145	0.125	0.079	0.184	0.117	0.123	0.198	0.185	0.188	0.152	0.149
PC 42:11, PC O-42:4	PC	ND	ND	ND	ND	ND	ND	ND	ND	ND	ND	ND	ND	ND	ND	ND	ND	ND	ND
PC 42:4	PC	0.072	0.09	0.071	0.056	0.046	0.035	0.09	0.144	0.101	0.085	0.141	0.099	0.094	0.123	0.11	0.131	0.105	0.092
PC 42:5	PC	0.066	0.097	0.071	0.067	0.058	0.041	0.094	0.153	0.121	0.073	0.192	0.117	0.084	0.126	0.107	0.092	0.085	0.091
PC 42:6	PC	0.076	0.123	0.067	0.075	0.051	0.044	0.122	0.185	0.182	0.098	0.186	0.131	0.137	0.171	0.141	0.172	0.123	0.128
PC 42:7, PC O-42:0	PC	0.115	0.144	0.127	0.111	0.082	0.081	0.277	0.394	0.342	0.237	0.387	0.304	0.327	0.468	0.444	0.45	0.313	0.347
PC 42:8, PC O-42:1	PC	0.187	0.306	0.208	0.183	0.182	0.156	0.376	0.519	0.468	0.34	0.61	0.402	0.744	1.005	0.982	0.991	0.723	0.879
PC 42:9, PC O-42:2	PC	0.144	0.274	0.183	0.198	0.194	0.121	0.239	0.428	0.349	0.249	0.506	0.309	0.617	0.932	0.803	0.842	0.678	0.763
PC O-30:0	PC	8.229	12.129	8.431	11.932	9.291	7.737	5.968	10.296	9.714	7.158	13.804	8.424	5.528	8.609	8.187	8.865	6.882	7.23
PC O-34:0	PC	18.493	28.733	20.309	23.24	18.802	15.645	24.491	38.601	38.118	28.306	55.919	27.178	24.113	40.587	38.224	37.385	28.175	32.759
PC O-34:1	PC	38.28	58.37	40.659	47.696	38.246	31.657	48.363	77.944	76.525	56.061	109.88	56.925	49.599	83.254	76.408	76.492	57.36	64.96
PC O-34:2	PC	9.942	14.561	10.073	12.006	9.479	7.645	13.699	20.975	18.5	14.731	24.17	15.933	13.042	18.851	16.048	17.662	13.199	13.204
PC O-34:3	PC	0.968	1.418	0.949	1.105	0.881	0.717	1.285	2	1.836	1.262	2.196	1.444	1.031	1.395	1.293	1.332	1.056	1.056
PC O-34:4	PC	ND	ND	ND	ND	ND	ND	ND	ND	ND	ND	ND	ND	ND	ND	ND	ND	ND	ND
PC O-36:0	PC	3.241	5.141	3.567	4.141	3.14	2.69	9.909	15.585	13.806	10.85	19.742	11.094	10.921	16.706	15.255	16.046	11.461	13.647
PC O-36:1	PC	8.201	12.818	8.833	10.043	8.18	6.631	18.513	30.171	28.686	21.012	41.901	20.847	18.623	31.047	29.59	28.754	21.754	25.905
PC O-36:2	PC	9.712	15.25	10.684	12.491	9.81	7.771	22.082	38.268	36.574	24.977	47.533	25.028	21.842	35.17	32.91	33.995	25.927	27.707
PC O-36:3	PC	2.646	4.133	2.746	2.96	2.473	1.926	6.076	10.104	8.413	6.302	11.121	7.008	5.179	7.408	6.581	7.508	5.851	5.683
PC O-36:4	PC	0.652	1.112	0.765	0.76	0.688	0.549	0.64	1.163	1.033	0.7	1.416	0.836	0.755	0.978	1.002	1.03	0.804	0.804
PC O-36:5	PC	0.555	0.882	0.645	0.745	0.604	0.502	0.742	1.155	1.231	0.849	1.848	0.881	0.684	1.108	1.185	1.086	0.887	1.041
PC O-36:6	PC	5.04	7.415	5.135	6.851	5.455	4.889	6.556	9.438	8.535	7.592	13.11	7.797	7.013	10.155	9.154	10.496	7.589	8.231
PC O-38:1	PC	1.411	2.197	1.534	1.672	1.345	1.103	2.17	3.487	3.168	2.11	4.628	2.386	2.455	3.723	3.618	3.323	2.81	3.091
PC O-38:2	PC	1.634	2.591	1.822	1.775	1.408	1.191	2.543	4.375	3.97	2.509	5.203	2.818	2.883	4.36	3.967	4.24	3.325	3.515
PC O-38:3	PC	0.955	1.587	1.007	0.881	0.784	0.604	1.079	1.843	1.704	1.067	2.035	1.145	1.255	1.85	1.692	1.881	1.534	1.484
PC O-38:5	PC	0.864	1.401	0.997	0.924	0.813	0.62	0.901	1.532	1.837	1.045	2.688	1.015	0.939	1.589	1.701	1.462	1.285	1.422
PC O-38:6	PC	1.245	1.73	1.236	1.325	1.16	0.84	1.289	2.318	2.85	1.768	4.49	1.544	1.171	2.328	2.768	2.055	1.63	2.222
PC O-40:3	PC	1.117	1.708	1.263	1.564	1.422	1.057	1.804	2.978	2.589	2.177	4.153	2.294	1.893	3.087	2.706	2.889	2.133	2.472
PC O-40:4	PC	0.242	0.367	0.258	0.234	0.199	0.176	0.306	0.49	0.451	0.279	0.548	0.331	0.32	0.489	0.481	0.499	0.358	0.408
PC O-40:5	PC	0.198	0.304	0.2	0.204	0.16	0.123	0.189	0.323	0.312	0.21	0.48	0.247	0.25	0.313	0.33	0.317	0.256	0.292
PC O-40:6	PC	0.306	0.391	0.311	0.326	0.266	0.209	0.346	0.667	0.781	0.476	1.047	0.434	0.316	0.639	0.642	0.547	0.431	0.536
PC O-42:10	PC	0.577	0.843	0.61	0.802	0.602	0.509	0.873	1.409	1.487	1.043	2.149	0.955	0.855	1.325	1.379	1.192	0.982	1.251
PC O-42:11	PC	1.774	2.679	1.854	1.854	1.558	1.275	3.389	5.397	4.182	3.027	5.19	3.852	3.427	4.164	3.775	4.299	3.63	3.303
PC O-42:5	PC	0.415	0.708	0.482	0.294	0.325	0.232	0.39	0.682	0.543	0.389	0.632	0.518	0.493	0.562	0.524	0.647	0.457	0.475
PC O-42:6	PC	ND	ND	ND	ND	ND	ND	ND	ND	ND	ND	ND	ND	ND	ND	ND	ND	ND	ND
PC O-42:7	PC	0.118	0.198	0.139	0.171	0.12	0.121	0.36	0.493	0.442	0.363	0.671	0.439	0.37	0.488	0.407	0.509	0.377	0.42
PC O-42:8	PC	0.373	0.606	0.449	0.536	0.479	0.419	1.798	2.56	2.171	1.866	2.967	2.138	1.905	2.645	2.3	2.486	1.817	2.12
PC O-42:9 1	PC	1.607	2.288	1.601	2.033	1.5	1.361	7.833	10.846	9.592	8.371	12.671	9.226	8.407	11.053	9.608	10.941	8.609	9.092
PC O-42:9 2	PC	0.993	1.695	1.374	1.22	1.165	0.904	6.471	7.302	4.94	3.455	5.75	7.069	6.897	5.145	6.051	10.29	6.181	3.588
LPE 16:0	PE	0.18	0.45	0.23	0.39	0.35	0.25	0.46	0.72	0.72	0.59	0.95	0.83	0.54	1.68	1.12	1.76	0.62	0.69
LPE 16:1	PE	0.17	0.29	0.2	0.32	0.25	0.16	0.59	1.18	0.83	0.6	1.26	0.99	0.71	2.54	1.86	2.75	0.88	0.8
LPE 18:0	PE	0.45	0.85	0.49	0.59	0.58	0.54	0.88	1.18	1.43	1.28	2.04	1.17	0.9	2.2	1.46	1.86	0.97	1.46
LPE 18:1	PE	1.55	2.77	1.68	2.66	2.06	1.5	6.81	13.07	10.48	7.78	16.01	11.36	9.23	31.92	17.89	32.41	10.99	10.7
LPE 18:2	PE	0.04	0.08	0.06	0.06	0.03	0.04	0.16	0.31	0.19	0.11	0.34	0.22	0.21	0.82	0.35	0.81	0.27	0.23
LPE 20:3	PE	0.02	0.03	0.03	0.02	0.02	0.02	0.01	0.06	0.05	0.02	0.06	0.04	0.05	0.14	0.1	0.12	0.06	0.03
LPE 20:4	PE	0.03	0.04	0.04	0.05	0.02	0.03	0.04	0.08	0.07	0.06	0.09	0.09	0.06	0.23	0.14	0.31	0.14	0.07
LPE 20:5	PE	ND	ND	ND	ND	ND	ND	ND	ND	ND	ND	ND	ND	ND	ND	ND	ND	ND	ND
LPE 22:0	PE	0.04	0.04	0.03	0.04	0.04	0.03	0.03	0.11	0.1	0.05	0.1	0.07	0.13	0.1	0.06	0.12	0.08	0.09
LPE 22:3	PE	0.44	0.73	0.44	0.43	0.45	0.3	0.36	0.72	0.55	0.39	0.78	0.57	0.47	1.19	0.81	1.48	0.55	0.57
LPE 22:4	PE	0.19	0.25	0.13	0.2	0.12	0.15	0.11	0.24	0.18	0.06	0.25	0.09	0.17	0.62	0.42	0.7	0.2	0.17
LPE 22:5	PE	0.08	0.14	0.06	0.09	0.04	0.07	ND	0.06	0.05	0.02	0.09	0.07	0.05	0.18	0.15	0.11	0.07	0.04
LPE 22:6	PE	0.06	0.07	0.05	0.05	0.04	0.03	ND	ND	0.06	0.07	0.06	0.06	0.05	0.12	0.06	0.17	0.06	0.03
LPE O-16:0	PE	ND	ND	ND	ND	ND	ND	ND	ND	ND	ND	ND	ND	ND	ND	ND	ND	ND	ND
LPE O-18:0	PE	ND	ND	ND	ND	ND	ND	ND	ND	ND	ND	ND	ND	ND	ND	ND	ND	ND	ND
PE 30:0	PE	1.49	2.25	1.84	2.01	1.85	1.77	2.28	3.4	2.63	2.3	3.81	3.1	2.2	2.73	2.25	3.58	2.44	2.35
PE 30:1	PE	2.83	4.57	3.31	4.4	3.96	3.26	5.42	8.5	6.4	5.26	8.75	7.49	4.58	5.63	5.92	7.25	5.25	5.23
PE 32:0	PE	2.87	4.49	3.25	4.34	4.1	3.61	3.9	6	5.35	4.29	6.9	5.78	3.99	4.81	5.35	6.34	4.46	4.45
PE 32:1	PE	19.36	29.28	20.68	26.29	23.68	20.96	25.69	40.11	33.68	27.87	42.25	38	24.92	31.75	29.45	40.18	27.86	25.18
PE 32:2	PE	8.78	14.16	9.92	12.26	11.47	9.93	10.64	17.69	13.37	9.57	15.59	14.56	7.65	9.92	10.1	12.05	8.14	7.31
PE 32:3	PE	0.24	0.38	0.2	0.28	0.22	0.21	0.23	0.37	0.25	0.18	0.33	0.31	0.26	0.21	0.2	0.28	0.2	0.16
PE 34:0	PE	7.53	11.88	8.64	11.84	10.3	9.14	13.19	17.74	16.68	13.92	22.62	18.64	14.32	19	18.65	23.86	16.35	14.35
PE 34:1	PE	68.18	108.2	80.5	101.19	92.91	79.93	114.46	170.96	138.65	129.62	202.78	167.03	122.06	151.75	155.44	204.45	138.39	124.46
PE 34:2	PE	77.06	122.21	94.01	106.37	96.57	81.52	127.99	197.11	154.27	116.35	196.12	167.03	115.42	149.83	153.99	175.44	120.52	108.75
PE 34:3	PE	4.32	7.22	5.22	5.45	4.92	4.29	4.78	7.58	5.94	3.64	6.49	5.84	4.47	4.86	4.64	5.54	4.11	3.27
PE 36:0, PE O-38:7	PE	2.56	4.05	2.98	4.19	3.52	2.9	7.01	9.41	7.9	6.93	11.04	9.3	7.86	10.42	9.78	12	8.33	7.33
PE 36:1	PE	42.63	66.38	47.64	59.33	52.86	47.36	111.71	155.66	117.83	101.39	160.72	149.71	126.81	152.49	148.95	201.17	132.57	117.46
PE 36:2	PE	126.52	195.13	138.12	167.94	142.36	130.62	306.24	435.17	352.61	275.04	435.79	376.35	333.55	364.7	385.7	505.42	347.76	290.61
PE 36:3	PE	18.21	29.71	22.16	22.96	19.76	17.5	29.62	42.84	33.84	23.23	36.75	33.81	28.7	32.49	32.5	40.73	31.59	24.42
PE 36:4	PE	2.16	3.41	2.44	2.55	2.53	2.15	2.31	3.72	3.21	2.21	3.83	3.61	2.85	3.04	3.39	4.27	3.08	2.51
PE 36:5	PE	1.23	1.68	1.24	1.51	1.32	1.36	1.5	2.04	1.79	1.34	2.13	2.18	1.5	1.61	1.67	2.24	1.33	1.23
PE 38:0, PE O-40:7	PE	0.48	0.66	0.49	0.56	0.49	0.42	0.89	1.2	0.95	0.68	1.24	1.01	0.81	1.04	1.08	1.2	0.87	0.83
PE 38:1, PE O-40:8	PE	1.87	2.94	1.88	2.53	2.35	1.8	6.41	8.94	6.76	5.04	9.4	8.14	7.32	8.13	7.77	10.34	7.99	5.88
PE 38:2, PE O-40:9	PE	10.18	16.5	11.67	12.95	10.77	9.53	36.18	48.43	38.15	28.68	46.55	44.06	40.85	41.99	44.37	60.07	46.75	33.26
PE 38:3	PE	9.51	14.06	10.91	9.94	8.78	7.57	10.89	14.27	12.21	8.16	13.8	12.04	13.64	15.23	15.51	20.65	15.5	11.7
PE 38:4	PE	5.64	8.42	6.47	6.26	5.58	4.52	6.16	7.82	7.17	5.15	8.95	7.35	8.55	9.76	9.62	12.56	8.91	7.05
PE 38:5	PE	4.31	6.22	4.67	4.85	4.39	3.83	7.84	9.86	8.49	6.61	10.2	10.21	8.25	9.55	9.47	12.62	9.26	6.84
PE 38:6	PE	1.01	1.32	1.13	1.11	1.08	0.97	1.73	2.13	2.1	1.66	2.46	2.23	1.67	2.1	2.01	2.84	1.91	1.57
PE 38:7	PE	0.98	1.44	1.09	1.17	1	0.99	1.98	2.71	1.88	1.57	2.71	2.84	1.94	2.13	2.02	2.41	1.82	1.43
PE 40:4	PE	1.13	1.82	1.27	1.19	1.14	0.96	1.04	1.43	1.31	0.84	1.32	1.19	1.4	1.76	1.71	2.57	1.66	1.4
PE 40:5	PE	0.9	1.23	0.87	0.92	0.83	0.91	1.56	1.84	1.6	1.16	1.87	1.77	1.67	1.87	1.79	2.56	1.68	1.31
PE 40:6	PE	0.98	1.56	1.1	1.15	1.03	0.96	1.87	2.62	2.13	1.57	2.39	2.15	2.31	2.34	2.31	3.13	2.35	1.66
PE 40:7, PE O-40:0	PE	0.44	0.54	0.41	0.43	0.45	0.4	0.75	0.93	0.87	0.65	1.2	1.04	0.96	1.1	1.04	1.25	0.88	0.74
PE 40:8, PE O-40:1	PE	0.3	0.37	0.31	0.37	0.29	0.23	0.32	0.59	0.47	0.4	0.53	0.59	0.54	0.62	0.51	0.71	0.53	0.39
PE 40:9, PE O-40:2	PE	0.47	0.72	0.49	0.47	0.43	0.33	0.51	0.66	0.64	0.39	0.65	0.51	0.54	0.58	0.73	0.7	0.54	0.49
PE 42:10	PE	0.15	0.24	0.14	0.17	0.12	0.11	0.27	0.45	0.24	0.27	0.4	0.37	0.41	0.46	0.48	0.6	0.47	0.42
PE 42:11	PE	0.07	0.16	0.14	0.09	0.09	0.07	0.08	0.23	0.14	0.08	0.23	0.1	0.19	0.18	0.14	0.19	0.13	0.17
PE 42:5	PE	0.16	0.25	0.13	0.13	0.14	0.12	0.32	0.39	0.36	0.28	0.47	0.36	0.37	0.43	0.39	0.5	0.37	0.29
PE 42:6	PE	0.07	0.16	0.1	0.12	0.1	0.08	0.23	0.3	0.23	0.22	0.3	0.24	0.29	0.22	0.26	0.46	0.3	0.18
PE 42:7	PE	0.09	0.1	0.07	0.12	0.06	0.07	0.18	0.21	0.18	0.13	0.23	0.16	0.19	0.17	0.18	0.23	0.18	0.14
PE 42:8	PE	0.07	0.16	0.09	0.1	0.12	0.08	0.19	0.22	0.16	0.13	0.26	0.23	0.14	0.2	0.18	0.17	0.2	0.19
PE 42:9	PE	0.12	0.21	0.13	0.11	0.1	0.1	0.19	0.32	0.25	0.2	0.3	0.25	0.19	0.22	0.29	0.29	0.22	0.25
PE O-32:0	PE	0.26	0.37	0.28	0.35	0.32	0.35	0.27	0.3	0.32	0.25	0.51	0.35	0.23	0.45	0.38	0.38	0.33	0.38
PE O-32:1	PE	0.55	0.76	0.58	0.58	0.62	0.53	0.44	0.71	0.62	0.5	0.92	0.8	0.37	0.53	0.55	0.65	0.47	0.51
PE O-32:2	PE	0.46	0.69	0.46	0.66	0.58	0.49	0.63	0.78	0.8	0.59	0.9	0.88	0.56	0.77	0.7	0.77	0.69	0.61
PE O-32:3	PE	0.03	0.07	0.04	0.05	0.03	0.03	0.04	ND	ND	0.02	ND	0.04	0.02	0.03	0.03	ND	0.04	0.03
PE O-34:0	PE	0.47	0.77	0.6	0.62	0.58	0.52	0.69	1.24	0.84	0.8	1.47	0.96	0.76	1.16	1.06	1.11	0.66	0.81
PE O-34:1	PE	2.29	3.46	2.66	2.99	2.63	2.27	2.29	3.16	2.53	1.9	2.96	2.82	2.37	2.84	3.1	3.61	2.43	2.39
PE O-34:2	PE	3.55	4.13	3.53	4.08	4.24	3.01	6.03	7.36	6.9	4.62	8.03	6.82	5.85	7.44	7.16	7.66	6.2	5.49
PE O-34:3	PE	1.11	1.59	1.04	1.19	1.1	0.92	1.35	1.79	1.82	1.19	2.15	1.97	1.23	1.83	1.34	1.76	1.49	1.19
PE O-36:0	PE	0.7	1.27	0.75	0.97	1.03	0.97	3.3	4.77	3.43	3.34	5.26	4.53	2.72	3.64	3.24	4.55	3.2	3.05
PE O-36:1	PE	1.83	3.23	2.24	2.74	2.42	2.12	2.73	4.23	3.62	2.87	5.32	3.97	3.16	3.9	4.06	5.05	3.15	3.17
PE O-36:2	PE	3.28	4.81	3.57	3.85	3.29	2.82	5.27	7.99	6.84	5.42	8.55	6.97	5.86	7.25	7.19	9.23	6.14	5.63
PE O-36:3	PE	3.37	4.5	3.86	3.86	3.06	3	7.47	10.34	9.74	6.52	11.67	7.62	6.75	9.63	10.37	11.48	7.18	6.57
PE O-36:4	PE	0.75	1.14	0.75	0.8	0.74	0.6	0.81	1.04	0.89	0.5	1.08	0.88	0.76	0.79	1.18	1.19	0.78	0.72
PE O-36:5	PE	0.52	0.65	0.47	0.67	0.56	0.47	0.5	0.76	0.58	0.6	0.93	0.62	0.52	0.7	0.87	0.93	0.64	0.7
PE O-38:1	PE	1.24	2.06	1.54	1.71	1.43	1.27	3.22	4.9	3.65	3.19	4.7	4.57	3.33	3.93	4.02	5.07	3.75	3.31
PE O-38:2	PE	1.4	2.05	1.56	1.58	1.29	1.12	2	2.94	2.12	1.61	2.86	2.3	1.9	2.36	2.5	3.23	2.29	1.92
PE O-38:3	PE	1.45	2.46	1.52	1.25	1.29	1.1	1.39	1.77	2	1.07	2.19	1.41	1.72	1.89	2.07	2.5	1.89	1.56
PE O-38:4	PE	1.07	1.73	1.22	0.95	0.91	0.74	0.63	0.93	0.89	0.63	0.99	0.77	0.99	1.28	1.25	1.37	1.07	0.84
PE O-38:5	PE	1.13	1.76	1.12	1.2	1.11	0.92	1.13	2.06	1.95	1.33	3.15	1.59	1.29	2.01	2.43	1.77	1.39	1.75
PE O-38:6	PE	0.92	1.32	1.03	1.18	0.94	0.75	1.34	1.73	1.6	1.01	2.28	1.56	1.24	1.52	1.6	2.06	1.47	1.27
PE O-40:4	PE	0.54	0.76	0.53	0.47	0.49	0.41	0.41	0.7	0.67	0.38	0.94	0.71	0.71	0.74	0.67	0.86	0.7	0.52
PE O-40:5	PE	0.41	0.74	0.46	0.45	0.34	0.33	0.35	0.6	0.52	0.27	0.64	0.45	0.31	0.41	0.55	0.52	0.41	0.44
PE O-40:6	PE	0.56	0.9	0.63	0.62	0.53	0.49	0.7	1.06	1.44	0.85	1.96	0.99	0.7	1.25	1.2	1.06	0.86	0.99
LPI 16:0	PI	ND	ND	ND	ND	ND	ND	ND	ND	ND	ND	ND	ND	ND	ND	ND	ND	ND	ND
LPI 16:1	PI	ND	ND	ND	ND	ND	ND	ND	ND	ND	ND	ND	ND	ND	ND	ND	ND	ND	ND
LPI 18:0	PI	ND	ND	ND	ND	ND	ND	ND	ND	ND	ND	ND	ND	ND	ND	ND	ND	ND	ND
LPI 18:1	PI	ND	ND	ND	ND	ND	ND	ND	ND	ND	ND	ND	ND	ND	ND	ND	ND	ND	ND
LPI 18:2	PI	ND	ND	ND	ND	ND	ND	ND	ND	ND	ND	ND	ND	ND	ND	ND	ND	ND	ND
LPI 20:3	PI	ND	ND	ND	ND	ND	ND	ND	ND	ND	ND	ND	ND	ND	ND	ND	ND	ND	ND
LPI 20:4	PI	ND	ND	ND	ND	ND	ND	ND	ND	ND	ND	ND	ND	ND	ND	ND	ND	ND	ND
LPI 20:5	PI	ND	ND	ND	ND	ND	ND	ND	ND	ND	ND	ND	ND	ND	ND	ND	ND	ND	ND
LPI 22:0	PI	ND	ND	ND	ND	ND	ND	ND	ND	ND	ND	ND	ND	ND	ND	ND	ND	ND	ND
LPI 22:3	PI	ND	ND	ND	ND	ND	ND	ND	ND	ND	ND	ND	ND	ND	ND	ND	ND	ND	ND
LPI 22:4	PI	ND	ND	ND	ND	ND	ND	ND	ND	ND	ND	ND	ND	ND	ND	ND	ND	ND	ND
LPI 22:5	PI	ND	ND	ND	ND	ND	ND	ND	ND	ND	ND	ND	ND	ND	ND	ND	ND	ND	ND
LPI 22:6	PI	ND	ND	ND	ND	ND	ND	ND	ND	ND	ND	ND	ND	ND	ND	ND	ND	ND	ND
LPI O-16:0	PI	ND	ND	ND	ND	ND	ND	ND	ND	ND	ND	ND	ND	ND	ND	ND	ND	ND	ND
LPI O-18:0	PI	ND	ND	ND	ND	ND	ND	ND	ND	ND	ND	ND	ND	ND	ND	ND	ND	ND	ND
PI 34:0	PI	0.31	0.51	0.26	0.6	0.32	0.38	0.91	1.74	1.53	1.14	2.07	1.4	1.18	1.8	1.78	1.89	1.06	1.09
PI 34:1	PI	3.29	6.36	4.31	5.88	4.6	3.78	12.27	20.82	17.5	14.52	24.62	16.81	13.36	21.07	19.61	21.16	16.82	16.12
PI 34:2	PI	2.35	5.21	3.28	3.53	3.25	3	5.82	9.02	6.97	5.34	9.31	6.46	4.73	6.56	6.77	6.37	5.22	4.91
PI 36:0	PI	0.24	0.44	0.32	0.48	0.51	0.32	1.79	2.16	1.89	1.84	2.82	2.12	1.92	2.63	3.13	2.69	2.36	1.72
PI 36:1	PI	4.2	7.43	4.07	6.63	5.13	4.47	20.77	29.81	25.33	18.69	34.19	26.45	21.46	31.66	31.81	33.27	26.06	24.29
PI 36:2	PI	6.59	12.94	7.71	11.99	8.65	7.13	28.65	41.26	35.81	25.77	46.24	33.36	31.5	39.01	38.41	41.64	34.78	27.72
PI 36:3	PI	1.4	3.07	1.89	2.13	1.87	1.74	2.15	4.14	2.66	2.01	3.43	2.6	2.82	2.63	4.06	3.15	2.92	2.29
PI 36:4	PI	0.16	0.41	0.27	0.34	0.09	0.27	0.27	0.52	0.47	0.18	0.56	0.33	0.2	0.44	0.4	0.41	0.28	0.26
PI 38:0	PI	ND	ND	ND	ND	ND	ND	ND	ND	ND	ND	ND	ND	ND	ND	ND	ND	ND	ND
PI 38:1	PI	0.52	0.9	0.57	0.71	0.65	0.4	1.94	3.23	2.1	1.82	4.01	2.49	2.07	3.43	2.98	3.82	2.46	2.47
PI 38:2	PI	3.57	5.69	3.41	4.78	4.66	3.51	9	14.62	11.59	8.03	15.9	10.34	11.71	17.13	17.57	18.4	13.99	12.01
PI 38:3	PI	5.8	10.94	5.88	7.1	6.18	4.6	6.68	9.84	7.34	5.83	12.97	6.8	10.36	11.11	11.35	12.04	10.3	8.43
PI 38:4	PI	2.32	4.61	2.14	2.83	2.27	1.89	2.87	4.19	3.07	2.61	4.56	3.15	3.52	4.46	3.4	4.09	3.8	3.03
PI 38:5	PI	0.32	0.85	0.38	0.46	0.29	0.29	0.61	1.13	0.71	0.66	0.8	0.8	0.67	0.74	0.51	0.85	0.62	0.61
PI 38:6	PI	ND	ND	ND	ND	ND	ND	ND	ND	ND	ND	ND	ND	ND	ND	ND	ND	ND	ND
PI 40:5	PI	ND	ND	ND	ND	ND	0.13	0.31	0.41	0.25	0.13	0.38	0.48	0.19	0.44	0.22	0.28	0.19	0.13
PI 40:6	PI	ND	ND	ND	ND	ND	ND	ND	ND	ND	ND	ND	ND	ND	ND	ND	ND	ND	ND
PI 40:7	PI	ND	ND	ND	ND	ND	ND	ND	ND	ND	ND	ND	ND	ND	ND	ND	ND	ND	ND
PI 40:8	PI	ND	ND	ND	ND	ND	ND	ND	ND	ND	ND	ND	ND	ND	ND	ND	ND	ND	ND
PI 40:9	PI	ND	ND	ND	ND	ND	ND	ND	ND	ND	ND	ND	ND	ND	ND	ND	ND	ND	ND
LPG 16:0	PG	ND	ND	ND	ND	ND	ND	ND	ND	ND	ND	ND	ND	ND	ND	ND	ND	ND	ND
LPG 16:1	PG	ND	ND	ND	ND	ND	ND	ND	ND	ND	ND	ND	ND	ND	ND	ND	ND	ND	ND
LPG 18:0	PG	ND	ND	ND	ND	ND	ND	ND	ND	ND	ND	ND	ND	ND	ND	ND	ND	ND	ND
LPG 18:1	PG	ND	ND	ND	ND	ND	ND	ND	ND	ND	ND	ND	ND	ND	ND	ND	ND	ND	ND
LPG 18:2	PG	ND	ND	ND	ND	ND	ND	ND	ND	ND	ND	ND	ND	ND	ND	ND	ND	ND	ND
LPG 20:3	PG	ND	ND	ND	ND	ND	ND	ND	ND	ND	ND	ND	ND	ND	ND	ND	ND	ND	ND
LPG 20:4	PG	ND	ND	ND	ND	ND	ND	ND	ND	ND	ND	ND	ND	ND	ND	ND	ND	ND	ND
LPG 20:5	PG	ND	ND	ND	ND	ND	ND	ND	ND	ND	ND	ND	ND	ND	ND	ND	ND	ND	ND
LPG 22:0	PG	ND	ND	ND	ND	ND	ND	ND	ND	ND	ND	ND	ND	ND	ND	ND	ND	ND	ND
LPG 22:3	PG	ND	ND	ND	ND	ND	ND	ND	ND	ND	ND	ND	ND	ND	ND	ND	ND	ND	ND
LPG 22:4	PG	ND	ND	ND	ND	ND	ND	ND	ND	ND	ND	ND	ND	ND	ND	ND	ND	ND	ND
LPG 22:5	PG	ND	ND	ND	ND	ND	ND	ND	ND	ND	ND	ND	ND	ND	ND	ND	ND	ND	ND
LPG 22:6	PG	ND	ND	ND	ND	ND	ND	ND	ND	ND	ND	ND	ND	ND	ND	ND	ND	ND	ND
LPG O-16:0	PG	ND	ND	ND	ND	ND	ND	ND	ND	ND	ND	ND	ND	ND	ND	ND	ND	ND	ND
LPG O-18:0	PG	ND	ND	ND	ND	ND	ND	ND	ND	ND	ND	ND	ND	ND	ND	ND	ND	ND	ND
PG 34:0	PG	0.56	0.71	0.41	0.87	0.63	0.69	1.52	2.23	1.68	1.6	2.54	1.32	1.82	2.61	2.14	3.08	2.16	1.91
PG 34:1	PG	4.91	9.59	6.09	7.68	6.66	6.5	18.96	20.59	16.61	15.9	27.83	19.49	22.31	20.81	23.59	29.92	20.22	16.02
PG 34:2	PG	1.29	1.84	1.47	0.98	1.04	1.07	6.53	7.17	5.39	4.01	6.48	5.15	6.2	5.92	7.71	7.76	5.4	4.94
PG 34:3	PG	ND	ND	ND	ND	ND	ND	ND	ND	ND	ND	ND	ND	ND	ND	ND	ND	ND	ND
PG 34:4	PG	0.66	0.69	0.49	ND	0.39	0.53	1.16	1.87	1.1	1.2	2.04	1.45	1.34	1.62	1.95	1.65	1.31	0.88
PG 34:5	PG	ND	ND	ND	ND	ND	ND	ND	ND	ND	ND	ND	ND	ND	ND	ND	ND	ND	ND
PG 36:0	PG	0.31	0.58	ND	0.66	ND	0.44	0.58	0.87	0.52	0.71	1.17	0.84	0.82	0.73	0.95	0.99	1.08	0.98
PG 36:1	PG	2.1	3.73	2.52	4.74	3	3.41	6.25	9.48	8.53	7.31	16.82	7.57	9.26	10.45	13.53	12.64	9.96	12.28
PG 36:2	PG	1.71	2.18	1.64	2.61	1.19	1.41	9.59	13.88	10.62	7.21	12.68	8.77	12.88	11.13	14.3	13.33	11.95	10.16
PG 36:3	PG	0.62	1.08	0.39	1.12	ND	0.79	1.73	2.06	1.9	1.61	2.71	2.52	1.83	1.7	2.62	2.45	2.33	1.45
PG 36:4	PG	3.66	6.77	4.91	5.1	4.08	4.93	9.26	15.57	10.99	10.91	19.13	12.44	12.51	15.04	15.31	16.91	14.02	10.52
PG 36:5	PG	1.07	0.85	1.3	1.04	0.59	0.76	4	6.19	4.88	3.05	6.7	3.78	4.68	3.54	6.28	4.54	4.83	3.16
PG 38:4	PG	1.77	2.5	1.59	2.26	1.58	2.7	4.1	5.73	5.21	5.35	11.35	5.35	6.36	8.12	9.42	10.78	7.19	6.87
PG 38:5	PG	1.33	1.71	1.2	1.33	1.03	0.88	5.01	9.21	6.78	5.96	11.65	7.13	7.5	8.04	9.9	12.06	7.33	6.17
PG 38:6	PG	ND	ND	ND	ND	ND	ND	0.57	0.85	0.89	0.66	0.9	0.98	0.94	0.81	0.79	0.86	0.88	0.58
PG 38:7	PG	ND	ND	ND	ND	ND	ND	ND	ND	ND	ND	ND	ND	ND	ND	ND	ND	ND	ND
PG 40:6	PG	ND	ND	ND	ND	ND	ND	ND	ND	ND	ND	ND	ND	ND	ND	ND	ND	ND	ND
PG 40:7	PG	ND	ND	ND	ND	ND	ND	ND	ND	ND	ND	ND	ND	ND	ND	ND	ND	ND	ND
PG 40:8	PG	ND	ND	ND	ND	ND	ND	ND	ND	ND	ND	ND	ND	ND	ND	ND	ND	ND	ND
PG 40:9	PG	ND	ND	ND	ND	ND	ND	ND	ND	ND	ND	ND	ND	ND	ND	ND	ND	ND	ND
LPS 16:0	PS	ND	ND	ND	ND	ND	ND	ND	ND	ND	ND	ND	ND	ND	ND	ND	ND	ND	ND
LPS 16:1	PS	ND	ND	ND	ND	ND	ND	ND	ND	ND	ND	ND	ND	ND	ND	ND	ND	ND	ND
LPS 18:0	PS	ND	ND	ND	ND	ND	ND	ND	ND	ND	ND	ND	ND	ND	ND	ND	ND	ND	ND
LPS 18:1	PS	ND	ND	ND	ND	ND	ND	ND	ND	ND	ND	ND	ND	ND	ND	ND	ND	ND	ND
LPS 18:2	PS	ND	ND	ND	ND	ND	ND	ND	ND	ND	ND	ND	ND	ND	ND	ND	ND	ND	ND
LPS 20:3	PS	ND	ND	ND	ND	ND	ND	ND	ND	ND	ND	ND	ND	ND	ND	ND	ND	ND	ND
LPS 20:4	PS	ND	ND	ND	ND	ND	ND	ND	ND	ND	ND	ND	ND	ND	ND	ND	ND	ND	ND
LPS 20:5	PS	ND	ND	ND	ND	ND	ND	ND	ND	ND	ND	ND	ND	ND	ND	ND	ND	ND	ND
LPS 22:0	PS	ND	ND	ND	ND	ND	ND	ND	ND	ND	ND	ND	ND	ND	ND	ND	ND	ND	ND
LPS 22:3	PS	ND	ND	ND	ND	ND	ND	ND	ND	ND	ND	ND	ND	ND	ND	ND	ND	ND	ND
LPS 22:4	PS	ND	ND	ND	ND	ND	ND	ND	ND	ND	ND	ND	ND	ND	ND	ND	ND	ND	ND
LPS 22:5	PS	ND	ND	ND	ND	ND	ND	ND	ND	ND	ND	ND	ND	ND	ND	ND	ND	ND	ND
LPS 22:6	PS	ND	ND	ND	ND	ND	ND	ND	ND	ND	ND	ND	ND	ND	ND	ND	ND	ND	ND
LPS O-16:0	PS	ND	ND	ND	ND	ND	ND	ND	ND	ND	ND	ND	ND	ND	ND	ND	ND	ND	ND
LPS O-18:0	PS	ND	ND	ND	ND	ND	ND	ND	ND	ND	ND	ND	ND	ND	ND	ND	ND	ND	ND
PS 34:0, PS O-36:7	PS	3.99	7.51	5.16	5.55	4.8	4.07	4.63	6.79	7.04	5.53	10.17	7.53	4.81	6.69	6.9	8.42	5.98	5.64
PS 34:1	PS	ND	ND	ND	ND	ND	ND	ND	ND	ND	ND	ND	ND	ND	ND	ND	ND	ND	ND
PS 34:2	PS	15.71	25.91	18.84	16.09	15.83	13.93	14.66	24.14	22.22	13.48	27.61	19.31	13.46	17.8	18.99	20.46	14.51	13.35
PS 34:3	PS	ND	ND	ND	ND	ND	ND	ND	ND	ND	ND	ND	ND	ND	ND	ND	ND	ND	ND
PS 34:4	PS	0.17	0.16	0.17	0.1	0.16	0.13	0.12	0.16	0.15	0.1	0.16	0.21	0.1	0.11	0.13	0.1	0.09	0.06
PS 36:0, PS O-38:7	PS	6.81	12.92	9.29	11.32	9.4	7.54	17.8	25.15	22.45	19.49	33.42	25.56	19.98	26.41	26.42	36.09	23.46	20.53
PS 36:1	PS	84.81	134.54	100.62	116.43	100.72	82.73	180.2	245.43	228.95	181.21	313.89	243.4	219.42	275.22	257.84	356.85	226.13	196.27
PS 36:2	PS	78.28	122.54	92.51	89.06	76.81	66.65	153.44	225.46	205.57	145.37	249.73	187.04	166.48	198.89	201.04	244.73	165.16	145.46
PS 36:3	PS	5.63	7.81	5.7	5.16	4.14	3.83	5.89	9.99	8.32	5.18	9.77	7.65	6.37	6.97	6.49	8.43	5.96	4.91
PS 36:4	PS	1.08	1.68	1.2	1.17	1.16	1.12	1.27	1.62	1.6	1.32	2.31	1.63	1.22	1.48	1.63	1.93	1.37	1.15
PS 38:0	PS	0.28	0.62	0.51	0.47	0.48	0.42	1.12	1.18	1.19	1.08	1.67	1.15	1.25	1.6	1.47	2.38	1.57	1.19
PS 38:1	PS	4.65	9.41	6.88	7.33	6.58	4.89	16.44	23.18	20.37	14.4	25.68	20.33	20.08	23.71	22.58	30.32	21.28	16.6
PS 38:2	PS	17.44	32.59	24.43	22.9	19.73	14.44	54.67	87.04	65.84	45.33	86	63.7	64.95	69.54	71.63	86.32	64.29	52.89
PS 38:3	PS	7.15	12.12	8.89	8.08	6.78	5.87	9.6	14.11	11.78	7.93	14.86	11.42	11.65	12.16	13.12	15.53	11.26	8.62
PS 38:4	PS	2.82	4.22	3.21	3.6	3.13	2.6	4.51	6.23	5.33	4.04	6.96	5.87	5.64	6.88	6.81	8.61	5.95	4.41
PS 38:5	PS	1.79	2.34	1.7	1.86	1.69	1.49	3.31	4.25	3.59	2.8	4.97	3.75	3.45	3.86	4.12	5.38	3.33	2.7
PS 40:4	PS	1.61	2.68	1.61	1.9	1.86	1.48	2.34	3.28	3.34	2.61	4.09	2.99	2.88	3.69	3.46	4.24	2.82	2.87
PS 40:5	PS	1.17	1.3	1.05	1.07	1.13	0.85	1.16	1.7	1.42	1.17	2.08	1.72	1.51	1.67	1.56	2.14	1.5	1.27
PS 40:6	PS	0.17	0.34	0.2	0.21	0.19	0.16	0.22	0.4	0.49	0.29	0.54	0.3	0.41	0.47	0.43	0.56	0.29	0.31
PS 40:7	PS	0.13	0.24	0.12	0.14	0.14	0.16	0.28	0.3	0.28	0.19	0.29	0.27	0.18	0.27	0.26	0.47	0.28	0.25
PS 40:8	PS	0.17	0.36	0.25	0.21	0.19	0.13	0.53	0.84	0.77	0.54	0.68	0.67	0.58	0.68	0.57	0.97	0.54	0.44
PS 40:9	PS	0.28	0.51	0.33	0.34	0.27	0.28	0.51	0.6	0.59	0.51	0.76	0.72	0.51	0.73	0.57	0.93	0.41	0.46
PS 42:10	PS	0.06	0.1	0.1	0.06	0.03	0.02	0.14	0.1	0.19	0.09	0.25	0.14	0.09	0.14	0.13	0.26	0.16	0.11
PS 42:11	PS	0.03	0.05	0.05	0.06	0.04	0.04	0.05	0.13	0.13	0.07	0.13	0.12	0.07	0.08	0.12	0.16	0.08	0.09
PS 42:5	PS	0.12	0.26	0.16	0.17	0.11	0.08	0.26	0.31	0.34	0.24	0.44	0.28	0.35	0.34	0.33	0.39	0.33	0.26
PS 42:6	PS	0.08	0.12	0.13	0.13	0.13	0.05	0.21	0.24	0.29	0.16	0.31	0.29	0.19	0.23	0.28	0.24	0.15	0.15
PS 42:7	PS	0.16	0.22	0.13	0.11	0.1	0.11	0.24	0.28	0.34	0.19	0.39	0.29	0.16	0.2	0.29	0.2	0.16	0.2
PS 42:8	PS	0.15	0.14	0.09	0.16	0.14	0.09	0.27	0.29	0.29	0.22	0.34	0.38	0.29	0.35	0.19	0.33	0.28	0.18
PS 42:9	PS	0.06	0.05	0.06	0.06	0.04	ND	0.12	0.15	0.07	0.08	0.13	0.12	0.12	0.1	0.13	0.11	0.11	0.11
PS O-36:0	PS	0.21	0.26	0.21	0.2	0.19	0.18	0.36	0.48	0.39	0.34	0.7	0.44	0.31	0.42	0.43	0.4	0.26	0.23
PS O-36:1	PS	0.95	1.62	1.01	1.08	0.83	0.67	1.3	2	1.88	1.36	2.87	1.96	1.23	2.04	1.8	2.33	1.48	1.52
PS O-36:2	PS	0.64	1.04	0.77	0.73	0.61	0.59	0.66	1.1	1.04	0.64	1.41	0.92	0.71	0.83	1.01	0.93	0.62	0.71
PS O-36:3	PS	0.11	0.1	0.09	0.08	0.06	0.06	ND	0.08	0.05	0.06	0.09	0.05	0.05	0.09	0.07	0.11	0.07	0.04
PS O-36:4	PS	ND	ND	ND	ND	ND	ND	ND	ND	ND	ND	ND	ND	ND	ND	ND	ND	ND	ND
PS O-38:1	PS	0.43	0.69	0.44	0.45	0.32	0.3	0.85	0.92	0.99	0.79	1.19	1.04	0.77	1.01	0.82	1.26	0.8	0.68
PS O-38:2	PS	0.41	0.58	0.45	0.39	0.35	0.26	0.83	1.22	1.14	0.76	1.27	1.15	1.07	1.07	1.01	1.5	0.99	0.81
PS O-38:3	PS	0.22	0.33	0.19	0.19	0.19	0.21	0.26	0.3	0.32	0.25	0.39	0.34	0.23	0.33	0.32	0.31	0.26	0.21
PS O-38:4	PS	0.1	0.1	0.05	0.06	0.04	0.05	0.05	0.09	0.07	0.05	0.14	0.09	0.05	0.09	0.1	0.08	0.06	0.05
PS O-38:5	PS	ND	ND	ND	ND	ND	ND	ND	ND	ND	ND	ND	ND	ND	ND	ND	ND	ND	ND
PS O-38:6	PS	0.26	0.31	0.23	0.2	0.19	0.2	0.38	0.6	0.47	0.41	0.69	0.55	0.52	0.65	0.66	0.75	0.53	0.45
LPA 16:0	PA	ND	ND	ND	ND	ND	ND	ND	ND	ND	ND	ND	ND	ND	ND	ND	ND	ND	ND
LPA 16:1	PA	ND	ND	ND	ND	ND	ND	ND	ND	ND	ND	ND	ND	ND	ND	ND	ND	ND	ND
LPA 18:0	PA	ND	ND	ND	ND	ND	ND	ND	ND	ND	ND	ND	ND	ND	ND	ND	ND	ND	ND
LPA 18:1	PA	ND	ND	ND	ND	ND	ND	ND	ND	ND	ND	ND	ND	ND	ND	ND	ND	ND	ND
LPA 18:2	PA	ND	ND	ND	ND	ND	ND	ND	ND	ND	ND	ND	ND	ND	ND	ND	ND	ND	ND
LPA 20:3	PA	ND	ND	ND	ND	ND	ND	ND	ND	ND	ND	ND	ND	ND	ND	ND	ND	ND	ND
LPA 20:4	PA	ND	ND	ND	ND	ND	ND	ND	ND	ND	ND	ND	ND	ND	ND	ND	ND	ND	ND
LPA 20:5	PA	ND	ND	ND	ND	ND	ND	ND	ND	ND	ND	ND	ND	ND	ND	ND	ND	ND	ND
LPA 22:0	PA	ND	ND	ND	ND	ND	ND	ND	ND	ND	ND	ND	ND	ND	ND	ND	ND	ND	ND
LPA 22:3	PA	ND	ND	ND	ND	ND	ND	ND	ND	ND	ND	ND	ND	ND	ND	ND	ND	ND	ND
LPA 22:4	PA	ND	ND	ND	ND	ND	ND	ND	ND	ND	ND	ND	ND	ND	ND	ND	ND	ND	ND
LPA 22:5	PA	ND	ND	ND	ND	ND	ND	ND	ND	ND	ND	ND	ND	ND	ND	ND	ND	ND	ND
LPA 22:6	PA	ND	ND	ND	ND	ND	ND	ND	ND	ND	ND	ND	ND	ND	ND	ND	ND	ND	ND
LPA O-18:0	PA	ND	ND	ND	ND	ND	ND	ND	ND	ND	ND	ND	ND	ND	ND	ND	ND	ND	ND
PA 34:0	PA	ND	ND	1.76	1.25	ND	ND	1.98	2.49	3.15	1.19	4.28	1.56	2.68	5.2	2.36	2.72	1.25	5.4
PA 34:1	PA	6.59	19.81	19	20.77	12.49	3.89	24.88	44.8	41.41	26.88	59.67	31.44	20.48	66.43	29.62	23.35	27.76	63.26
PA 34:2	PA	9.41	15.22	15.04	10.38	10.65	3.59	19.78	22.73	19.23	14.37	30.13	20.65	18.46	33.9	17.55	23.16	13.18	32.38
PA 34:3	PA	4.31	4.19	7.49	6.11	4.79	ND	3.79	11.26	8.53	9.92	14.05	12.08	5.96	16.3	6.76	11.03	9.8	14.3
PA 34:4	PA	5.41	11.75	16.48	15.03	13.12	4.43	21.9	27.91	37.41	17.73	36.01	21.68	18.94	45.24	24.73	36.97	24.76	38.35
PA 34:5	PA	ND	2.14	2.66	2.45	3.12	ND	ND	5.12	3.79	2.02	3.34	3.32	4.12	7.4	3.04	5.29	5.08	2.95
PA 34:6	PA	ND	ND	ND	ND	ND	ND	ND	ND	ND	ND	ND	ND	ND	ND	ND	ND	ND	ND
PA 36:0	PA	ND	ND	ND	ND	ND	ND	ND	ND	ND	ND	ND	ND	ND	ND	ND	ND	ND	ND
PA 36:1	PA	8.6	19.21	13.83	15.42	11.7	6.09	24.82	24.12	33.91	24.65	56.34	28.22	15.99	49.25	29.29	18.81	16.54	43.77
PA 36:2	PA	7.27	32.62	22.91	31.53	23.2	8.87	44.01	73.54	82.39	49.41	119.97	54.21	43.49	116.02	63.81	71.73	50.99	144.98
PA 36:3	PA	ND	6.69	5.08	5.12	4.13	ND	2.63	6.63	6.93	4.43	13.69	4.78	5.86	9.92	8.72	7.1	6.08	9.74
PA 36:4	PA	18.88	25.95	29.15	25.93	21.38	6.63	27.06	45.12	49.96	32.52	62.86	33.79	34.88	79.24	42.63	47.51	33.9	51.51
PA 36:5	PA	4.96	9.37	9.5	10.66	12.13	2.42	15.89	22.04	19.4	12.15	23.41	16.91	11.88	21.7	15.62	19.45	14.53	24.61
PA 36:6	PA	ND	ND	ND	ND	ND	ND	ND	ND	ND	ND	ND	ND	ND	ND	ND	ND	ND	ND
PA 38:0	PA	ND	ND	ND	ND	ND	ND	ND	ND	ND	ND	ND	ND	ND	ND	ND	ND	ND	ND
PA 38:1	PA	ND	2.62	ND	ND	2.2	ND	4.07	2.37	5.07	4.61	9.75	2.55	2.64	4.6	4.92	2.65	3.66	5.16
PA 38:2	PA	ND	16.65	14.21	8.58	7.97	2.14	17.9	21.17	20.2	19.41	43.49	15.33	13.55	35.86	21.42	17.52	12.67	32.5
PA 38:3	PA	5.59	20.4	19.05	9.35	5.12	2.79	11.17	8.18	8.18	7.68	18.9	7.5	8.18	22.48	8.47	13.13	5.79	11.7
PA 38:4	PA	13.44	24.07	17.33	21	14.25	8.78	28.32	40.86	42.9	40.56	66.95	35.98	29.84	58.51	35.14	35.04	24.95	53.32
PA 38:5	PA	14.55	26.5	20.75	28.47	15.34	8.55	33.65	50.36	43.86	39.55	71.2	54.66	39.93	79.63	40.09	64.34	39.05	57.89
PA 38:6	PA	ND	5.46	3.79	4.86	2.44	1.44	2.5	2.79	3.07	2.03	ND	1.95	2.3	3.63	2.66	ND	1.82	3.43
PA 38:7	PA	ND	ND	ND	ND	ND	ND	ND	ND	ND	ND	ND	ND	ND	ND	ND	ND	ND	ND
PA 40:5	PA	ND	16.62	12.84	7.76	7.4	ND	8.81	18.4	19.51	13.83	26.21	18.23	13.4	40.65	24.26	20.69	12.2	19.99
PA 40:6	PA	3.23	13.06	11.82	7.41	5.37	1.34	3.4	5.07	4.82	8.61	12.81	7.79	4.51	17.67	8.51	8.5	7.45	10.03
PA 40:7	PA	ND	4.05	2.03	2.05	ND	ND	1.8	ND	ND	ND	5.8	4.48	1.46	ND	3.11	4.56	3.32	3.24
PA 40:8	PA	ND	ND	ND	ND	ND	ND	ND	ND	ND	ND	ND	ND	ND	ND	ND	ND	ND	ND
PA 40:9	PA	ND	ND	ND	ND	ND	ND	ND	ND	ND	ND	ND	ND	ND	ND	ND	ND	ND	ND
PA O-34:1	PA	ND	ND	ND	ND	ND	ND	ND	ND	ND	ND	ND	ND	ND	ND	ND	ND	ND	ND
PA O-34:2	PA	ND	ND	ND	ND	ND	ND	ND	ND	ND	ND	ND	ND	ND	ND	ND	ND	ND	ND
PA O-34:3	PA	ND	ND	ND	ND	ND	ND	ND	ND	ND	ND	ND	ND	ND	ND	ND	ND	ND	ND
PA O-34:4	PA	ND	ND	ND	ND	ND	ND	ND	ND	ND	ND	ND	ND	ND	ND	ND	ND	ND	ND
PA O-36:0	PA	ND	ND	ND	ND	ND	ND	ND	ND	ND	ND	ND	ND	ND	ND	ND	ND	ND	ND
PA O-36:1	PA	ND	ND	ND	ND	ND	ND	ND	ND	ND	ND	ND	ND	ND	ND	ND	ND	ND	ND
PA O-36:2	PA	ND	ND	ND	1.98	ND	ND	ND	1.58	ND	3.08	ND	2.89	4.1	6.17	6.78	2.49	2	ND
PA O-36:3	PA	ND	ND	ND	ND	ND	ND	ND	ND	ND	ND	ND	ND	ND	ND	ND	ND	ND	ND
PA O-36:4	PA	ND	ND	ND	ND	ND	ND	ND	ND	ND	ND	ND	ND	ND	ND	ND	ND	ND	ND
PA O-38:1	PA	ND	ND	ND	ND	ND	ND	ND	ND	ND	ND	ND	ND	ND	ND	ND	ND	ND	ND
PA O-38:2	PA	ND	ND	ND	ND	ND	ND	ND	ND	ND	ND	ND	ND	ND	ND	ND	ND	ND	ND
PA O-38:3	PA	ND	4.23	4.97	2.2	ND	ND	5.82	12.37	13.09	7.06	17.84	9.18	8.99	21.56	9.73	9.46	9.98	15.53
PA O-38:4	PA	ND	3.12	2.99	2.19	ND	ND	1.9	ND	5.11	ND	ND	3.13	ND	ND	1.84	ND	2.21	ND
PA O-38:5	PA	ND	ND	ND	ND	ND	ND	ND	ND	ND	ND	ND	ND	ND	ND	ND	ND	ND	ND
PA O-38:6	PA	ND	ND	ND	ND	ND	ND	ND	ND	ND	ND	ND	ND	ND	ND	ND	ND	ND	ND
LPC	Total	5.08	7.82	4.34	5.04	3.26	2.91	5.95	12.91	14.01	9.19	19.61	6.45	6.6	16.93	12.13	9.11	7.89	13.34
PC	Total	1096.72	1657.21	1148.56	1343.51	1101.6	913.93	1468.81	2300.29	2057.29	1553.27	2671.15	1735.53	1512.42	2110.99	1921.48	2133.56	1600.52	1650.01
LPE	Total	3.24	5.73	3.45	4.9	4.01	3.13	9.45	17.72	14.72	11.03	22.02	15.55	12.54	41.75	24.43	42.61	14.88	14.88
PE	Total	452.77	705.33	516.18	610.46	541.24	475.82	889.53	1285.02	1034.47	826.47	1330.78	1153.14	936.75	1101.65	1127.36	1447.66	1002.17	859.09
LPI	Total	0	0	0	0	0	0	0	0	0	0	0	0	0	0	0	0	0	0
PI	Total	31.09	59.35	34.48	47.46	38.47	31.92	94.05	142.9	117.22	88.56	161.85	113.6	105.69	143.12	141.99	150.05	120.85	105.06
LPG	Total	ND	ND	ND	ND	ND	ND	ND	ND	ND	ND	ND	ND	ND	ND	ND	ND	ND	ND
PG	Total	20	32.21	22.02	28.38	20.2	24.11	69.25	95.7	75.09	65.47	122.01	76.79	88.44	90.53	108.48	116.95	88.67	75.93
LPS	Total	ND	ND	ND	ND	ND	ND	ND	ND	ND	ND	ND	ND	ND	ND	ND	ND	ND	ND
PS	Total	238.12	385.78	286.82	297.11	258.58	215.67	478.68	690.15	619.27	458.29	806.39	613.37	551.12	666.84	653.7	844.19	562.52	485.19
LPA	Total	ND	ND	ND	ND	ND	ND	ND	ND	ND	ND	ND	ND	ND	ND	ND	ND	ND	ND
PA	Total	102.25	283.72	250.94	239.27	176.82	60.94	304.1	446.43	468.76	340.49	692.43	390.75	308.95	736.15	408.71	442.78	327.71	638.63
PL	Total	1949.25	3137.14	2266.78	2576.13	2144.18	1728.42	3319.83	4991.13	4400.83	3352.77	5826.25	4105.17	3522.52	4907.96	4398.3	5186.91	3725.21	3842.13
6k PGF1a	EIC	0.19	0.192	0.161	0.217	0.201	0.205	0.212	0.19	0.193	0.205	0.217	0.167	0.206	0.24	0.176	0.175	0.214	0.214
TxB2	EIC	0.024	0.032	0.021	0.02	0.037	0.023	0.031	0.027	0.027	0.026	0.03	0.027	0.038	0.025	0.023	0.025	0.025	0.033
PGF2a	EIC	0.086	0.088	0.093	0.104	0.077	ND	0.086	0.107	0.114	0.067	0.099	0.122	0.109	0.109	0.143	0.144	0.092	0.07
PGE2	EIC	0.021	0.02	0.02	0.032	0.024	0.035	0.014	0.017	0.009	0.03	0.021	0.029	0.013	0.027	0.018	0.012	0.019	0.015
PGE1	EIC	0.128	0.597	0.636	0.193	0.365	0.24	0.546	0.205	0.301	0.757	0.5	0.606	0.382	0.443	0.378	0.475	0.332	0.377
d17 6k PGF1a	EIC	0.036	0.044	0.046	0.074	0.063	0.096	0.109	0.075	0.108	0.1	0.116	0.121	0.106	0.106	0.097	0.141	0.118	0.071
20oh PGF2a	EIC	0.091	0.087	0.245	0.122	0.188	0.353	0.11	0.105	0.247	0.271	0.246	0.251	0.304	0.203	0.121	0.165	0.174	0.183
tetranor-PGFM	EIC	0.047	0.068	0.186	0.052	0.139	0.319	0.091	0.051	0.218	0.173	0.168	0.141	0.192	0.16	0.088	0.162	0.173	0.113
tetranor 12-HETE	EIC	0.053	0.053	0.059	0.041	0.042	0.041	0.018	0.021	0.021	0.018	0.019	0.022	0.025	0.031	0.029	0.017	0.025	0.021
11-HETE	EIC	0.004	0.004	0.005	0.004	0.003	0.005	ND	ND	ND	0.003	0.003	0.005	0.002	0.003	0.003	0.003	0.004	0.003
20cooh LTB4	EIC	1.389	1.467	2.471	1.583	1.597	1.975	1.752	1.897	2.316	2.351	2.564	2.094	2.48	2.756	2.366	2.335	2.366	2.702
9-HOTrE	EIC	0.053	0.051	0.052	0.04	0.035	0.051	0.033	0.034	0.029	0.026	0.051	0.034	0.037	0.035	0.034	0.03	0.037	0.034
13-HODE	EIC	0.037	0.035	0.025	0.045	0.017	0.032	0.024	0.036	0.019	0.03	0.017	0.024	0.021	0.038	0.09	0.026	0.027	0.031
9-HODE	EIC	0.063	0.065	0.063	0.086	0.059	0.048	0.039	0.059	0.048	0.043	0.054	0.05	0.04	0.06	0.14	0.052	0.052	0.047
9-oxoODE	EIC	0.022	0.02	0.042	0.041	0.038	0.036	0.034	0.044	0.037	0.03	0.046	0.041	0.032	0.034	0.078	0.036	0.054	0.046
9(10)-EpOME	EIC	0.023	0.018	0.022	0.021	0.014	0.014	0.013	0.016	0.011	0.018	0.015	0.008	0.015	0.011	0.012	0.018	0.014	0.014
12(13)-EpOME	EIC	0.042	0.037	0.019	0.02	0.024	0.064	0.015	0.015	0.018	0.011	0.019	0.014	0.018	0.022	0.026	0.024	0.021	0.019
14,15-diHETrE	EIC	0.017	0.019	0.015	0.013	0.013	0.016	0.004	0.004	0.007	0.007	0.01	0.005	0.009	0.013	0.007	0.006	0.005	0.005
9,10-diHOME	EIC	0.007	0.008	0.005	0.009	0.007	0.007	0.006	0.005	0.005	0.007	0.009	0.009	0.007	0.008	0.014	0.006	0.009	0.007
12,13-diHOME	EIC	0.014	0.017	0.014	0.012	0.01	0.012	0.007	0.009	0.006	0.011	0.009	0.006	0.012	0.008	0.012	0.01	0.012	0.011
Free Arachidonic Acid	EIC	7.303	5.783	6.599	7.311	6.879	6.311	6.058	6.081	6.539	8.211	9.108	9.157	4.635	5.104	5.091	4.903	5.054	5.132
Free EPA	EIC	0.33	0.262	0.277	0.322	0.33	0.285	0.192	0.221	0.226	0.287	0.362	0.299	0.212	0.254	0.255	0.218	0.279	0.286
Free DHA	EIC	0.073	0.056	0.069	0.079	0.069	0.068	0.114	0.109	0.095	0.114	0.12	0.126	0.047	0.045	0.045	0.043	0.051	0.041
2,3 dinor TXB2	EIC	0.307	0.342	1.67	0.384	0.417	0.421	0.638	0.5	0.487	0.667	0.516	0.624	0.638	0.409	0.39	0.527	0.497	1.399
Resolvin D3	EIC	0.06	0.067	0.071	0.068	0.057	0.072	0.071	0.063	0.072	0.072	0.065	0.063	0.069	0.072	0.062	0.062	0.067	0.072
