# Supplementary material for: Phospholipase A2 enzymes represent a shared pathogenic pathway in psoriasis and pityriasis rubra pilaris
Source: JCI Insight. 2021 Oct 22;6(20):e151911. doi: 10.1172/jci.insight.151911 (PMC8564909; doi:10.1172/jci.insight.151911)
Supplement: Supplemental table 4 [file jciinsight-6-151911-s012.xlsx]

## Sheet: Sheet1
ID_from_microarray_Core	Accession_ID	Unique_Abbreviation	Disease	Age	Gender	Race
G164	ID-01-04728	PRP	Pityriasis_Rubra_Pilaris	86	Female	Caucasian
G165	ID-01-11420	PRP	Pityriasis_Rubra_Pilaris	56	Male	Caucasian
G166	ID-02-02722	PRP	Pityriasis_Rubra_Pilaris	78	Male	Caucasian
G167	ID-02-22998	PRP	Pityriasis_Rubra_Pilaris	56	Female	Caucasian
G168	ID-02-24482	PRP	Pityriasis_Rubra_Pilaris	72	Male	Caucasian
G169	ID-03-29864	PRP	Pityriasis_Rubra_Pilaris	86	Female	Caucasian
G170	ID-03-32969	PRP	Pityriasis_Rubra_Pilaris	66	Female	Caucasian
G171	ID-03-40991	PRP	Pityriasis_Rubra_Pilaris	71	Male	Caucasian
G172	ID-04-13041	PRP	Pityriasis_Rubra_Pilaris	56	Male	Caucasian
G173	ID-04-17349	PRP	Pityriasis_Rubra_Pilaris	33	Female	Caucasian
G174	ID-04-31257	PRP	Pityriasis_Rubra_Pilaris	80	Male	Caucasian
G175	ID-08-31814	PRP	Pityriasis_Rubra_Pilaris	62	Male	Caucasian
G176	ID-09-43567	PRP	Pityriasis_Rubra_Pilaris	54	Male	Caucasian
QC-29019		PP	PP	38	Male	white european
QC-29020		PP	PP	34	Female	white european
QC-29021		PP	PP	42	Female	european
QC-29022		PP	PP	57	Female	white european
QC-29023		PP	PP	67	Male	white european
QC-29024		PP	PP	63	Female	white european
QC-29025		PP	PP	65	Female	Caucasian
QC-29026		PP	PP	24	Male	white european
QC-29027		PP	PP	68	Male	white european
QC-29028		PP	PP	44	Male	Caucasian
QC-29029		PP	PP	35	Male	european
QC-29030		PP	PP	41	Male	white european
QC-29031		PP	PP	45	Female	American Indian or Alaska Native: Black foot; White
QC-29032		PP	PP	26	Male	Asian
QC-29033		PP	PP	53	Female	white european
QC-29034		PP	PP	56	Male	white european
QC-29035		PP	PP	24	Female	white european
QC-29036		PP	PP	27	Male	white european
QC-29037		PP	PP	19	Male	white european
QC-29038		PP	PP	51	Male	white european
QC-29039		PP	PP	34	Female	Caucasian
QC-29040		PP	PP	52	Male	Caucasian
